# Supplementary material for: Stage-specific and cell type-specific requirements of ikzf1 during haematopoietic differentiation in zebrafish
Source: Sci Rep. 2022 Dec 10;12:21401. doi: 10.1038/s41598-022-25978-6 (PMC9741631; doi:10.1038/s41598-022-25978-6)
Supplement: Supplementary file 1 — Supplementary Information 1. [file 41598_2022_25978_MOESM1_ESM.xlsx]

## Sheet: Sheet1
Supplementary Data 1. Differentially expressed genes in 5 dpf IT325 mutants, as determined by RNA-seq analysis.
GENE ID	GENE NAME	NORM. COUNT	FC LOG2	SE	WALD STAT	P VALUE	FDR
ENSDARG00000055901	steap4	1794.58	4.51024	0.131624	34.266	2.51767e-257	5.38883e-253
ENSDARG00000062000	abtb2b	1624.88	5.10124	0.153655	33.1992	1.10405e-241	1.18155e-237
ENSDARG00000070683	dkk3b	2473.43	5.45159	0.176409	30.9032	1.08183e-209	7.71852e-206
ENSDARG00000020235	sept9a	2596.75	5.55675	0.184322	30.147	1.17355e-199	6.27966e-196
ENSDARG00000004377	ppp1r13ba	1578.5	5.19306	0.180986	28.6932	4.63678e-181	1.98491e-177
ENSDARG00000037655	pls3	938.588	6.19581	0.22039	28.1129	6.81795e-174	2.43219e-170
ENSDARG00000089441	si:ch211-105c13.3	1824.19	4.57875	0.164633	27.8119	3.11043e-170	9.51082e-167
ENSDARG00000071196	sdprb	907.469	4.42671	0.162793	27.1923	8.0175e-163	2.14508e-159
ENSDARG00000008388	mmp14b	3609.46	3.77534	0.140553	26.8607	6.32663e-159	1.50461e-155
ENSDARG00000009136	tp53bp2a	3179.43	4.00228	0.150579	26.5793	1.17777e-155	2.52091e-152
ENSDARG00000102433	sytl4	875.576	5.30945	0.200195	26.5214	5.49588e-155	1.0694e-151
ENSDARG00000057879	p3h3	730.385	6.38885	0.240972	26.5128	6.89704e-155	1.2302e-151
ENSDARG00000063054	shank3b	690.602	5.96798	0.227508	26.2319	1.14978e-151	1.89307e-148
ENSDARG00000078561	lrig2	947.781	3.61185	0.139218	25.9438	2.13556e-148	3.11066e-145
ENSDARG00000015759	tspan7	682.799	5.27827	0.203456	25.943	2.17996e-148	3.11066e-145
ENSDARG00000076950	kel	1671.3	2.90384	0.113834	25.5095	1.5468e-143	2.06923e-140
ENSDARG00000078675	dock7	2132.17	2.45459	0.0971078	25.277	5.72314e-141	7.20577e-138
ENSDARG00000099517	adssl1	1129.19	3.36745	0.134941	24.9549	1.88716e-137	2.24404e-134
ENSDARG00000101293	PKN2 (1 of many)	577.873	5.03542	0.2055	24.5032	1.36586e-132	1.53868e-129
ENSDARG00000044212	CR735126.1	17265.3	2.29541	0.0981203	23.3939	4.93592e-121	5.28243e-118
ENSDARG00000056407	irf8	4303.85	-2.89573	0.123911	-23.3695	8.73447e-121	8.9025e-118
ENSDARG00000102441	ctnna1	4419.16	2.70344	0.119852	22.5564	1.16159e-112	1.13012e-109
ENSDARG00000006526	fn1b	1034.62	4.09533	0.182769	22.4071	3.35458e-111	3.1218e-108
ENSDARG00000036279	lamc1	970.206	3.79192	0.169457	22.3769	6.60298e-111	5.88876e-108
ENSDARG00000061294	arhgap5	1794.27	3.59065	0.160998	22.3024	3.49851e-110	2.99529e-107
ENSDARG00000075281	tbc1d30	563.397	3.58601	0.162006	22.135	1.45371e-108	1.19674e-105
ENSDARG00000077138	zgc:195173	505.437	5.22857	0.236654	22.0937	3.63477e-108	2.88143e-105
ENSDARG00000040251	ctsk	5458.68	2.15383	0.0980015	21.9775	4.72543e-107	3.61226e-104
ENSDARG00000014113	wasla	419.133	6.20604	0.282628	21.9583	7.21277e-107	5.32352e-104
ENSDARG00000061737	ece1	1567.25	2.50685	0.115173	21.766	4.87391e-105	3.47737e-102
ENSDARG00000070864	bcl6a	3378.54	-2.28735	0.10579	-21.6216	1.12602e-103	7.77464e-101
ENSDARG00000009534	wls	1936.39	2.32975	0.11324	20.5736	4.72888e-94	3.16303e-91
ENSDARG00000079575	aff3	591.06	-3.42951	0.167242	-20.5063	1.89119e-93	1.19056e-90
ENSDARG00000018179	acvrl1	825.465	3.43239	0.167381	20.5064	1.886e-93	1.19056e-90
ENSDARG00000077677	PDGFD	330.665	5.39569	0.26689	20.2169	6.95343e-91	4.25232e-88
ENSDARG00000018687	itga2b	847.159	3.82519	0.189862	20.1472	2.84821e-90	1.69342e-87
ENSDARG00000029472	mllt4a	381.504	4.2196	0.209723	20.1199	4.94265e-90	2.85926e-87
ENSDARG00000034187	calm1b	5321.77	-1.78207	0.0912873	-19.5215	7.20464e-85	4.05811e-82
ENSDARG00000035360	mink1	667.701	2.93893	0.151197	19.4378	3.69997e-84	2.03062e-81
ENSDARG00000025076	marveld2a	412.538	3.96212	0.207609	19.0845	3.39649e-81	1.81746e-78
ENSDARG00000062248	ptpn21	539.9	2.89512	0.152681	18.9619	3.52122e-80	1.83825e-77
ENSDARG00000088293	doc2b	1191.8	3.1225	0.166198	18.7878	9.50023e-79	4.8415e-76
ENSDARG00000077231	vwf	427.553	4.8682	0.260835	18.6639	9.73647e-78	4.8465e-75
ENSDARG00000058179	ackr3b	756.437	2.90094	0.155461	18.6603	1.04168e-77	5.06728e-75
ENSDARG00000042627	nhsl1b	1492.85	2.75486	0.148126	18.5981	3.32711e-77	1.58252e-74
ENSDARG00000068096	atf5a	2398.55	2.4774	0.133344	18.579	4.75641e-77	2.21318e-74
ENSDARG00000044588	emp2	1800.66	2.30515	0.124139	18.569	5.72349e-77	2.6065e-74
ENSDARG00000011777	cttn	326.647	4.51929	0.244025	18.5198	1.43049e-76	6.3788e-74
ENSDARG00000010758	capn12	369.958	7.60405	0.411112	18.4963	2.2118e-76	9.66149e-74
ENSDARG00000098215	BICD2 (1 of many)	336.549	4.2551	0.23146	18.3838	1.77274e-75	7.58872e-73
ENSDARG00000023963	tpm4a	2060.32	2.50454	0.136417	18.3594	2.77648e-75	1.16525e-72
ENSDARG00000075110	dab2ipb	670.169	3.25872	0.177754	18.3328	4.53025e-75	1.86472e-72
ENSDARG00000003811	plxnb2a	404.771	4.3608	0.237996	18.323	5.42075e-75	2.18916e-72
ENSDARG00000044718	vav2	1685.2	-2.6745	0.146126	-18.3027	7.88052e-75	3.1236e-72
ENSDARG00000088967	wnk4b	2764.7	3.01865	0.165092	18.2847	1.0962e-74	4.26599e-72
ENSDARG00000074829	rasip1	319.142	6.5716	0.363876	18.06	6.58031e-73	2.51509e-70
ENSDARG00000005159	cyth3b	242.906	5.40029	0.303087	17.8176	5.15678e-71	1.93642e-68
ENSDARG00000103577	syngr1b	1094.93	-3.78915	0.212857	-17.8014	6.89637e-71	2.545e-68
ENSDARG00000094708	sftpba	5195.95	-2.52169	0.142266	-17.7253	2.6767e-70	9.71051e-68
ENSDARG00000020131	fnbp1l	502.357	3.25389	0.183783	17.7051	3.83278e-70	1.36728e-67
ENSDARG00000074842	snx8a	258.679	4.06083	0.229643	17.6832	5.6483e-70	1.98191e-67
ENSDARG00000003872	ccdc102a	1294.59	2.64125	0.149495	17.6678	7.41707e-70	2.56057e-67
ENSDARG00000101322	tfr1a	7645.44	1.89648	0.107441	17.6513	9.93618e-70	3.37578e-67
ENSDARG00000012196	fer	583.613	3.09423	0.175439	17.6371	1.27969e-69	4.27978e-67
ENSDARG00000062390	cdc42ep5	416.203	5.5869	0.31874	17.5281	8.74905e-69	2.881e-66
ENSDARG00000035650	evla	1047.73	-2.04299	0.116707	-17.5053	1.30552e-68	4.23382e-66
ENSDARG00000036687	bcl9	710.462	3.75585	0.215207	17.4522	3.30956e-68	1.05728e-65
ENSDARG00000097617	si:ch211-178n15.1	271.272	6.85295	0.394585	17.3675	1.454e-67	4.57668e-65
ENSDARG00000087616	maptb	742.162	-3.50011	0.201714	-17.3519	1.90961e-67	5.92367e-65
ENSDARG00000055290	mpeg1.1	2943.14	-2.11199	0.122825	-17.1951	2.88974e-66	8.83598e-64
ENSDARG00000008100	slc7a10a	760.17	-2.96412	0.172578	-17.1756	4.04495e-66	1.21941e-63
ENSDARG00000101258	col27a1a	3105.98	2.86182	0.167074	17.1291	9.00441e-66	2.67681e-63
ENSDARG00000071261	BX248496.1	1455.31	-2.30844	0.135639	-17.019	5.93547e-65	1.74031e-62
ENSDARG00000103727	TFR2	1359.71	2.17102	0.127587	17.016	6.24822e-65	1.80726e-62
ENSDARG00000042041	tal2	387.842	4.58669	0.2701	16.9815	1.12623e-64	3.21411e-62
ENSDARG00000074381	farp1	1144.14	2.13051	0.125481	16.9787	1.18048e-64	3.32461e-62
ENSDARG00000059483	tead1b	211.518	5.68637	0.335367	16.9557	1.74785e-64	4.85857e-62
ENSDARG00000052741	card11	4217.5	-2.5613	0.151498	-16.9065	4.02716e-64	1.10509e-61
ENSDARG00000030125	sox7	265.129	3.86081	0.22906	16.855	9.6468e-64	2.61367e-61
ENSDARG00000034852	nt5c2l1	32647.3	2.60499	0.154567	16.8535	9.88979e-64	2.64601e-61
ENSDARG00000037498	gria3b	272.627	-5.19693	0.308777	-16.8307	1.45395e-63	3.84201e-61
ENSDARG00000014320	gucy2c	721.079	-2.58937	0.153997	-16.8144	1.91287e-63	4.99306e-61
ENSDARG00000070995	inpp4ab	1319.59	-2.12808	0.126747	-16.79	2.88683e-63	7.44456e-61
ENSDARG00000099980	bpifcl	2948.83	-2.87022	0.171194	-16.7659	4.33489e-63	1.10457e-60
ENSDARG00000054683	prdm8b	470.259	-3.86734	0.231683	-16.6924	1.48869e-62	3.74869e-60
ENSDARG00000086963	si:dkey-265j8.1	608.855	-3.27135	0.196329	-16.6626	2.45315e-62	6.10549e-60
ENSDARG00000025847	sox12	2701.99	-2.72627	0.164395	-16.5837	9.14047e-62	2.24877e-59
ENSDARG00000001769	ptpra	1364.68	3.29563	0.200883	16.4058	1.7396e-60	4.23119e-58
ENSDARG00000039677	dsc2l	391.791	2.72537	0.166367	16.3816	2.58685e-60	6.22123e-58
ENSDARG00000078448	GPR137B (1 of many)	804.097	-2.07036	0.127542	-16.2327	2.95943e-59	7.03818e-57
ENSDARG00000104188	fam83fb	402.937	-3.25167	0.200413	-16.2249	3.36443e-59	7.91345e-57
ENSDARG00000090834	epor	4292.63	1.45673	0.0900546	16.1761	7.43496e-59	1.72976e-56
ENSDARG00000090164	si:ch73-362m14.2	3099.53	-2.25438	0.139765	-16.1298	1.57655e-58	3.62845e-56
ENSDARG00000055186	ccr9a	20362.6	-1.94043	0.12064	-16.0844	3.28213e-58	7.47349e-56
ENSDARG00000091234	CU019646.2	3807.52	2.75043	0.171074	16.0774	3.67341e-58	8.27638e-56
ENSDARG00000069839	si:ch1073-78m18.1	3643.94	-3.30328	0.205836	-16.0481	5.89188e-58	1.31364e-55
ENSDARG00000098788	pcdh2g16	236.312	6.34855	0.39821	15.9427	3.20242e-57	7.06646e-55
ENSDARG00000033099	kif7	202.079	4.74233	0.29786	15.9214	4.50462e-57	9.83845e-55
ENSDARG00000034700	vegfab	709.197	4.00774	0.252421	15.8772	9.12063e-57	1.9719e-54
ENSDARG00000036893	f13a1b	24639.5	1.55227	0.0982762	15.7949	3.37203e-56	7.21749e-54
ENSDARG00000076547	si:ch211-221f10.2	1078.17	2.63672	0.167	15.7887	3.71946e-56	7.88231e-54
ENSDARG00000067719	wwtr1	200.649	5.09636	0.323554	15.7512	6.73725e-56	1.41377e-53
ENSDARG00000077897	znf296	2776.76	-1.80874	0.114967	-15.7327	9.02951e-56	1.87638e-53
ENSDARG00000098874	exoc6b	1679.54	2.39875	0.15259	15.7202	1.09919e-55	2.26221e-53
ENSDARG00000016623	si:ch211-195b13.1	4562.33	-2.57508	0.164541	-15.6501	3.31806e-55	6.76379e-53
ENSDARG00000011602	si:dkeyp-117h8.2	775.575	-3.57656	0.228554	-15.6486	3.39384e-55	6.853e-53
ENSDARG00000004714	tcf12	1232.31	-2.2121	0.141532	-15.6297	4.56772e-55	9.13715e-53
ENSDARG00000062177	dcbld2	188.556	4.88662	0.312759	15.6242	4.97911e-55	9.86787e-53
ENSDARG00000061654	wwc3	1272.41	2.07802	0.133056	15.6176	5.52664e-55	1.08525e-52
ENSDARG00000100973	arhgap24	1436.07	-2.45623	0.157432	-15.6018	7.07161e-55	1.37601e-52
ENSDARG00000104222	inppl1a	2070.73	1.94919	0.125255	15.5617	1.3243e-54	2.55362e-52
ENSDARG00000039535	dapp1	1923.54	-1.72384	0.111317	-15.4859	4.32154e-54	8.25877e-52
ENSDARG00000045706	tspan9b	200.971	4.68271	0.302497	15.4802	4.72284e-54	8.94581e-52
ENSDARG00000062192	TBC1D8B	3263.31	1.56302	0.101772	15.358	3.1311e-53	5.87878e-51
ENSDARG00000086990	lrrc16b	529.798	-2.46988	0.160951	-15.3455	3.79455e-53	7.06247e-51
ENSDARG00000037154	hivep3b	2299.54	1.86928	0.122058	15.3147	6.10248e-53	1.12601e-50
ENSDARG00000076202		519.429	-3.25585	0.212632	-15.3121	6.34487e-53	1.15089e-50
ENSDARG00000037018	gab1	1870.33	1.58579	0.103563	15.3123	6.33231e-53	1.15089e-50
ENSDARG00000077881	chl1a	335.629	3.38083	0.220971	15.2999	7.66099e-53	1.37795e-50
ENSDARG00000105438	si:ch1073-220m6.1	928.807	-2.68146	0.175509	-15.2782	1.06811e-52	1.90515e-50
ENSDARG00000086980	mbd6	1624.47	1.94971	0.127941	15.2391	1.94556e-52	3.44155e-50
ENSDARG00000044550	hif1al2	4970.48	2.17083	0.142477	15.2363	2.02939e-52	3.56042e-50
ENSDARG00000043710	parvaa	168.565	5.77704	0.3831	15.0797	2.20216e-51	3.83212e-49
ENSDARG00000088893	CTRL (1 of many)	244.632	5.77625	0.383063	15.0791	2.22162e-51	3.8348e-49
ENSDARG00000101170	rab42b	976.723	1.92978	0.128829	14.9793	1.00194e-50	1.71564e-48
ENSDARG00000099283	epb41a	1433.59	-2.81574	0.18867	-14.9242	2.29525e-50	3.899e-48
ENSDARG00000056725	hmgb3a	2863.26	-2.0261	0.136166	-14.8796	4.47085e-50	7.53497e-48
ENSDARG00000058943	cdcp1a	405.645	3.76324	0.25321	14.8621	5.80385e-50	9.70512e-48
ENSDARG00000028067	bnip3lb	5662.02	1.4813	0.101019	14.6635	1.10396e-48	1.83173e-46
ENSDARG00000014655	itpr1a	2154.41	-2.32311	0.158587	-14.6487	1.37223e-48	2.25932e-46
ENSDARG00000101146	CR293511.1	2384.42	1.98812	0.135794	14.6407	1.54409e-48	2.52287e-46
ENSDARG00000044457	gfi1ab	1504.53	-1.7503	0.119708	-14.6214	2.05281e-48	3.32866e-46
ENSDARG00000059093	ANK1 (1 of many)	10395.3	2.02783	0.138777	14.6121	2.35067e-48	3.78298e-46
ENSDARG00000074307	rapgef5b	149.048	6.2624	0.428787	14.6049	2.61278e-48	4.17344e-46
ENSDARG00000077650	tnks	1895.4	1.53868	0.1058	14.5432	6.44742e-48	1.02223e-45
ENSDARG00000061764	ahnak	22296.3	1.59351	0.109773	14.5163	9.54788e-48	1.50267e-45
ENSDARG00000016936	hmcn1	1608.13	5.18159	0.357163	14.5076	1.08401e-47	1.69359e-45
ENSDARG00000099236	2010-09-01	172.495	4.28743	0.296361	14.4669	1.95975e-47	3.03959e-45
ENSDARG00000074636	cep170b	1074.41	2.42288	0.167492	14.4656	1.99734e-47	3.07562e-45
ENSDARG00000039997	ptp4a3	1489.27	-3.09076	0.213738	-14.4605	2.15228e-47	3.29053e-45
ENSDARG00000013539	ikzf1	36379.9	2.18757	0.1513	14.4585	2.2164e-47	3.36453e-45
ENSDARG00000070314	cald1l2	250.216	3.53383	0.244529	14.4515	2.45115e-47	3.69468e-45
ENSDARG00000043843	akap7	829.139	1.88882	0.130766	14.4442	2.72585e-47	4.08001e-45
ENSDARG00000091321		916.243	-2.57705	0.178454	-14.441	2.85738e-47	4.24718e-45
ENSDARG00000075673	arhgap21b	613.172	2.22118	0.153854	14.4369	3.0304e-47	4.47329e-45
ENSDARG00000015707	dvl3a	549.712	3.18801	0.222082	14.3551	9.89398e-47	1.45048e-44
ENSDARG00000007370	dysf	145.905	4.63894	0.324233	14.3074	1.96679e-46	2.86376e-44
ENSDARG00000074754	si:dkey-188i13.9	379.505	3.29698	0.231786	14.2242	6.48145e-46	9.37358e-44
ENSDARG00000068812	tlr7	321.232	-4.05442	0.285271	-14.2125	7.6633e-46	1.10084e-43
ENSDARG00000090752	plk2a	385.299	3.77121	0.265959	14.1796	1.22461e-45	1.74743e-43
ENSDARG00000012369	rdh10b	971.346	-1.83581	0.12974	-14.1499	1.86924e-45	2.64962e-43
ENSDARG00000075299	aaed1	131.037	6.09002	0.433961	14.0336	9.71566e-45	1.36812e-42
ENSDARG00000027611	sdpra	318.394	3.88776	0.277456	14.0122	1.31266e-44	1.83636e-42
ENSDARG00000076729	myo9aa	791.339	2.23054	0.159792	13.959	2.77205e-44	3.8126e-42
ENSDARG00000042722	blnk	4413.33	-1.82958	0.131062	-13.9597	2.74673e-44	3.8126e-42
ENSDARG00000009626	nrbp2b	1403.27	2.07776	0.148849	13.9589	2.77876e-44	3.8126e-42
ENSDARG00000035598	coro1ca	4983.32	1.23008	0.0883342	13.9253	4.44458e-44	6.05935e-42
ENSDARG00000028731	stat4	5484.47	-1.46902	0.105532	-13.9201	4.78308e-44	6.47956e-42
ENSDARG00000015557	zgc:100829	1362.81	1.63407	0.117428	13.9155	5.10343e-44	6.87005e-42
ENSDARG00000006560	irf4a	912.946	-2.28235	0.164358	-13.8865	7.6508e-44	1.02349e-41
ENSDARG00000077473	mych	15685.7	-1.63622	0.117927	-13.8748	9.00128e-44	1.19667e-41
ENSDARG00000061017	spns2	660.876	2.21491	0.159884	13.8533	1.2157e-43	1.60623e-41
ENSDARG00000098940	si:ch211-134o20.4	371.099	-3.1334	0.226359	-13.8426	1.40988e-43	1.85136e-41
ENSDARG00000035961	KCNG2	163.144	-3.81732	0.27647	-13.8074	2.30127e-43	3.00344e-41
ENSDARG00000078624	arhgef9b	670.482	2.03191	0.147374	13.7875	3.0313e-43	3.93223e-41
ENSDARG00000089986	TP53INP2	2119.64	2.10925	0.153088	13.778	3.45823e-43	4.45904e-41
ENSDARG00000071697	zgc:66433	6964.67	1.88151	0.137141	13.7195	7.75668e-43	9.94156e-41
ENSDARG00000100003	glulb	31964.6	1.70549	0.124498	13.6989	1.03056e-42	1.31299e-40
ENSDARG00000013110	dmtn	5221.24	1.81843	0.132867	13.6861	1.22975e-42	1.55749e-40
ENSDARG00000019417	gadd45ga	3377.99	-1.66055	0.121648	-13.6505	2.00593e-42	2.52558e-40
ENSDARG00000089871	si:ch211-203c7.2	301.185	3.88073	0.28445	13.6429	2.2247e-42	2.78464e-40
ENSDARG00000020000	sh3bp4a	461.116	2.60596	0.191084	13.6377	2.38858e-42	2.97239e-40
ENSDARG00000014181	foxp1b	2014.56	-1.6788	0.123366	-13.6083	3.5742e-42	4.4221e-40
ENSDARG00000077506	tjp1a	738.25	1.962	0.144185	13.6076	3.61115e-42	4.44213e-40
ENSDARG00000074441	gp1bb	3079.43	2.31863	0.170513	13.598	4.11426e-42	5.03209e-40
ENSDARG00000067676	plcl1	644.169	-2.07869	0.153338	-13.5562	7.27738e-42	8.85029e-40
ENSDARG00000056874	lygl1	4477.78	1.33214	0.098392	13.5391	9.19487e-42	1.1119e-39
ENSDARG00000076292	tns2a	187.977	3.41959	0.253221	13.5043	1.47425e-41	1.77275e-39
ENSDARG00000079097	tanc2a	691.38	1.80154	0.133438	13.501	1.54333e-41	1.84545e-39
ENSDARG00000038643	alas2	78552.6	1.90866	0.141494	13.4893	1.80712e-41	2.14887e-39
ENSDARG00000088308	notchl	465.047	2.86506	0.212438	13.4866	1.87578e-41	2.21818e-39
ENSDARG00000074481	ulk1b	1974.18	1.40987	0.10462	13.4761	2.16252e-41	2.54322e-39
ENSDARG00000099849	ebf1a	1122.46	-2.73281	0.203024	-13.4606	2.66921e-41	3.12195e-39
ENSDARG00000093799	setbp1	2311.58	-2.02827	0.150696	-13.4593	2.71417e-41	3.15729e-39
ENSDARG00000032769	slc38a9	873.757	-1.73014	0.128924	-13.4199	4.62354e-41	5.34931e-39
ENSDARG00000098674		1028.2	1.91807	0.142981	13.4149	4.94411e-41	5.68945e-39
ENSDARG00000062023	fndc3bb	643.853	2.42507	0.181025	13.3964	6.34894e-41	7.26699e-39
ENSDARG00000103428	ogdhb	3867.55	1.34691	0.100683	13.3777	8.16072e-41	9.29106e-39
ENSDARG00000099518	si:ch211-119e14.1	4442.87	-1.97974	0.148078	-13.3696	9.09997e-41	1.03056e-38
ENSDARG00000059472	arhgap31	1326.27	2.12074	0.158631	13.369	9.1759e-41	1.03369e-38
ENSDARG00000058222	mpp4a	175.668	3.58754	0.268568	13.3581	1.06313e-40	1.19137e-38
ENSDARG00000070470	sh3rf1	551.053	2.26164	0.169522	13.3413	1.33179e-40	1.48467e-38
ENSDARG00000056184	dvl2	550.176	2.07777	0.155823	13.3342	1.46431e-40	1.62394e-38
ENSDARG00000101169	grap2b	11520.1	-1.02345	0.0767695	-13.3314	1.51998e-40	1.67699e-38
ENSDARG00000026359	pbld2	539.65	3.33988	0.250754	13.3194	1.78576e-40	1.96012e-38
ENSDARG00000032221	phactr4b	1224.42	2.04147	0.153288	13.3179	1.82235e-40	1.99008e-38
ENSDARG00000089333	si:ch211-198c19.1	320.738	-3.84136	0.288968	-13.2934	2.52939e-40	2.74818e-38
ENSDARG00000100352	aglb	197.487	4.13652	0.311604	13.2749	3.23604e-40	3.49819e-38
ENSDARG00000035256	eef2l2	4857.44	2.56347	0.193678	13.2357	5.45511e-40	5.8674e-38
ENSDARG00000098550	WNK4 (1 of many)	1575.99	2.71255	0.205077	13.227	6.13175e-40	6.5622e-38
ENSDARG00000037155	si:dkey-78k11.9	273.886	-2.53497	0.191786	-13.2177	6.9337e-40	7.38353e-38
ENSDARG00000037895	ramp2	464.526	-2.05708	0.155799	-13.2035	8.3795e-40	8.87895e-38
ENSDARG00000009131	slc10a4	1049.35	1.74712	0.132604	13.1755	1.21478e-39	1.28084e-37
ENSDARG00000053279	apln	322.299	2.95232	0.224321	13.1612	1.4682e-39	1.54046e-37
ENSDARG00000061223	ogfrl1	446.001	-2.20967	0.167963	-13.1557	1.57817e-39	1.64777e-37
ENSDARG00000079291	rapgef3	799.693	1.91645	0.145725	13.1511	1.67628e-39	1.74171e-37
ENSDARG00000045708	adm2a	435.305	3.15452	0.240178	13.1341	2.1002e-39	2.17163e-37
ENSDARG00000099351	igfbp1a	13225.5	2.04336	0.155857	13.1105	2.86652e-39	2.94976e-37
ENSDARG00000087804	tnfrsf11a	1715.55	2.04001	0.155649	13.1065	3.02235e-39	3.09523e-37
ENSDARG00000098304	TAOK1 (1 of many)	1331.76	1.42384	0.10866	13.1036	3.13982e-39	3.20023e-37
ENSDARG00000044246	snx18b	411.361	-3.26259	0.249184	-13.0931	3.60565e-39	3.6576e-37
ENSDARG00000079479	gpr4	183.007	-3.35688	0.256395	-13.0926	3.62958e-39	3.66451e-37
ENSDARG00000038237	tbc1d12a	906.583	1.77585	0.135781	13.0788	4.3549e-39	4.37617e-37
ENSDARG00000030839	tescb	501.286	-1.9697	0.150713	-13.0692	4.93683e-39	4.93775e-37
ENSDARG00000100134	FO904861.5	531.335	-3.40008	0.260719	-13.0412	7.13341e-39	7.10156e-37
ENSDARG00000059432	fsd1l	136.742	4.86022	0.373053	13.0282	8.45359e-39	8.37688e-37
ENSDARG00000010681	tjap1	853.362	1.72192	0.132411	13.0044	1.15519e-38	1.13943e-36
ENSDARG00000009677	dlg1	383.612	2.65593	0.205331	12.9348	2.86286e-38	2.81086e-36
ENSDARG00000019930	tal1	3894.3	1.63584	0.126538	12.9277	3.14207e-38	3.07091e-36
ENSDARG00000069379	zgc:158868	154.443	-4.1765	0.323543	-12.9086	4.02329e-38	3.9143e-36
ENSDARG00000003169	magi1b	681.946	2.59875	0.201368	12.9055	4.19257e-38	4.06053e-36
ENSDARG00000033516	efr3ba	177.702	3.62956	0.281785	12.8806	5.78995e-38	5.58235e-36
ENSDARG00000075307	kcnq2a	547.352	-3.15005	0.244661	-12.8751	6.21339e-38	5.96374e-36
ENSDARG00000099448	sh3d21	432.666	-2.14011	0.166503	-12.8533	8.23925e-38	7.8729e-36
ENSDARG00000061590	cachd1	498.845	2.55788	0.199255	12.8372	1.01477e-37	9.65336e-36
ENSDARG00000000837	snx9a	1621.17	1.44997	0.113159	12.8136	1.37607e-37	1.30325e-35
ENSDARG00000079473	si:ch211-120p12.3	444.618	2.05461	0.160521	12.7996	1.64781e-37	1.55373e-35
ENSDARG00000016213	BX088711.1	203.85	-3.36899	0.263266	-12.7969	1.70587e-37	1.60142e-35
ENSDARG00000039754	xpc	809.378	-1.65613	0.129556	-12.7831	2.03756e-37	1.90445e-35
ENSDARG00000101051	ctsbb	253.909	-3.30374	0.25897	-12.7572	2.84261e-37	2.64536e-35
ENSDARG00000001498	skap1	1205.18	-1.65784	0.130212	-12.7319	3.93358e-37	3.64478e-35
ENSDARG00000018516	stk38b	409.979	-3.23294	0.254269	-12.7146	4.90401e-37	4.52438e-35
ENSDARG00000028327	gmfb	1041.09	1.43075	0.112586	12.708	5.33603e-37	4.90182e-35
ENSDARG00000096562	wu:fj29h11	8414.97	1.83753	0.14483	12.6875	6.93273e-37	6.34138e-35
ENSDARG00000104283	cdc42bpaa	376.804	2.44498	0.193635	12.6267	1.50403e-36	1.36989e-34
ENSDARG00000058644	dnajb2	844.783	2.06446	0.163577	12.6207	1.62392e-36	1.47282e-34
ENSDARG00000059254	illr1	884.563	-3.03196	0.240348	-12.6149	1.74763e-36	1.57833e-34
ENSDARG00000030087	nfkbib	979.346	1.54135	0.122286	12.6045	1.99323e-36	1.79257e-34
ENSDARG00000030656	2003-09-01	1380.27	1.92943	0.153193	12.5948	2.25562e-36	2.02006e-34
ENSDARG00000100753	CABZ01076275.1	2236.61	-1.86735	0.148507	-12.5742	2.92769e-36	2.61101e-34
ENSDARG00000105154	creg1	17124	2.06691	0.16515	12.5153	6.15499e-36	5.46645e-34
ENSDARG00000087303	cebpd	531.99	2.53848	0.202994	12.5052	6.98997e-36	6.18237e-34
ENSDARG00000029764	mef2ca	694.451	-1.95541	0.156484	-12.4959	7.86117e-36	6.9243e-34
ENSDARG00000102458	hip1rb	113.368	4.83367	0.386926	12.4925	8.20411e-36	7.19675e-34
ENSDARG00000033182	arl4ab	1563.47	2.07972	0.166769	12.4707	1.07932e-35	9.42928e-34
ENSDARG00000054337	ap1g2	1520.56	1.36371	0.109413	12.4639	1.17499e-35	1.02233e-33
ENSDARG00000023058	foxo3a	2306.1	1.32709	0.10662	12.4468	1.45524e-35	1.26105e-33
ENSDARG00000095693	si:dkey-15g19.2	251.883	-2.78384	0.223764	-12.441	1.56602e-35	1.35157e-33
ENSDARG00000029406	h2afx	2501.34	-1.34645	0.108499	-12.4098	2.31348e-35	1.98867e-33
ENSDARG00000077745	si:ch73-380l3.2	1657.94	-2.72585	0.219722	-12.4059	2.42858e-35	2.07926e-33
ENSDARG00000038754	plk3	10095.9	-1.27177	0.10266	-12.3881	3.03126e-35	2.5849e-33
ENSDARG00000077039	esama	114.473	4.00897	0.323921	12.3764	3.50806e-35	2.97963e-33
ENSDARG00000073848	arhgef7b	1292.94	2.18964	0.177012	12.37	3.79748e-35	3.2127e-33
ENSDARG00000103466	ccl35.1	5042.01	-2.1859	0.177092	-12.3433	5.29356e-35	4.46077e-33
ENSDARG00000026663	tlr19	230.908	-3.33301	0.270743	-12.3106	7.9437e-35	6.66773e-33
ENSDARG00000033901	msi2a	1005.56	-2.06567	0.16812	-12.2869	1.06532e-34	8.90709e-33
ENSDARG00000068557	htr5al	160.867	-3.19156	0.259861	-12.2818	1.13416e-34	9.44575e-33
ENSDARG00000096355	ighv1-4	8936.88	-1.98469	0.162015	-12.2501	1.67881e-34	1.39276e-32
ENSDARG00000102216	dlg1l	2028.23	1.18639	0.096919	12.2411	1.8757e-34	1.5501e-32
ENSDARG00000004392	hdr	3091.1	1.88841	0.154498	12.2229	2.34615e-34	1.93142e-32
ENSDARG00000013838	sulf2b	1694.81	-1.93249	0.15892	-12.1601	5.06708e-34	4.1554e-32
ENSDARG00000016531	klhl4	204.017	2.95129	0.242734	12.1585	5.16909e-34	4.22287e-32
ENSDARG00000042934	ctgfa	354.572	3.23152	0.266864	12.1092	9.43931e-34	7.68209e-32
ENSDARG00000078975	igl1c3	381.318	-3.44261	0.284452	-12.1026	1.02293e-33	8.29352e-32
ENSDARG00000039987	hivep2a	3679.03	-1.3551	0.112141	-12.0839	1.28416e-33	1.03721e-31
ENSDARG00000062415	ctnnd2a	128.064	4.14915	0.343551	12.0773	1.39295e-33	1.12085e-31
ENSDARG00000094656	si:ch73-198l11.2	1012.08	-1.89276	0.156793	-12.0717	1.48974e-33	1.19424e-31
ENSDARG00000078387	si:dkey-92i15.4	694.682	-2.45169	0.203235	-12.0633	1.64948e-33	1.31737e-31
ENSDARG00000030490	sptb	20220	1.71479	0.142224	12.057	1.78157e-33	1.41757e-31
ENSDARG00000061549	foxo1b	715.952	-2.23511	0.185836	-12.0274	2.55191e-33	2.023e-31
ENSDARG00000019383	cdc42bpb	733.071	2.52043	0.209941	12.0054	3.32822e-33	2.62868e-31
ENSDARG00000039265	arhgap4a	2623.13	-1.16562	0.0971354	-11.9999	3.55611e-33	2.79835e-31
ENSDARG00000074487	CR762483.1	88.4343	5.06309	0.424958	11.9143	9.96599e-33	7.81363e-31
ENSDARG00000075284	kansl1l	418.986	-2.45569	0.206276	-11.9049	1.11642e-32	8.72108e-31
ENSDARG00000098374	FLNB (1 of many)	481.664	3.2408	0.272264	11.9032	1.13951e-32	8.86911e-31
ENSDARG00000069989	bnc2	115.738	4.69068	0.395121	11.8715	1.66497e-32	1.29119e-30
ENSDARG00000094737	si:ch211-12e13.12	233.07	-3.57434	0.301545	-11.8534	2.06555e-32	1.59607e-30
ENSDARG00000019763	acp5a	1964.31	2.1673	0.182932	11.8476	2.21525e-32	1.70558e-30
ENSDARG00000098129	si:dkeyp-97a10.2	260.598	2.32729	0.196684	11.8326	2.64788e-32	2.03137e-30
ENSDARG00000077782	ACER2	1187.61	1.69614	0.143695	11.8038	3.73179e-32	2.85269e-30
ENSDARG00000012513	sdcbp2	9720.59	1.31683	0.111564	11.8033	3.7517e-32	2.8577e-30
ENSDARG00000006900	impdh2	6301.78	1.68149	0.142498	11.8001	3.89666e-32	2.95759e-30
ENSDARG00000023713	aqp1a.1	6963.31	1.82984	0.155131	11.7955	4.11842e-32	3.11487e-30
ENSDARG00000087032		520.237	-3.22634	0.273602	-11.7921	4.28666e-32	3.23069e-30
ENSDARG00000097351	flnbl	205.748	3.28784	0.279392	11.7678	5.71736e-32	4.29384e-30
ENSDARG00000014180	ildr2	106.551	4.09174	0.348028	11.7569	6.50466e-32	4.86803e-30
ENSDARG00000054748	cuedc1b	215.172	2.56701	0.218379	11.7548	6.66829e-32	4.97311e-30
ENSDARG00000102490	asb2b	220.153	2.68152	0.228154	11.7531	6.80632e-32	5.05842e-30
ENSDARG00000000442	slc39a13	391.339	2.22803	0.189593	11.7517	6.92429e-32	5.12829e-30
ENSDARG00000094815	si:ch73-49p17.1	196.932	-3.22828	0.27498	-11.74	7.94582e-32	5.86456e-30
ENSDARG00000057633	cxcr4a	12502.9	-3.44092	0.293131	-11.7385	8.08916e-32	5.94984e-30
ENSDARG00000029368	srpk2	752.532	-2.04986	0.174635	-11.738	8.14036e-32	5.967e-30
ENSDARG00000025826	gna12a	719.381	1.50216	0.128066	11.7296	8.9872e-32	6.56526e-30
ENSDARG00000079317	DLC1	566.924	2.43601	0.207892	11.7177	1.03487e-31	7.53413e-30
ENSDARG00000018146	gpx1a	29192.2	1.31012	0.111815	11.7168	1.04525e-31	7.58393e-30
ENSDARG00000038687	nfkb2	5562.78	-1.25657	0.107264	-11.7147	1.07124e-31	7.74624e-30
ENSDARG00000008186	syk	11317.6	-1.34638	0.114979	-11.7098	1.13553e-31	8.18349e-30
ENSDARG00000097153	si:dkey-77j9.2	430.718	1.92206	0.164203	11.7054	1.19578e-31	8.58873e-30
ENSDARG00000036895	dap1b	1497.93	-1.54287	0.131834	-11.7031	1.2288e-31	8.79642e-30
ENSDARG00000077009	wdfy4	6109.06	-1.2826	0.109604	-11.7021	1.24318e-31	8.86967e-30
ENSDARG00000055498		1545.19	2.00886	0.172038	11.6768	1.67444e-31	1.19069e-29
ENSDARG00000004074	bach2b	741.97	-1.72416	0.147683	-11.6747	1.71689e-31	1.21683e-29
ENSDARG00000078890	wdfy3	1724.97	1.21766	0.104433	11.6597	2.0477e-31	1.4465e-29
ENSDARG00000059809	caska	2383.16	1.68341	0.14441	11.6571	2.1105e-31	1.48596e-29
ENSDARG00000075867	mkl1a	2071.71	-1.18588	0.101854	-11.643	2.49001e-31	1.74741e-29
ENSDARG00000100287	SLA (1 of many)	545.356	-1.87426	0.161041	-11.6384	2.62844e-31	1.83293e-29
ENSDARG00000071304	tbc1d2	880.568	1.81386	0.155855	11.6381	2.63755e-31	1.83293e-29
ENSDARG00000061191	plekho1a	210.924	-2.72592	0.234222	-11.6382	2.63629e-31	1.83293e-29
ENSDARG00000039034	marcksl1a	6612.53	-1.22118	0.105023	-11.6277	2.97862e-31	2.06325e-29
ENSDARG00000033840	fat3a	197.537	3.15356	0.271707	11.6065	3.82145e-31	2.63853e-29
ENSDARG00000045561	dram1	2709.53	1.23434	0.106498	11.5903	4.61507e-31	3.17624e-29
ENSDARG00000097108	si:dkey-265j8.3	262.122	-3.02547	0.26118	-11.5838	4.97814e-31	3.41513e-29
ENSDARG00000043643	ehbp1	527.99	2.55634	0.220745	11.5805	5.17461e-31	3.53857e-29
ENSDARG00000037116	cxcl12a	625.17	2.00899	0.173531	11.5772	5.37925e-31	3.6668e-29
ENSDARG00000021924	hsp70.3	24457.2	-1.2331	0.10652	-11.5762	5.44129e-31	3.69731e-29
ENSDARG00000022350	nek1	830.206	-1.40253	0.121205	-11.5715	5.7449e-31	3.89126e-29
ENSDARG00000068128	ppp1r15b	219.262	-2.41612	0.209333	-11.542	8.10567e-31	5.47299e-29
ENSDARG00000071017	nt5e	1354.16	1.78906	0.155143	11.5317	9.13269e-31	6.14704e-29
ENSDARG00000026736	il11ra	259.669	3.07177	0.266452	11.5284	9.48645e-31	6.36514e-29
ENSDARG00000091101	fabp10b	1085.69	1.95837	0.170166	11.5086	1.19464e-30	7.99062e-29
ENSDARG00000068461	zgc:162939	1089.77	1.33998	0.116664	11.4858	1.55462e-30	1.03661e-28
ENSDARG00000058488	adora2ab	1413.27	-1.83838	0.16045	-11.4576	2.15319e-30	1.43127e-28
ENSDARG00000041394	dnajb1b	22153.4	-1.70772	0.149203	-11.4457	2.47244e-30	1.63839e-28
ENSDARG00000079947	gfi1b	1046.54	1.70028	0.148571	11.4443	2.51226e-30	1.65964e-28
ENSDARG00000097256	si:ch211-270g19.5	91.8559	5.26907	0.461195	11.4248	3.14278e-30	2.06979e-28
ENSDARG00000096917	si:ch211-227m13.1	3298.11	1.67353	0.147139	11.3738	5.64661e-30	3.70736e-28
ENSDARG00000020326	tyk2	4070.87	-1.17943	0.103743	-11.3687	5.98656e-30	3.91854e-28
ENSDARG00000020979	fam65c	1947.13	1.8706	0.164597	11.3648	6.26343e-30	4.08727e-28
ENSDARG00000089383	il1fma	2277.84	1.69782	0.149577	11.3508	7.34506e-30	4.77853e-28
ENSDARG00000045273	tmem204	131.873	3.44467	0.303819	11.3379	8.51554e-30	5.52323e-28
ENSDARG00000042518	hipk2	1267.26	1.4869	0.131255	11.3284	9.49663e-30	6.14096e-28
ENSDARG00000043416	tnfaip2a	313.738	3.03549	0.268052	11.3243	9.94876e-30	6.41395e-28
ENSDARG00000086842	dap1b	1263.15	-1.43367	0.126611	-11.3234	1.00511e-29	6.46048e-28
ENSDARG00000059906	sdc4	13291.1	2.12778	0.188069	11.3139	1.12043e-29	7.18017e-28
ENSDARG00000076573	si:dkey-88j15.3	91.639	4.92315	0.435274	11.3105	1.16463e-29	7.44112e-28
ENSDARG00000025902	plekhg5a	234.514	2.80026	0.248088	11.2874	1.51526e-29	9.65258e-28
ENSDARG00000078285	pik3ap1	2685.2	-1.10739	0.0984847	-11.2443	2.47001e-29	1.56879e-27
ENSDARG00000076317	plod3	1506.65	1.2531	0.111459	11.2427	2.51518e-29	1.59275e-27
ENSDARG00000094345	si:dkey-261l7.2	341.187	-2.25748	0.200936	-11.2348	2.75138e-29	1.73719e-27
ENSDARG00000017665	snrkb	1332.54	1.85218	0.164954	11.2285	2.95574e-29	1.86072e-27
ENSDARG00000055284	afap1	248.568	2.4371	0.217267	11.2171	3.36163e-29	2.11004e-27
ENSDARG00000079056	si:ch211-194c3.5	2925.02	1.40413	0.125309	11.2053	3.83943e-29	2.4029e-27
ENSDARG00000099600	si:dkey-93h22.7	5876.69	1.62954	0.145589	11.1927	4.42654e-29	2.76226e-27
ENSDARG00000097583	arfgap3	1120.86	-1.49505	0.133612	-11.1895	4.59089e-29	2.85649e-27
ENSDARG00000088124	adrb2a	1039.08	-1.77454	0.158667	-11.1841	4.87991e-29	3.02753e-27
ENSDARG00000053646	adrb3a	638.728	2.06517	0.184694	11.1816	5.01743e-29	3.10385e-27
ENSDARG00000062123	agap1	645.802	1.8734	0.167568	11.1799	5.11253e-29	3.15356e-27
ENSDARG00000078335	amot	2030.62	1.23276	0.110478	11.1584	6.51687e-29	4.00825e-27
ENSDARG00000101362	mibp	11618.6	1.703	0.152693	11.1531	6.91662e-29	4.24193e-27
ENSDARG00000052816	shmt1	2033.88	1.06233	0.0952992	11.1473	7.3823e-29	4.51459e-27
ENSDARG00000087941	PDE8A	2002.64	1.51187	0.135694	11.1418	7.85367e-29	4.78917e-27
ENSDARG00000075855	adgre10	6597.05	-1.70402	0.153067	-11.1325	8.71445e-29	5.29898e-27
ENSDARG00000099887	SLA2 (1 of many)	604.821	-2.0997	0.188614	-11.1322	8.74173e-29	5.30051e-27
ENSDARG00000096365	si:ch211-195m9.3	87.9571	4.43525	0.398525	11.1292	9.04654e-29	5.46984e-27
ENSDARG00000054447	slc29a1b	2392.99	1.82734	0.164221	11.1273	9.2365e-29	5.56896e-27
ENSDARG00000075718	rpz5	2237.07	1.75279	0.15789	11.1013	1.23627e-28	7.43289e-27
ENSDARG00000061717		646.574	-1.92982	0.174004	-11.0907	1.39243e-28	8.34837e-27
ENSDARG00000071051	cbx6a	387.615	-2.07832	0.187438	-11.0881	1.43377e-28	8.57218e-27
ENSDARG00000052746	grinab	1670.74	1.1439	0.103178	11.0867	1.45625e-28	8.68236e-27
ENSDARG00000097900	aff3	130.393	-3.45287	0.311583	-11.0817	1.53949e-28	9.15312e-27
ENSDARG00000019253	rhag	16440.5	1.49154	0.135029	11.0461	2.28864e-28	1.35696e-26
ENSDARG00000034534	atp6v1aa	7021.75	0.923725	0.0837047	11.0355	2.57528e-28	1.52269e-26
ENSDARG00000007774	vash2	467.751	2.00457	0.181816	11.0253	2.88612e-28	1.70178e-26
ENSDARG00000062251	fbxl7	68.0347	5.13014	0.465339	11.0245	2.91078e-28	1.7116e-26
ENSDARG00000027500	oxsr1b	1184.05	1.90764	0.1734	11.0014	3.76265e-28	2.20646e-26
ENSDARG00000054942	lgals2a	920.732	-1.97708	0.179725	-11.0006	3.79706e-28	2.22055e-26
ENSDARG00000101251	ldha	12230.7	-0.86185	0.0783971	-10.9934	4.11132e-28	2.39779e-26
ENSDARG00000055991	hmbsb	7590.88	1.67071	0.152167	10.9794	4.79861e-28	2.79102e-26
ENSDARG00000092158	cbx3b	369.716	1.99996	0.18223	10.975	5.04297e-28	2.92519e-26
ENSDARG00000095860	si:dkey-263l8.2	148.491	-3.36479	0.306854	-10.9654	5.60275e-28	3.24111e-26
ENSDARG00000013839	aldh3b1	338.951	-1.94383	0.177539	-10.9487	6.7379e-28	3.88728e-26
ENSDARG00000103679	bmp16	228.309	2.4773	0.226458	10.9393	7.47362e-28	4.30015e-26
ENSDARG00000090416	scpp1	124.147	-3.18187	0.291092	-10.9308	8.21146e-28	4.71201e-26
ENSDARG00000042933	bloc1s6	3437.4	1.4112	0.129129	10.9286	8.41074e-28	4.81346e-26
ENSDARG00000017988	dse	443.609	-1.99935	0.182971	-10.9271	8.55302e-28	4.88184e-26
ENSDARG00000094910	si:dkey-22i16.7	136.931	4.22033	0.386707	10.9135	9.93363e-28	5.65477e-26
ENSDARG00000022550	gxylt1b	149.65	3.27247	0.299903	10.9118	1.01267e-27	5.74939e-26
ENSDARG00000060322	zgc:153654	255.279	-2.99952	0.274948	-10.9094	1.03934e-27	5.88519e-26
ENSDARG00000053835	plekhh1	319.138	-2.73441	0.251141	-10.888	1.31531e-27	7.42821e-26
ENSDARG00000102402	fut11	113.681	3.23208	0.296932	10.8849	1.36028e-27	7.64182e-26
ENSDARG00000104989	wnk2	435.861	2.65516	0.243927	10.885	1.35838e-27	7.64182e-26
ENSDARG00000015576	itprip	2350.13	-1.20961	0.111224	-10.8754	1.50923e-27	8.45642e-26
ENSDARG00000057206	nmt1b	5499.88	1.60546	0.147891	10.8557	1.87338e-27	1.04694e-25
ENSDARG00000104760	MAP3K6	1515.11	1.35513	0.124986	10.8422	2.17123e-27	1.21023e-25
ENSDARG00000076624	ptprb	359.528	2.77382	0.25588	10.8403	2.21685e-27	1.23246e-25
ENSDARG00000101867	si:ch1073-416d2.4	255.897	2.13639	0.197115	10.8383	2.26663e-27	1.25686e-25
ENSDARG00000096248	ighd	277.997	-2.54635	0.235196	-10.8265	2.57771e-27	1.42566e-25
ENSDARG00000071876	rell2	1794.09	1.95962	0.18101	10.826	2.5913e-27	1.42949e-25
ENSDARG00000101633	CABZ01050166.1	551.438	-1.96529	0.18155	-10.8251	2.61924e-27	1.44119e-25
ENSDARG00000102202	phospho2	499.777	1.79006	0.165829	10.7946	3.64885e-27	2.00256e-25
ENSDARG00000077842	ajuba	1436.51	1.42912	0.132431	10.7914	3.77842e-27	2.06837e-25
ENSDARG00000043211	ripk4	208.604	2.62611	0.243397	10.7894	3.8632e-27	2.10938e-25
ENSDARG00000078014	pacsin2	6509.34	-1.45304	0.134777	-10.781	4.23151e-27	2.30461e-25
ENSDARG00000029019	epb41b	18288	1.74552	0.16192	10.7801	4.2721e-27	2.32082e-25
ENSDARG00000100977	golim4a	101.781	3.72282	0.345414	10.7779	4.37947e-27	2.37312e-25
ENSDARG00000010514	CXCR5	170.672	-3.372	0.312882	-10.7772	4.41023e-27	2.38375e-25
ENSDARG00000034714	esyt1a	1031.73	-1.56376	0.145499	-10.7476	6.08533e-27	3.28087e-25
ENSDARG00000026519	ralgps2	2846.35	-1.4629	0.136152	-10.7446	6.28603e-27	3.38056e-25
ENSDARG00000101050	tmc8	3034.97	-1.25693	0.117015	-10.7416	6.4928e-27	3.483e-25
ENSDARG00000100232	glis2b	89.1858	4.22735	0.393717	10.737	6.82135e-27	3.6501e-25
ENSDARG00000074589	rin2	1944.07	1.12669	0.105159	10.7142	8.73474e-27	4.6623e-25
ENSDARG00000015199	cblb	3227.19	-1.53825	0.143599	-10.7122	8.92417e-27	4.75156e-25
ENSDARG00000016059	rab5b	2673.04	1.05382	0.0984519	10.704	9.75295e-27	5.17996e-25
ENSDARG00000053713	ccdc88c	1667.88	1.42711	0.1335	10.6899	1.13441e-26	6.01012e-25
ENSDARG00000005679	trip10a	355.993	2.48986	0.232924	10.6896	1.13888e-26	6.01893e-25
ENSDARG00000098191	si:dkey-16l2.20	164.119	2.74835	0.257329	10.6803	1.25861e-26	6.619e-25
ENSDARG00000056985	tpte	1354.69	1.91734	0.179521	10.6803	1.25803e-26	6.619e-25
ENSDARG00000043802	ms4a17a.9	767.956	1.64831	0.154492	10.6692	1.41831e-26	7.44056e-25
ENSDARG00000004060	bhlhe40	34390.5	-1.46981	0.13777	-10.6685	1.42846e-26	7.47548e-25
ENSDARG00000101073		371.558	-3.17473	0.297596	-10.6679	1.43782e-26	7.50612e-25
ENSDARG00000060200	RGS14 (1 of many)	1868.46	-1.10786	0.103858	-10.6671	1.45157e-26	7.55947e-25
ENSDARG00000079553	cd83	12117.4	-2.01277	0.188755	-10.6634	1.51033e-26	7.8464e-25
ENSDARG00000061445	adcy6a	2012.2	1.72456	0.161769	10.6607	1.55451e-26	8.05633e-25
ENSDARG00000056549	vps26a	1888.38	1.17504	0.110245	10.6584	1.59283e-26	8.23499e-25
ENSDARG00000037833	mitfb	428.944	2.19394	0.205952	10.6527	1.69447e-26	8.73936e-25
ENSDARG00000105255	zbtb4	1542.63	1.35397	0.127177	10.6464	1.81213e-26	9.32376e-25
ENSDARG00000091624	si:ch73-240m12.1	220.427	2.54741	0.239451	10.6385	1.97194e-26	1.01217e-24
ENSDARG00000040764	id1	971.409	1.42453	0.134	10.6308	2.14155e-26	1.0966e-24
ENSDARG00000045304	mtfr1	204.711	3.46883	0.326333	10.6297	2.16768e-26	1.10733e-24
ENSDARG00000002353	tagapa	22773.1	-1.56229	0.147081	-10.622	2.35404e-26	1.19966e-24
ENSDARG00000062025	cpox	2896.69	1.30607	0.123132	10.6071	2.76112e-26	1.40045e-24
ENSDARG00000062338	zeb2a	6177.11	0.905846	0.0853987	10.6073	2.75715e-26	1.40045e-24
ENSDARG00000003061	cd276	222.049	3.59923	0.340234	10.5787	3.74182e-26	1.89338e-24
ENSDARG00000074094	tgm2b	295.191	2.88794	0.273419	10.5623	4.45544e-26	2.24916e-24
ENSDARG00000104701	map7d1b	2052.95	1.18924	0.112887	10.5348	5.97294e-26	3.00811e-24
ENSDARG00000021137	adgrv1	272.639	2.57754	0.244842	10.5274	6.46232e-26	3.24693e-24
ENSDARG00000079843	si:dkey-234i14.9	749.194	-2.71495	0.258245	-10.5131	7.52173e-26	3.77038e-24
ENSDARG00000044326	BX950188.1	2478.82	1.94821	0.185433	10.5063	8.08205e-26	4.04178e-24
ENSDARG00000041417	atp6ap1a	228.61	2.28698	0.217696	10.5054	8.15694e-26	4.06972e-24
ENSDARG00000045574	lrmp	1548.13	-1.27418	0.121322	-10.5025	8.41149e-26	4.18696e-24
ENSDARG00000102081	mprip	1802.69	1.4912	0.14221	10.4859	1.00332e-25	4.98263e-24
ENSDARG00000062575	si:ch211-210g13.5	598.659	-1.50747	0.143842	-10.4801	1.06667e-25	5.28496e-24
ENSDARG00000071014	s100u	120.514	3.19742	0.305448	10.468	1.21224e-25	5.99233e-24
ENSDARG00000078615	USP53 (1 of many)	99.5996	3.29788	0.315167	10.4639	1.26532e-25	6.24028e-24
ENSDARG00000015551	fth1a	140773	1.19736	0.114625	10.4459	1.53008e-25	7.52871e-24
ENSDARG00000016427	fignl1	1435.35	1.34062	0.128379	10.4426	1.5839e-25	7.77566e-24
ENSDARG00000044251	rasgef1bb	174.204	2.50831	0.240259	10.44	1.62768e-25	7.97226e-24
ENSDARG00000030514	acsl1a	238.789	-2.21087	0.21178	-10.4395	1.63733e-25	8.00124e-24
ENSDARG00000098857	lifra	210.018	2.28151	0.218633	10.4353	1.71025e-25	8.33852e-24
ENSDARG00000059682	slc43a3a	1911.55	1.51361	0.145056	10.4347	1.72207e-25	8.3771e-24
ENSDARG00000013750	eno1b	220.557	2.67105	0.256215	10.425	1.90602e-25	9.25091e-24
ENSDARG00000008026	fam129bb	2101.52	-1.03801	0.0997563	-10.4055	2.34127e-25	1.13377e-23
ENSDARG00000019451	pcsk2	111.508	-3.6722	0.35293	-10.4049	2.35526e-25	1.13797e-23
ENSDARG00000023768	mfsd4a	483.573	-2.3913	0.230142	-10.3905	2.73853e-25	1.3172e-23
ENSDARG00000001803	kcnh6a	465.041	-1.65281	0.159068	-10.3905	2.73798e-25	1.3172e-23
ENSDARG00000022254	prkcbb	3703.19	-1.32564	0.127903	-10.3644	3.59854e-25	1.72698e-23
ENSDARG00000093880	FO904861.4	216.147	-3.36536	0.325091	-10.3521	4.09583e-25	1.96123e-23
ENSDARG00000071084	wipf1b	6818.07	-0.961506	0.0930646	-10.3316	5.0709e-25	2.42272e-23
ENSDARG00000040135	fosaa	346.079	-2.22238	0.21517	-10.3285	5.23899e-25	2.49745e-23
ENSDARG00000007490	adrb1	202.736	-3.4739	0.33651	-10.3233	5.52832e-25	2.62951e-23
ENSDARG00000094854	ms4a17a.8	343.253	3.21135	0.311203	10.3192	5.77212e-25	2.73939e-23
ENSDARG00000104999	si:dkey-45k15.3	124.054	-3.5536	0.344619	-10.3117	6.24074e-25	2.95524e-23
ENSDARG00000018149	slc38a4	196.261	-2.70145	0.262296	-10.2993	7.1009e-25	3.35513e-23
ENSDARG00000018399	rps6kb1a	2846.16	1.04499	0.101491	10.2964	7.31104e-25	3.44682e-23
ENSDARG00000000103	myh10	2583.46	1.37254	0.133366	10.2915	7.69642e-25	3.62053e-23
ENSDARG00000005789	enpp1	1116.19	-1.3501	0.131302	-10.2824	8.45866e-25	3.97037e-23
ENSDARG00000075156	tbc1d4	2323.61	1.09533	0.106588	10.2763	9.01069e-25	4.22024e-23
ENSDARG00000078864	lats2	1651.26	1.15529	0.112449	10.2739	9.23894e-25	4.31769e-23
ENSDARG00000007398	lrrk1	1262.63	-1.32584	0.12913	-10.2675	9.87455e-25	4.60468e-23
ENSDARG00000010782	zgc:55621	177.336	-2.54219	0.247663	-10.2647	1.01631e-24	4.72895e-23
ENSDARG00000100054	CABZ01053483.1	1610.54	-1.72382	0.167948	-10.264	1.02405e-24	4.74822e-23
ENSDARG00000045144	HBZ	2079.88	1.94432	0.189433	10.2639	1.02489e-24	4.74822e-23
ENSDARG00000096667	si:dkey-25o16.2	23555.9	1.78028	0.173455	10.2637	1.02729e-24	4.74907e-23
ENSDARG00000054170	ltb4r2b	65.2295	5.44553	0.530715	10.2607	1.05897e-24	4.88494e-23
ENSDARG00000018404	krt18	305.351	1.92835	0.188122	10.2505	1.17703e-24	5.41788e-23
ENSDARG00000002194	rhd	3994.01	1.28515	0.125435	10.2456	1.23901e-24	5.69093e-23
ENSDARG00000074014	zgc:194275	6018.79	-3.71392	0.362731	-10.2388	1.32904e-24	6.09137e-23
ENSDARG00000069111	IKZF2	1427.43	-1.18467	0.115732	-10.2363	1.36358e-24	6.23634e-23
ENSDARG00000069594	kif13a	713.644	-1.54179	0.150649	-10.2343	1.3917e-24	6.35138e-23
ENSDARG00000018461	FTL	5009.61	1.4371	0.14046	10.2314	1.43416e-24	6.53122e-23
ENSDARG00000099896	si:ch211-261o3.3	465.165	2.03932	0.19947	10.2237	1.55304e-24	7.05759e-23
ENSDARG00000076496	frmd4bb	1229.67	1.53023	0.149686	10.2229	1.56539e-24	7.09863e-23
ENSDARG00000077073	tanc1a	129.344	3.28427	0.321806	10.2057	1.86874e-24	8.45636e-23
ENSDARG00000096397	si:dkey-276l13.5	96.8417	3.23781	0.317407	10.2008	1.96668e-24	8.88074e-23
ENSDARG00000044574	rbms3	150.659	2.73906	0.268841	10.1884	2.23381e-24	1.00658e-22
ENSDARG00000087596	si:ch73-95l15.5	488.243	-1.6406	0.161054	-10.1867	2.27457e-24	1.02279e-22
ENSDARG00000077901	herc1	13800.4	0.977381	0.0959798	10.1832	2.35702e-24	1.05764e-22
ENSDARG00000011166	cahz	50218.5	1.77649	0.174549	10.1776	2.49623e-24	1.11777e-22
ENSDARG00000069242	pdia5	1733.5	1.03987	0.102182	10.1766	2.52124e-24	1.12661e-22
ENSDARG00000069998	si:ch211-145b13.6	420.83	-2.51715	0.247518	-10.1696	2.71112e-24	1.20893e-22
ENSDARG00000104047	si:ch211-262i1.3	2137.31	1.82325	0.179349	10.1659	2.81449e-24	1.25242e-22
ENSDARG00000087954	rac1b	1657.99	1.13669	0.111852	10.1624	2.91718e-24	1.29542e-22
ENSDARG00000102995	rbm24a	1288.95	1.85264	0.182456	10.1539	3.18417e-24	1.41106e-22
ENSDARG00000061794	jam3b	452.433	-1.73252	0.170703	-10.1493	3.33753e-24	1.47596e-22
ENSDARG00000003008	prkcea	363.453	1.93217	0.190444	10.1456	3.46685e-24	1.52999e-22
ENSDARG00000007671	ghrb	878.212	2.16303	0.213369	10.1375	3.7661e-24	1.65863e-22
ENSDARG00000007836	ctsla	15291.1	1.62271	0.160129	10.1338	3.91212e-24	1.7194e-22
ENSDARG00000071241	trim35-39	132.123	2.91051	0.287377	10.1278	4.15696e-24	1.82327e-22
ENSDARG00000026655	tspo	10370.8	1.31317	0.12972	10.1231	4.36583e-24	1.91097e-22
ENSDARG00000102696	dnajc11b	66.13	4.60008	0.45485	10.1134	4.81794e-24	2.10455e-22
ENSDARG00000012025	hs6st2	1265.45	1.19569	0.118244	10.1121	4.88394e-24	2.12904e-22
ENSDARG00000037884	rab30	55.0705	4.93663	0.489259	10.09	6.11577e-24	2.66061e-22
ENSDARG00000061205	stag1a	757.727	-1.27855	0.126731	-10.0887	6.19854e-24	2.69115e-22
ENSDARG00000089156	egr3	16479.2	-1.52735	0.151416	-10.0871	6.29935e-24	2.72938e-22
ENSDARG00000004227	pde3a	163.21	-2.95725	0.294025	-10.0578	8.48625e-24	3.66949e-22
ENSDARG00000008931	renbp	532.594	1.65556	0.164723	10.0506	9.13158e-24	3.94057e-22
ENSDARG00000102855	neo1a	208.864	2.45135	0.244294	10.0344	1.07612e-23	4.63448e-22
ENSDARG00000005652	man1a1	2216.41	-1.58559	0.158211	-10.022	1.22038e-23	5.24517e-22
ENSDARG00000086057		1490.68	1.10285	0.11018	10.0096	1.3838e-23	5.93564e-22
ENSDARG00000009727	twf2b	68.3176	4.31133	0.430933	10.0046	1.45409e-23	6.22468e-22
ENSDARG00000015536	sox6	852.892	2.02762	0.203288	9.97416	1.9776e-23	8.44883e-22
ENSDARG00000071052	si:dkey-150i13.2	1594.36	1.84054	0.184538	9.97376	1.98568e-23	8.46644e-22
ENSDARG00000071139	zgc:64065	909.649	-1.79788	0.180472	-9.96207	2.23353e-23	9.50427e-22
ENSDARG00000097819	znf576.1	1915.99	-1.09758	0.110449	-9.93742	2.86137e-23	1.21517e-21
ENSDARG00000076118	cdip1	372.282	1.87529	0.188733	9.93621	2.89624e-23	1.22755e-21
ENSDARG00000014098	pkd2	413.993	4.62413	0.465689	9.92966	3.09316e-23	1.30842e-21
ENSDARG00000076014	ERC1 (1 of many)	184.253	2.84553	0.286883	9.91876	3.45029e-23	1.45661e-21
ENSDARG00000074244	arhgef10lb	603.662	-1.44481	0.145693	-9.91683	3.51768e-23	1.48213e-21
ENSDARG00000097007	si:ch73-70l21.6	62.0659	5.08298	0.512911	9.91006	3.76425e-23	1.58291e-21
ENSDARG00000062030	gpr17	161.78	2.65279	0.267749	9.90773	3.85295e-23	1.61703e-21
ENSDARG00000045070	itgb3b	493.433	1.48155	0.149666	9.89906	4.20204e-23	1.76009e-21
ENSDARG00000014793	ehd1b	979.364	2.06941	0.209086	9.89743	4.27096e-23	1.78546e-21
ENSDARG00000043665	glrx5	3159.94	1.22083	0.123366	9.89605	4.33025e-23	1.80672e-21
ENSDARG00000074581	add2	6917.98	1.83513	0.185821	9.87582	5.29956e-23	2.20684e-21
ENSDARG00000024431		1409.49	-1.09491	0.111018	-9.86246	6.05497e-23	2.51651e-21
ENSDARG00000033444	map4k6	3525.02	-1.25221	0.127077	-9.85395	6.59045e-23	2.73376e-21
ENSDARG00000097430	si:ch73-160l8.2	174.786	-3.17635	0.322501	-9.8491	6.91632e-23	2.86338e-21
ENSDARG00000039576	fstl1b	90.3818	3.41408	0.346664	9.84838	6.96553e-23	2.87819e-21
ENSDARG00000089338	si:ch211-110e21.3	218.626	-2.08187	0.21141	-9.84758	7.02177e-23	2.89584e-21
ENSDARG00000075641	steap3	1190.65	1.45299	0.147751	9.83408	8.03018e-23	3.30535e-21
ENSDARG00000055374	irf4b	8072.42	-2.95667	0.301037	-9.82162	9.0873e-23	3.73329e-21
ENSDARG00000017842	syvn1	2534.32	-0.901836	0.0918692	-9.81652	9.5589e-23	3.91952e-21
ENSDARG00000013477	gata1a	2323.91	1.55755	0.158791	9.80881	1.03177e-22	4.22257e-21
ENSDARG00000059931	hyal2a	172.515	-2.26645	0.231263	-9.80028	1.12269e-22	4.58589e-21
ENSDARG00000029718	p2rx3b	118.555	-3.1969	0.326373	-9.79524	1.18022e-22	4.8117e-21
ENSDARG00000061352	bcl11aa	1686.63	-1.45256	0.148308	-9.79419	1.19245e-22	4.85231e-21
ENSDARG00000086091	kcnn4	392.192	1.59758	0.16324	9.78671	1.28409e-22	5.21529e-21
ENSDARG00000074851	s1pr4	9498.06	-1.10796	0.113282	-9.78055	1.36468e-22	5.53212e-21
ENSDARG00000071113	xirp2a	586.511	-2.27047	0.232228	-9.7769	1.41484e-22	5.72463e-21
ENSDARG00000069331	TRIP6	442.705	1.44284	0.147676	9.77027	1.51043e-22	6.09987e-21
ENSDARG00000010785	thbs1b	297.613	2.54946	0.261156	9.76221	1.63557e-22	6.59281e-21
ENSDARG00000006181	hif1aa	292.918	2.2488	0.230378	9.76134	1.64961e-22	6.63689e-21
ENSDARG00000097372	si:ch211-139d20.3	233.299	2.25545	0.231143	9.75781	1.70803e-22	6.85905e-21
ENSDARG00000007996	pou2f1b	847.474	-1.53976	0.158027	-9.74366	1.96356e-22	7.87043e-21
ENSDARG00000059933	plpp3	1036.49	1.26515	0.12986	9.74241	1.98787e-22	7.95296e-21
ENSDARG00000090851	ciita	1198.25	-1.15892	0.118968	-9.74144	2.00685e-22	8.01393e-21
ENSDARG00000039579	cfd	11896.8	1.57192	0.161431	9.73738	2.08863e-22	8.32495e-21
ENSDARG00000079939	jmjd1cb	11592	-1.02114	0.104874	-9.73684	2.09979e-22	8.3539e-21
ENSDARG00000068732	spry4	1067.95	2.23044	0.229244	9.72957	2.25551e-22	8.95675e-21
ENSDARG00000016541	sash3	2467.41	-1.05442	0.108426	-9.72478	2.36407e-22	9.36442e-21
ENSDARG00000097011	hbaa1	495094	1.74602	0.179546	9.72466	2.36692e-22	9.36442e-21
ENSDARG00000021113	ptmaa	10097.1	-0.872571	0.0897953	-9.71733	2.54355e-22	1.00447e-20
ENSDARG00000056483	ssbp4	875.59	1.28928	0.132697	9.71595	2.5784e-22	1.01636e-20
ENSDARG00000090890	cmklr1	1913.33	1.61325	0.16616	9.70904	2.75933e-22	1.08568e-20
ENSDARG00000045190	ch25h	1838.76	-1.94332	0.2002	-9.7069	2.8178e-22	1.10664e-20
ENSDARG00000019521	mpx	143804	1.01899	0.105097	9.69577	3.14268e-22	1.23198e-20
ENSDARG00000099339	pacsin3	1570.25	-1.16524	0.120206	-9.69368	3.20756e-22	1.25511e-20
ENSDARG00000037357	WIPI1 (1 of many)	313.921	1.74519	0.180196	9.68498	3.4929e-22	1.36427e-20
ENSDARG00000060600	CAPN15	1627.4	1.19831	0.123766	9.68207	3.59367e-22	1.40107e-20
ENSDARG00000058165	HTR2A (1 of many)	119.985	3.09274	0.319537	9.67882	3.70963e-22	1.44365e-20
ENSDARG00000022788	cops7a	3365.33	1.12457	0.116276	9.67155	3.98294e-22	1.5472e-20
ENSDARG00000078640	fam117aa	732.361	-2.0321	0.210189	-9.66795	4.12544e-22	1.59965e-20
ENSDARG00000103789	tmem130	57.6478	4.22562	0.437355	9.66177	4.38216e-22	1.69613e-20
ENSDARG00000043447	gpr55a	378.757	-1.96203	0.203257	-9.65291	4.77801e-22	1.846e-20
ENSDARG00000000241	slc40a1	3156.82	1.2655	0.131146	9.6496	4.93485e-22	1.90316e-20
ENSDARG00000029372	rasa4	235.189	2.51414	0.260824	9.63921	5.46084e-22	2.10223e-20
ENSDARG00000027491	uros	4455.33	1.5201	0.157715	9.6383	5.50912e-22	2.11701e-20
ENSDARG00000002790	ap2m1a	16610	1.06926	0.110968	9.63576	5.64748e-22	2.16629e-20
ENSDARG00000070428	si:dkey-239n17.4	799.595	-1.61728	0.168165	-9.61722	6.76371e-22	2.58981e-20
ENSDARG00000077760	ascc1	1757.21	-1.22839	0.127789	-9.61263	7.07177e-22	2.70293e-20
ENSDARG00000091161	rpz	155.469	2.69841	0.281277	9.59342	8.52164e-22	3.25128e-20
ENSDARG00000076566	kank3	683.557	1.23799	0.129135	9.58679	9.08693e-22	3.4608e-20
ENSDARG00000036549	agpat3	5378.46	0.927171	0.096799	9.57831	9.86485e-22	3.7504e-20
ENSDARG00000040027	osbpl10	186.8	2.53208	0.264398	9.57678	1.00113e-21	3.79932e-20
ENSDARG00000023040	zbtb1	933.648	-1.25635	0.131284	-9.56966	1.07256e-21	4.06318e-20
ENSDARG00000099918	arl4aa	1948.75	1.39673	0.146067	9.56222	1.15253e-21	4.35845e-20
ENSDARG00000060569	tmem229b	801.58	1.69596	0.177454	9.55718	1.21006e-21	4.56794e-20
ENSDARG00000062799	baiap2a	182.463	2.44805	0.256341	9.54996	1.29743e-21	4.88912e-20
ENSDARG00000053005	cd22	929.995	2.11239	0.221201	9.54964	1.30144e-21	4.89562e-20
ENSDARG00000045976	sidt2	2664.64	-0.93807	0.0982439	-9.54837	1.31748e-21	4.94724e-20
ENSDARG00000063014	dbpa	1405	-1.17119	0.122701	-9.54506	1.36026e-21	5.09893e-20
ENSDARG00000077907	si:dkey-183p4.10	1257.01	-1.75475	0.184229	-9.52481	1.65352e-21	6.1874e-20
ENSDARG00000076119	emid1	347.245	-1.66886	0.175241	-9.52324	1.67861e-21	6.27031e-20
ENSDARG00000104493	TBC1D8	1566.75	-1.31374	0.138007	-9.51933	1.74298e-21	6.49944e-20
ENSDARG00000044044	rassf2b	576.767	-1.88178	0.197774	-9.51483	1.82008e-21	6.77514e-20
ENSDARG00000014137	picalmb	409.332	1.56847	0.164916	9.51074	1.89311e-21	7.03473e-20
ENSDARG00000094286	si:ch211-117m20.4	1123.24	1.2069	0.126962	9.50597	1.98193e-21	7.35202e-20
ENSDARG00000058413	rnaset2l	611.972	-1.49112	0.156899	-9.50371	2.02535e-21	7.50012e-20
ENSDARG00000030700	ctps1a	1560.2	-1.08516	0.114238	-9.4991	2.11703e-21	7.82607e-20
ENSDARG00000076858	CR381599.1	6857.15	1.67944	0.176861	9.49583	2.18461e-21	8.06196e-20
ENSDARG00000102820	cib2	112.225	-2.90197	0.306814	-9.45841	3.12672e-21	1.15188e-19
ENSDARG00000023724	cdc42se1	2277.98	0.912224	0.0964832	9.45474	3.23824e-21	1.19091e-19
ENSDARG00000023062	cyr61	320.747	2.0571	0.21761	9.45316	3.28755e-21	1.20698e-19
ENSDARG00000069378	pard6a	230.115	2.62402	0.277735	9.44791	3.45673e-21	1.26691e-19
ENSDARG00000038826	jph1b	125.039	3.47371	0.367926	9.44133	3.68082e-21	1.34674e-19
ENSDARG00000091996	si:ch211-117m20.5	1169.48	-1.32536	0.140384	-9.44096	3.69394e-21	1.34923e-19
ENSDARG00000059707	ZNF423	1442.66	1.0858	0.11502	9.4401	3.72419e-21	1.35796e-19
ENSDARG00000035120	GLDC	375.138	2.57446	0.273051	9.42849	4.16017e-21	1.51436e-19
ENSDARG00000025338	hagh	1280.31	1.28904	0.136859	9.41875	4.56507e-21	1.65893e-19
ENSDARG00000077852	samd11	1412.01	-1.17663	0.125013	-9.41201	4.86758e-21	1.76586e-19
ENSDARG00000052764	chrnb3a	74.0536	4.70969	0.500426	9.41136	4.89776e-21	1.7738e-19
ENSDARG00000035907	fam49a	592.11	-1.50171	0.159602	-9.40904	5.00666e-21	1.81018e-19
ENSDARG00000054906	ier5l	1394.03	1.38704	0.147617	9.39621	5.65652e-21	2.04169e-19
ENSDARG00000017400	klf1	3194.27	1.48315	0.157901	9.39288	5.83816e-21	2.1037e-19
ENSDARG00000075100	neo1b	146.303	2.38872	0.254669	9.37971	6.61532e-21	2.37974e-19
ENSDARG00000029952	ampd2b	146.371	-2.40204	0.256225	-9.37474	6.93453e-21	2.49038e-19
ENSDARG00000006921	lrp5	879.855	1.4352	0.153158	9.37067	7.20752e-21	2.58408e-19
ENSDARG00000092362	hsp70.2	15410.5	-1.23411	0.131771	-9.36559	7.56255e-21	2.70684e-19
ENSDARG00000015971	rapgef1b	786.539	1.17081	0.12509	9.35971	7.99587e-21	2.85716e-19
ENSDARG00000103785	sult2st2	937.765	1.4356	0.153891	9.32867	1.07213e-20	3.82463e-19
ENSDARG00000052157	il12rb2	1617.53	-1.6082	0.172404	-9.32809	1.07792e-20	3.83889e-19
ENSDARG00000052158	il23r	351.12	-2.43561	0.261145	-9.32666	1.09261e-20	3.88475e-19
ENSDARG00000079078	si:xx-by187g17.1	540448	1.64624	0.176715	9.31577	1.21073e-20	4.2976e-19
ENSDARG00000075007	chst2a	417.362	-2.03257	0.218284	-9.31159	1.25934e-20	4.46272e-19
ENSDARG00000006640	eomesa	755.213	-1.4566	0.156479	-9.30863	1.29497e-20	4.58142e-19
ENSDARG00000090826		120.943	-2.77395	0.298229	-9.30142	1.38583e-20	4.89478e-19
ENSDARG00000056835	laynb	52.2404	4.11295	0.442404	9.2968	1.44734e-20	5.10359e-19
ENSDARG00000096297	si:dkey-15g22.2	105.896	3.45381	0.37157	9.29519	1.46947e-20	5.1731e-19
ENSDARG00000095962	fhdc5	1329.16	1.87782	0.20208	9.29245	1.5077e-20	5.299e-19
ENSDARG00000041734	tbc1d32	147.533	2.44963	0.264002	9.27882	1.71373e-20	6.01323e-19
ENSDARG00000094133	wu:fc21g02	1035.21	1.16999	0.126186	9.27194	1.82783e-20	6.40309e-19
ENSDARG00000042826	egr2b	2338.09	-1.42738	0.154032	-9.26681	1.91794e-20	6.70776e-19
ENSDARG00000074129	edem3	3896.48	-1.11139	0.120044	-9.25822	2.07861e-20	7.25784e-19
ENSDARG00000075164	mylk5	723.917	-1.16906	0.126408	-9.2483	2.28092e-20	7.95128e-19
ENSDARG00000039096		2397.53	-3.23353	0.349832	-9.24309	2.39485e-20	8.33486e-19
ENSDARG00000095304	si:ch211-207c6.2	975.086	2.21074	0.239465	9.23199	2.65644e-20	9.23025e-19
ENSDARG00000076998	si:ch73-92i20.1	1994.26	-1.10259	0.119529	-9.22443	2.85086e-20	9.88974e-19
ENSDARG00000033104	tmc2a	175.549	-2.53153	0.274606	-9.21875	3.0057e-20	1.041e-18
ENSDARG00000094246	si:dkey-222h21.4	104.395	-2.82047	0.306268	-9.20915	3.28723e-20	1.13484e-18
ENSDARG00000097339	slc9a1	280.111	1.80861	0.19639	9.20927	3.28336e-20	1.13484e-18
ENSDARG00000017653	rgs13	26101.9	-1.33074	0.144543	-9.20651	3.36914e-20	1.16124e-18
ENSDARG00000087162		371.724	1.4738	0.160118	9.20444	3.43466e-20	1.18192e-18
ENSDARG00000060165	dnah7	331.63	2.1656	0.235363	9.20111	3.54278e-20	1.21717e-18
ENSDARG00000099545	snx25	1711.93	-1.04677	0.113887	-9.19136	3.87915e-20	1.3306e-18
ENSDARG00000053133	b3gnt7l	135.075	-2.73393	0.297465	-9.19077	3.90051e-20	1.33578e-18
ENSDARG00000012881	slc4a1a	106026	1.52952	0.166515	9.18546	4.09762e-20	1.40105e-18
ENSDARG00000102478	ADAMTS7	62.1727	4.5854	0.499637	9.17748	4.41306e-20	1.50649e-18
ENSDARG00000090638	gp9	1386.64	1.75239	0.191024	9.17367	4.57177e-20	1.55819e-18
ENSDARG00000068763	plcg2	7242.09	-0.842292	0.0918437	-9.17093	4.68948e-20	1.59576e-18
ENSDARG00000004094	acsbg2	3730.35	0.960842	0.104791	9.16912	4.76887e-20	1.6202e-18
ENSDARG00000095540	sid1	262.37	-1.95848	0.213698	-9.16469	4.96885e-20	1.68547e-18
ENSDARG00000017034	sqrdl	1719.05	1.08345	0.118243	9.1629	5.05192e-20	1.71094e-18
ENSDARG00000079388	agrn	148.641	2.55743	0.27929	9.15692	5.3402e-20	1.80571e-18
ENSDARG00000093182	eif2ak1	2119.07	1.26197	0.137931	9.14931	5.72972e-20	1.93437e-18
ENSDARG00000086283	cnsta	827.558	-1.4263	0.155976	-9.14436	5.9986e-20	2.02195e-18
ENSDARG00000004415	tcf7l2	585.317	1.25465	0.137242	9.14186	6.13884e-20	2.06597e-18
ENSDARG00000041720	arpc5la	206.347	2.60329	0.284922	9.13685	6.42988e-20	2.16052e-18
ENSDARG00000045628	rab34a	71.3552	3.5851	0.393245	9.1167	7.74496e-20	2.59833e-18
ENSDARG00000020890	tmod4	6056.19	1.58294	0.173654	9.11549	7.83169e-20	2.62331e-18
ENSDARG00000007461	srgap1a	149.719	2.24586	0.246657	9.1052	8.61091e-20	2.87981e-18
ENSDARG00000098226	smpd3	310.473	-2.35731	0.258919	-9.10443	8.67233e-20	2.89583e-18
ENSDARG00000057789	lyz	667179	0.826445	0.0908644	9.09536	9.42721e-20	3.14299e-18
ENSDARG00000016773	cishb	263.395	2.174	0.239086	9.09296	9.63767e-20	3.20816e-18
ENSDARG00000070809	znf516	776.142	-2.1119	0.232356	-9.08909	9.98717e-20	3.31934e-18
ENSDARG00000099969	zgc:152863	1381.3	-1.20043	0.132088	-9.08815	1.00742e-19	3.34308e-18
ENSDARG00000062745	socs5b	856.935	1.35656	0.149287	9.08696	1.01851e-19	3.37466e-18
ENSDARG00000052948	zgc:195023	50.2826	-4.32449	0.475967	-9.08569	1.03039e-19	3.40871e-18
ENSDARG00000013655	tpd52l2b	10922.3	0.915471	0.100762	9.08544	1.03285e-19	3.41158e-18
ENSDARG00000028721	mapk14b	2144.28	1.10918	0.12212	9.08272	1.05895e-19	3.49242e-18
ENSDARG00000036066	si:dkey-78a14.4	117.202	3.55399	0.391401	9.08017	1.08403e-19	3.56961e-18
ENSDARG00000055784	ptpn3	449.4	1.41775	0.156177	9.07787	1.10717e-19	3.64022e-18
ENSDARG00000038446	nrp2b	1119.49	-1.67174	0.184451	-9.06333	1.26533e-19	4.15384e-18
ENSDARG00000069484	dab2ipa	74.7096	3.10119	0.342615	9.05154	1.40963e-19	4.62049e-18
ENSDARG00000004877	rock2b	277.201	-1.89143	0.209232	-9.03986	1.56874e-19	5.13413e-18
ENSDARG00000063370	sgk2a	1433.12	1.7484	0.193714	9.02566	1.78611e-19	5.83663e-18
ENSDARG00000026294	erbb2	117.144	2.67153	0.296065	9.02344	1.82269e-19	5.94708e-18
ENSDARG00000096939	id1	702.463	1.44207	0.159978	9.01418	1.98348e-19	6.46185e-18
ENSDARG00000105174	FP102052.2	55.6632	3.72049	0.412998	9.0085	2.08888e-19	6.79489e-18
ENSDARG00000057403	si:ch211-209j10.5	1371.51	1.95778	0.217559	8.99885	2.28092e-19	7.40831e-18
ENSDARG00000062178	fam65a	2285.45	1.01286	0.112632	8.99265	2.41333e-19	7.82649e-18
ENSDARG00000051795	si:dkeyp-110c12.3	210.562	3.43383	0.381943	8.99042	2.46279e-19	7.97483e-18
ENSDARG00000056722	cd99l2	540.747	1.72194	0.191624	8.98605	2.56265e-19	8.28564e-18
ENSDARG00000094974	pbld1	140.653	3.30754	0.368106	8.98531	2.58002e-19	8.32922e-18
ENSDARG00000055118	mylipb	502.95	-1.31824	0.146716	-8.98495	2.58843e-19	8.3438e-18
ENSDARG00000057169	abca4a	40.7778	4.52884	0.504159	8.98296	2.63574e-19	8.48353e-18
ENSDARG00000098108	dusp2	39083.9	-1.58485	0.176503	-8.9792	2.72733e-19	8.76513e-18
ENSDARG00000063089	ccm2l	49.1212	4.08338	0.45491	8.97623	2.80192e-19	8.99134e-18
ENSDARG00000102167	ppox	2121.85	1.48411	0.165366	8.9747	2.84122e-19	9.10382e-18
ENSDARG00000089340	rhobtb2b	147.257	2.88257	0.321569	8.96406	3.12948e-19	1.00125e-17
ENSDARG00000089368	hopx	1758.02	-1.19004	0.132802	-8.96098	3.21801e-19	1.02803e-17
ENSDARG00000036482	hexim1	4251.35	-0.867444	0.0968943	-8.95248	3.47595e-19	1.10878e-17
ENSDARG00000090646	tnk2a	149.344	-3.13339	0.350431	-8.94151	3.83892e-19	1.2213e-17
ENSDARG00000044167	padi2	2432.21	1.82196	0.203765	8.94147	3.84011e-19	1.2213e-17
ENSDARG00000042652	rreb1b	1878.13	0.901517	0.100971	8.92845	4.32038e-19	1.37201e-17
ENSDARG00000016809	prkacab	3370.69	-0.910255	0.101975	-8.92625	4.40681e-19	1.39738e-17
ENSDARG00000042646		230.042	-2.85279	0.319658	-8.92451	4.47682e-19	1.41748e-17
ENSDARG00000102731	si:ch73-299h12.1	346.028	1.55877	0.17487	8.91387	4.92837e-19	1.55815e-17
ENSDARG00000062696	dgkg	351.646	-1.70096	0.190959	-8.90745	5.22218e-19	1.64861e-17
ENSDARG00000040657	wipi1	639.685	1.44361	0.162083	8.90661	5.26178e-19	1.65866e-17
ENSDARG00000030104	sh3bp4	673.526	-1.39293	0.156967	-8.87403	7.05485e-19	2.22062e-17
ENSDARG00000074231	SLC9A3R2	347.3	1.78049	0.200742	8.86957	7.34264e-19	2.30781e-17
ENSDARG00000015002	cdh4	122.308	-2.60492	0.293702	-8.86926	7.36322e-19	2.31089e-17
ENSDARG00000045837		930.516	1.37264	0.154833	8.86529	7.63023e-19	2.39118e-17
ENSDARG00000060435	bnipl	2267.22	1.1523	0.130004	8.86363	7.74525e-19	2.42367e-17
ENSDARG00000094852	si:ch211-137i24.13	1605.14	0.906897	0.102366	8.85933	8.04974e-19	2.51528e-17
ENSDARG00000097055		742.096	1.28305	0.144898	8.85487	8.37842e-19	2.61417e-17
ENSDARG00000074667	akt1s1	1957.77	0.95605	0.107989	8.8532	8.50463e-19	2.64968e-17
ENSDARG00000008548	arhgap12a	975.399	1.20221	0.135878	8.84766	8.93705e-19	2.78036e-17
ENSDARG00000020114	slc20a1a	6656.55	1.64613	0.186092	8.84575	9.09159e-19	2.82433e-17
ENSDARG00000068822	purba	5036.76	1.18146	0.133571	8.84518	9.13835e-19	2.83474e-17
ENSDARG00000071341	abch1	640.235	-2.22542	0.25175	-8.83981	9.58849e-19	2.97007e-17
ENSDARG00000079440	coro2ba	512.255	1.48986	0.168692	8.83186	1.02948e-18	3.18426e-17
ENSDARG00000007727	rgl2	3313.03	0.82948	0.0940459	8.81995	1.14514e-18	3.53687e-17
ENSDARG00000012833	foxn3	106.834	-2.62262	0.297507	-8.81534	1.19317e-18	3.67993e-17
ENSDARG00000036414	CU019646.1	3210.32	1.02908	0.116744	8.81488	1.19813e-18	3.68989e-17
ENSDARG00000016750	abcc6a	226.587	-1.84504	0.209962	-8.78751	1.52917e-18	4.70263e-17
ENSDARG00000059567	si:ch73-281f12.4	704.843	1.24486	0.14169	8.78582	1.55232e-18	4.76699e-17
ENSDARG00000101983	pkn2	1029.17	1.16142	0.132527	8.7636	1.89104e-18	5.79882e-17
ENSDARG00000003789	dennd5b	1462.12	-3.04502	0.347594	-8.76028	1.94772e-18	5.96409e-17
ENSDARG00000067996	csk	5805.46	-0.826275	0.0943274	-8.75965	1.95859e-18	5.9888e-17
ENSDARG00000045695	myca	3768.11	-1.16145	0.132614	-8.75816	1.98468e-18	6.05993e-17
ENSDARG00000021439	ncoa4	16700.8	0.820742	0.0937765	8.75211	2.09407e-18	6.38482e-17
ENSDARG00000103020		138.17	2.21389	0.253246	8.74205	2.28914e-18	6.96967e-17
ENSDARG00000094297	si:dkey-222h21.2	142.005	-2.48159	0.283887	-8.74146	2.30115e-18	6.99629e-17
ENSDARG00000035137	ehd2a	429.335	1.91574	0.219221	8.73885	2.35499e-18	7.14983e-17
ENSDARG00000071361	si:ch211-197g15.10	1699.33	1.91415	0.219154	8.7343	2.45179e-18	7.43317e-17
ENSDARG00000003701	cldng	660.091	-1.30535	0.14949	-8.732	2.50205e-18	7.57481e-17
ENSDARG00000014866	hprt1l	343.575	2.42274	0.27754	8.72934	2.56155e-18	7.74397e-17
ENSDARG00000067566	sftpbb	3107.8	-1.07712	0.123443	-8.72565	2.6465e-18	7.98953e-17
ENSDARG00000058226	ak3	1821.49	1.178	0.135079	8.72085	2.76117e-18	8.32397e-17
ENSDARG00000086853	dpyda.3	154.546	2.18894	0.251039	8.71952	2.7938e-18	8.41048e-17
ENSDARG00000075706		73.8995	3.63846	0.417591	8.71297	2.96002e-18	8.89835e-17
ENSDARG00000100677	tmem205	2396.79	0.953996	0.109569	8.70683	3.12501e-18	9.38116e-17
ENSDARG00000057698	ctsd	10817	0.948961	0.109029	8.70372	3.21189e-18	9.62846e-17
ENSDARG00000020811	efemp2b	232.204	-1.92015	0.220739	-8.69874	3.35594e-18	1.00462e-16
ENSDARG00000061145	gfod2	411.375	-1.95521	0.224851	-8.69558	3.45062e-18	1.03152e-16
ENSDARG00000092294	si:dkey-222h21.6	295.469	-2.29977	0.2646	-8.6915	3.5767e-18	1.06772e-16
ENSDARG00000043093	mpeg1.2	227.56	2.6233	0.301864	8.69034	3.61364e-18	1.07725e-16
ENSDARG00000011673	si:ch211-246m6.5	95.2966	2.89765	0.333451	8.68988	3.62818e-18	1.08008e-16
ENSDARG00000076262	pou3f2b	107.696	3.10958	0.357928	8.68773	3.69753e-18	1.09919e-16
ENSDARG00000040277	fbxo32	453.267	1.89082	0.217666	8.68682	3.72718e-18	1.10647e-16
ENSDARG00000090624	ADGRL3 (1 of many)	244.11	-2.23688	0.257652	-8.68179	3.89578e-18	1.15449e-16
ENSDARG00000035519	histh1l	13077.4	1.15557	0.133105	8.68168	3.89972e-18	1.15449e-16
ENSDARG00000090062	rac3a	112.028	3.07861	0.354632	8.68116	3.91767e-18	1.1582e-16
ENSDARG00000053868	etv2	472.373	1.75147	0.201825	8.67817	4.02174e-18	1.18733e-16
ENSDARG00000033042	ptprja	4690.76	-1.04636	0.120651	-8.67262	4.22292e-18	1.24501e-16
ENSDARG00000060953	si:ch1073-214b20.2	168.251	-2.01137	0.23215	-8.66412	4.55e-18	1.33959e-16
ENSDARG00000099144	igfbp3	274.13	2.53813	0.293088	8.65997	4.71868e-18	1.38734e-16
ENSDARG00000076768	REPS2	149.824	2.56762	0.296653	8.6553	4.91624e-18	1.44345e-16
ENSDARG00000100225	kif16ba	492.364	2.07026	0.239261	8.65273	5.02816e-18	1.47428e-16
ENSDARG00000103467	limk1a	2643.54	-0.99084	0.11457	-8.64832	5.22615e-18	1.53024e-16
ENSDARG00000057098	htr1ab	40.9631	4.65894	0.538728	8.64805	5.23889e-18	1.53187e-16
ENSDARG00000087749	ccser2a	236.131	-1.86997	0.216239	-8.64769	5.25513e-18	1.53453e-16
ENSDARG00000035357	gnb2	357.67	1.63381	0.188979	8.64543	5.36016e-18	1.56306e-16
ENSDARG00000055868	rsl1d1	7425.59	-0.799331	0.0928562	-8.60827	7.41738e-18	2.16002e-16
ENSDARG00000022165	mgst1.2	1975.66	1.39882	0.162786	8.59298	8.47409e-18	2.46439e-16
ENSDARG00000032102	prdx3	5176.15	0.99468	0.115779	8.59119	8.60697e-18	2.49964e-16
ENSDARG00000104027	si:ch211-207b24.4	1990.65	1.55425	0.180935	8.59014	8.68641e-18	2.51929e-16
ENSDARG00000070121	rhoh	331.738	-1.94925	0.226985	-8.58754	8.88506e-18	2.57342e-16
ENSDARG00000056765	ela2l	379.732	1.33857	0.155918	8.58505	9.0796e-18	2.62621e-16
ENSDARG00000086512	FP102464.1	523.677	1.45871	0.17024	8.56855	1.048e-17	3.02718e-16
ENSDARG00000019834	edrf1	1489.12	1.3356	0.156181	8.55163	1.21367e-17	3.50101e-16
ENSDARG00000097624	si:rp71-40n14.5	402.486	1.60555	0.187846	8.54718	1.26136e-17	3.63367e-16
ENSDARG00000059857	blvra	1086.62	1.36143	0.159389	8.54155	1.3243e-17	3.80986e-16
ENSDARG00000096908		63.656	3.38065	0.396038	8.53616	1.38757e-17	3.98651e-16
ENSDARG00000018328	rhocb	3181.95	0.867873	0.101688	8.53462	1.40611e-17	4.03437e-16
ENSDARG00000042667	klf2a	13339.1	-0.933229	0.109454	-8.52619	1.51246e-17	4.33369e-16
ENSDARG00000061520	b4galnt1a	468.837	1.41994	0.166625	8.52176	1.57141e-17	4.49658e-16
ENSDARG00000017321	kdr	91.6416	2.66614	0.313314	8.50949	1.74695e-17	4.99221e-16
ENSDARG00000028087	aldh2.2	1980.22	1.01307	0.119135	8.50359	1.83816e-17	5.24585e-16
ENSDARG00000092074	hcst	278.441	-1.73473	0.20408	-8.50026	1.89172e-17	5.39152e-16
ENSDARG00000006420	atrnl1b	2995.51	0.914636	0.107646	8.49671	1.95041e-17	5.5514e-16
ENSDARG00000053561	ms4a17a.11	462.848	2.1614	0.254418	8.49547	1.97141e-17	5.60374e-16
ENSDARG00000089428	rab12	131.435	2.25798	0.265836	8.49387	1.99866e-17	5.67364e-16
ENSDARG00000040884	mxi1	5729.56	0.97195	0.114479	8.49016	2.06345e-17	5.84982e-16
ENSDARG00000086724	CABZ01020207.1	489.439	1.86546	0.219845	8.48534	2.1509e-17	6.08967e-16
ENSDARG00000033160	nr1d1	19383.3	-0.921311	0.108697	-8.47596	2.33158e-17	6.5925e-16
ENSDARG00000043220	kcnh5a	217.578	-2.03857	0.240533	-8.4752	2.34674e-17	6.62659e-16
ENSDARG00000017254	kcnk1b	129.011	-2.47283	0.291854	-8.47282	2.39531e-17	6.75483e-16
ENSDARG00000068894	nrip1b	1039.68	-1.14956	0.135985	-8.4536	2.82452e-17	7.95474e-16
ENSDARG00000098959	CABZ01113771.1	299.121	1.93495	0.228924	8.45238	2.85418e-17	8.02771e-16
ENSDARG00000007241	mycb	5216.66	1.21389	0.143628	8.4516	2.87331e-17	8.07092e-16
ENSDARG00000059965	camsap2b	2039.42	1.40502	0.166295	8.44897	2.93884e-17	8.24417e-16
ENSDARG00000020606	nfe2	3600.34	0.988651	0.11708	8.44423	3.06062e-17	8.57455e-16
ENSDARG00000101766	ptmab	20672.1	-0.657716	0.0779064	-8.44238	3.10932e-17	8.69959e-16
ENSDARG00000096398	si:ch211-276a17.5	227.599	1.66186	0.196893	8.44044	3.16159e-17	8.83428e-16
ENSDARG00000058984	rad23ab	720.177	1.18153	0.14011	8.43291	3.37167e-17	9.40904e-16
ENSDARG00000070670	crip2	605.386	1.65321	0.196206	8.42586	3.581e-17	9.98017e-16
ENSDARG00000039486	bag3	350.854	1.74313	0.20712	8.41607	3.89336e-17	1.08366e-15
ENSDARG00000051914	slc14a2	51.0384	3.73694	0.444272	8.41136	4.0528e-17	1.12657e-15
ENSDARG00000097137	si:dkeyp-116a7.2	167.106	-2.06906	0.246015	-8.41029	4.0899e-17	1.13541e-15
ENSDARG00000078620	si:dkey-156m2.3	433.559	-1.95876	0.232908	-8.41004	4.0988e-17	1.13641e-15
ENSDARG00000093081		791.52	-1.20038	0.142935	-8.39812	4.53686e-17	1.25623e-15
ENSDARG00000095421	si:dkey-106l3.6	507.152	-1.35738	0.161727	-8.39304	4.73744e-17	1.31008e-15
ENSDARG00000017504	si:ch211-1o7.3	890.554	-1.27818	0.152441	-8.38473	5.08433e-17	1.40419e-15
ENSDARG00000100499	CPEB4 (1 of many)	3359.02	0.744695	0.088918	8.37507	5.51895e-17	1.52226e-15
ENSDARG00000017798	bcor	2920.53	1.09917	0.131277	8.37288	5.62258e-17	1.54885e-15
ENSDARG00000063310	oxr1b	769.04	1.17479	0.14048	8.36268	6.13088e-17	1.6867e-15
ENSDARG00000004115	mgat4b	213.95	-3.03414	0.363118	-8.35579	6.49961e-17	1.78585e-15
ENSDARG00000068849	fam83ha	438.479	-1.45623	0.174337	-8.35298	6.65599e-17	1.82647e-15
ENSDARG00000078193	si:ch211-67e16.3	342.311	-1.79053	0.214615	-8.34298	7.24386e-17	1.98524e-15
ENSDARG00000098955	ssh2b	7433.73	-0.9245	0.110899	-8.33638	7.65992e-17	2.09659e-15
ENSDARG00000061710	map3k8	1892.15	-0.877287	0.105287	-8.33237	7.92405e-17	2.16611e-15
ENSDARG00000069397	zswim8	5055.13	0.782058	0.093973	8.32216	8.6375e-17	2.35813e-15
ENSDARG00000060113	znf395a	1596.99	1.05259	0.126516	8.3198	8.81097e-17	2.40242e-15
ENSDARG00000070787	jupa	4350.75	0.863072	0.10378	8.31637	9.07002e-17	2.46991e-15
ENSDARG00000100809	g6fl	207.816	1.7963	0.216032	8.31499	9.17626e-17	2.49566e-15
ENSDARG00000061566	slc7a3b	3186.56	-1.10568	0.132981	-8.31459	9.2072e-17	2.5009e-15
ENSDARG00000057016	cdc14ab	3377.91	-0.862668	0.103806	-8.31042	9.53629e-17	2.58701e-15
ENSDARG00000012340	ptpn11b	2042.9	0.81765	0.0985145	8.29979	1.04291e-16	2.82564e-15
ENSDARG00000095167	si:dkeyp-66d7.4	366.646	1.97146	0.237561	8.29875	1.0521e-16	2.84692e-15
ENSDARG00000102583	il4r.1	988.117	1.79129	0.215978	8.29383	1.09656e-16	2.96349e-15
ENSDARG00000061368	klf13	3754.63	-1.10299	0.132995	-8.29351	1.09954e-16	2.96779e-15
ENSDARG00000024314	herpud1	9128.71	-0.70295	0.0847796	-8.2915	1.11826e-16	3.01451e-15
ENSDARG00000024964	inadl	1462.94	1.22011	0.147291	8.28365	1.19454e-16	3.21609e-15
ENSDARG00000068082	wbp4	753.885	1.4662	0.177068	8.28042	1.22739e-16	3.30039e-15
ENSDARG00000099804	CABZ01059119.1	88.4609	-2.84869	0.344208	-8.27608	1.27298e-16	3.41867e-15
ENSDARG00000056797	ppp2r2ca	96.4982	2.62408	0.317124	8.27462	1.28861e-16	3.45633e-15
ENSDARG00000001950	ak1	3036.83	0.8268	0.0999281	8.27395	1.29596e-16	3.47169e-15
ENSDARG00000077605	FRRS1 (1 of many)	1193.26	1.06779	0.129065	8.27325	1.30354e-16	3.48763e-15
ENSDARG00000011769	cpm	226.433	-2.00208	0.242004	-8.27293	1.30708e-16	3.49272e-15
ENSDARG00000041959	cxcr4b	50337.9	-0.747336	0.0904234	-8.26484	1.39878e-16	3.7331e-15
ENSDARG00000078221	PLEKHA2	1564.92	-1.16284	0.140763	-8.26099	1.44469e-16	3.85083e-15
ENSDARG00000061741	itpr3	3117.53	-1.07805	0.130662	-8.25068	1.57496e-16	4.19283e-15
ENSDARG00000058038	eml3	4723.01	-0.754676	0.091488	-8.24891	1.59845e-16	4.25008e-15
ENSDARG00000005823	slc39a10	1690.92	1.12669	0.136637	8.24588	1.63948e-16	4.35378e-15
ENSDARG00000053820	pcmtd2	274.882	-1.61691	0.196275	-8.23801	1.75104e-16	4.64427e-15
ENSDARG00000096829	blvrb	2122.46	1.7472	0.212132	8.23641	1.77449e-16	4.70063e-15
ENSDARG00000099727	ssbp2	519.127	-1.40892	0.171083	-8.23534	1.79043e-16	4.73701e-15
ENSDARG00000041378	sh2d4a	1319.68	-3.15875	0.383593	-8.23464	1.80097e-16	4.75901e-15
ENSDARG00000054583	mfsd6b	993.754	-1.28851	0.156674	-8.22415	1.96586e-16	5.18832e-15
ENSDARG00000095353	si:dkey-233k19.2	29.4369	4.5541	0.553842	8.22274	1.98898e-16	5.24289e-15
ENSDARG00000006818	urod	6389.69	1.36479	0.166006	8.22131	2.013e-16	5.29967e-15
ENSDARG00000032114	slain2	1754.02	0.984135	0.119823	8.21324	2.15299e-16	5.66125e-15
ENSDARG00000032072	cdk16	875.073	1.01203	0.123223	8.21297	2.15784e-16	5.66703e-15
ENSDARG00000089862	si:dkey-16j16.4	353.767	-2.24769	0.273987	-8.20364	2.33214e-16	6.11729e-15
ENSDARG00000075017	polr2m	65.2608	3.65719	0.446215	8.19603	2.48452e-16	6.50901e-15
ENSDARG00000069031	plac8l1	1605.85	1.20786	0.147492	8.18931	2.62721e-16	6.87443e-15
ENSDARG00000006220	ugt1a1	1033.67	-1.26555	0.154584	-8.18681	2.68248e-16	7.01046e-15
ENSDARG00000077492	atp8a2	1570.42	1.35815	0.166012	8.18104	2.81396e-16	7.34512e-15
ENSDARG00000100456	ptk2aa	177.171	2.77725	0.339708	8.17542	2.94829e-16	7.68637e-15
ENSDARG00000043135	pomca	78.0341	3.16447	0.387416	8.16814	3.13186e-16	8.15503e-15
ENSDARG00000012381	hsc70	1044.76	1.96213	0.240411	8.16158	3.30658e-16	8.59952e-15
ENSDARG00000087457	ecscr	48.6792	3.58288	0.439076	8.16005	3.34898e-16	8.69922e-15
ENSDARG00000098153	lhfpl2b	67.8149	3.01824	0.370084	8.15555	3.47583e-16	9.01777e-15
ENSDARG00000060248	FGD4 (1 of many)	1221.22	-1.14075	0.139915	-8.15315	3.54568e-16	9.18785e-15
ENSDARG00000012553	rap1aa	3581.18	0.864641	0.106058	8.15253	3.56391e-16	9.22395e-15
ENSDARG00000070266	spock3	219.928	-2.29039	0.280963	-8.15194	3.5814e-16	9.25801e-15
ENSDARG00000062479	vcam1	277.838	1.6774	0.205915	8.14605	3.7601e-16	9.70823e-15
ENSDARG00000076093	ftr76	724.487	1.80464	0.221765	8.13764	4.03074e-16	1.03944e-14
ENSDARG00000103554	notch1a	1523.67	-1.21953	0.149866	-8.13744	4.03731e-16	1.03989e-14
ENSDARG00000058821	sema5a	69.5119	-3.02182	0.37142	-8.13586	4.09031e-16	1.05227e-14
ENSDARG00000098834	sox4b	2014.2	-1.1754	0.144671	-8.12467	4.48586e-16	1.15264e-14
ENSDARG00000076484	stab1	264.958	1.61828	0.19919	8.1243	4.49966e-16	1.1548e-14
ENSDARG00000061732	raph1b	1111.45	1.31857	0.162356	8.12149	4.60495e-16	1.18041e-14
ENSDARG00000056499	ca6	5710.38	-1.07168	0.132043	-8.11616	4.81181e-16	1.23196e-14
ENSDARG00000007077	si:dkey-145p14.5	86.174	3.01318	0.371466	8.1116	4.99557e-16	1.27748e-14
ENSDARG00000040255	ephx2	1339.79	-1.06511	0.131329	-8.11027	5.05088e-16	1.29008e-14
ENSDARG00000070698	kbtbd8	933.659	1.03585	0.127791	8.10581	5.2395e-16	1.33667e-14
ENSDARG00000079994	AKAP13 (1 of many)	10964.8	-0.694225	0.0856484	-8.10552	5.25193e-16	1.33824e-14
ENSDARG00000075151	si:dkey-188i13.10	677.765	1.38223	0.17062	8.10122	5.44114e-16	1.38481e-14
ENSDARG00000035706	dock6	593.166	1.22887	0.151725	8.09929	5.52809e-16	1.40526e-14
ENSDARG00000071524	insrb	1695.92	0.905736	0.111897	8.09436	5.75653e-16	1.4616e-14
ENSDARG00000093359	inpp5jb	266.32	-2.0611	0.254647	-8.09397	5.77485e-16	1.46451e-14
ENSDARG00000022456	eno1a	23463	0.988079	0.122324	8.07755	6.6081e-16	1.67384e-14
ENSDARG00000039483	si:dkey-51a16.9	444.244	1.25273	0.155091	8.07737	6.6177e-16	1.67429e-14
ENSDARG00000041140	ddb2	1833.27	-0.826424	0.102378	-8.07225	6.90124e-16	1.74397e-14
ENSDARG00000003281	pik3ip1	3755.01	0.873201	0.108178	8.07188	6.92239e-16	1.74725e-14
ENSDARG00000097661	si:ch211-260p9.8	561.447	-1.09139	0.135248	-8.06959	7.05371e-16	1.7783e-14
ENSDARG00000028583	SLC16A3 (1 of many)	786.559	-1.16452	0.144382	-8.06558	7.28881e-16	1.83541e-14
ENSDARG00000002745	tdh	17194.8	0.717221	0.0889746	8.06096	7.5696e-16	1.90388e-14
ENSDARG00000100901		58.2958	3.48885	0.432976	8.05785	7.7645e-16	1.94832e-14
ENSDARG00000073684	quo	113.387	2.46783	0.306264	8.05786	7.76388e-16	1.94832e-14
ENSDARG00000079745	si:ch211-166a6.5	3909.91	0.753871	0.0935867	8.05532	7.92703e-16	1.98677e-14
ENSDARG00000042974	sypa	66.2496	-3.01953	0.374931	-8.05356	8.04173e-16	2.01316e-14
ENSDARG00000021443	zfp36l1b	4558.04	0.940554	0.116804	8.05242	8.11749e-16	2.02975e-14
ENSDARG00000075664	si:ch1073-429i10.1	39929.8	0.969944	0.120553	8.0458	8.56818e-16	2.13995e-14
ENSDARG00000099204	si:ch73-17k20.3	1090.46	-1.38795	0.172597	-8.04154	8.87136e-16	2.21308e-14
ENSDARG00000101432	rab11fip2	396.508	-1.33887	0.166501	-8.04125	8.89302e-16	2.2159e-14
ENSDARG00000028663	tek	1433.73	1.01585	0.126347	8.04015	8.97263e-16	2.23314e-14
ENSDARG00000062154	dip2ca	433.295	1.24795	0.155232	8.03928	9.03652e-16	2.24643e-14
ENSDARG00000027986	slc35d1b	270.89	1.5473	0.192488	8.03841	9.10151e-16	2.25996e-14
ENSDARG00000004830	flot2a	3344.88	0.76629	0.0954332	8.0296	9.77931e-16	2.42545e-14
ENSDARG00000024365	crlf1a	81.2701	2.92937	0.365041	8.02477	1.01716e-15	2.51981e-14
ENSDARG00000102153	nrp1a	541.776	1.53322	0.191146	8.02119	1.04723e-15	2.59132e-14
ENSDARG00000033184	prkar2aa	7632.35	0.836118	0.104244	8.02081	1.05048e-15	2.59636e-14
ENSDARG00000013711	PLIN3	1984.84	1.48726	0.185546	8.01558	1.09621e-15	2.70626e-14
ENSDARG00000105491	arhgef5	1922.66	1.01258	0.126553	8.0012	1.23208e-15	3.03819e-14
ENSDARG00000093465	si:ch73-7i4.3	716.867	-1.02943	0.128671	-8.00046	1.23959e-15	3.05319e-14
ENSDARG00000062148		5071.69	0.977963	0.122241	8.00028	1.24135e-15	3.05401e-14
ENSDARG00000079167		2568.72	-1.1346	0.141861	-7.99795	1.26509e-15	3.10883e-14
ENSDARG00000052094	notch1b	2598.71	1.12649	0.140851	7.99772	1.26742e-15	3.11098e-14
ENSDARG00000004297	irf2bpl	1282.71	-1.20305	0.150555	-7.99076	1.34109e-15	3.28806e-14
ENSDARG00000099154	CABZ01032488.1	828.762	1.06968	0.134061	7.97906	1.47457e-15	3.61118e-14
ENSDARG00000043010	camk2d1	220.85	-2.3501	0.294576	-7.97788	1.48862e-15	3.64143e-14
ENSDARG00000003449	pde10a	1230.08	0.98545	0.123585	7.97384	1.53818e-15	3.75836e-14
ENSDARG00000082187	dre-mir-21-1	260.74	1.71921	0.215661	7.97181	1.5637e-15	3.81636e-14
ENSDARG00000067801	SEMA4D	155.501	-1.95915	0.245809	-7.97022	1.58387e-15	3.86117e-14
ENSDARG00000030064	plekha1a	781.488	1.21653	0.152643	7.96974	1.59002e-15	3.87177e-14
ENSDARG00000017240	traf5	363.394	-1.36683	0.171672	-7.9619	1.69418e-15	4.1207e-14
ENSDARG00000019117	parvb	749.33	1.29136	0.162202	7.96143	1.70058e-15	4.13159e-14
ENSDARG00000076697	SIPA1	2645.71	-0.777516	0.0978031	-7.94981	1.868e-15	4.53317e-14
ENSDARG00000019579	ldb2a	38.0652	4.06658	0.511717	7.94693	1.91183e-15	4.63429e-14
ENSDARG00000014106	cfl2	88.5164	2.48173	0.312971	7.92956	2.19924e-15	5.32494e-14
ENSDARG00000089354	tspan4a	238.945	1.70267	0.214934	7.92183	2.34045e-15	5.66045e-14
ENSDARG00000067661		165.096	-2.19107	0.27675	-7.91715	2.43014e-15	5.86412e-14
ENSDARG00000037935	aldh16a1	1036.2	-1.12224	0.141746	-7.91728	2.42758e-15	5.86412e-14
ENSDARG00000040194		37.6451	-4.09239	0.517146	-7.91341	2.50442e-15	6.03654e-14
ENSDARG00000078244		399.869	4.3478	0.549646	7.91018	2.57012e-15	6.18794e-14
ENSDARG00000014854	reep1	165.085	2.05473	0.259775	7.90968	2.58048e-15	6.2059e-14
ENSDARG00000010728	scin	5866.69	-1.3933	0.176372	-7.89979	2.79363e-15	6.71099e-14
ENSDARG00000057644	adam8b	4965.49	0.81057	0.10262	7.89872	2.81778e-15	6.7614e-14
ENSDARG00000060236	dok7	111.523	2.47107	0.312867	7.89817	2.83031e-15	6.78386e-14
ENSDARG00000071543		305.938	-2.55056	0.322939	-7.89798	2.83464e-15	6.78664e-14
ENSDARG00000079508	fam114a2	999.43	1.05907	0.134107	7.89721	2.85222e-15	6.8211e-14
ENSDARG00000037455	ugt8	538.534	1.38269	0.1751	7.89661	2.86601e-15	6.84644e-14
ENSDARG00000000796	nr4a1	145063	-0.809976	0.102665	-7.88954	3.03299e-15	7.23726e-14
ENSDARG00000091006	cobl	272.312	1.74417	0.221094	7.88881	3.05074e-15	7.2715e-14
ENSDARG00000001781	tspan11	138.342	-2.22549	0.282176	-7.88691	3.0976e-15	7.37497e-14
ENSDARG00000022000	traf3	1396.93	-1.15016	0.145925	-7.88185	3.22575e-15	7.67155e-14
ENSDARG00000036774	rgs12b	1148.06	1.05943	0.134621	7.86968	3.55545e-15	8.44626e-14
ENSDARG00000037618	ddit4	1351.31	-1.63115	0.207702	-7.85333	4.05132e-15	9.61358e-14
ENSDARG00000057679	sh2b1	1404.26	1.01906	0.129914	7.84412	4.36014e-15	1.03349e-13
ENSDARG00000078056	RNF208	582.461	-1.21818	0.155341	-7.84197	4.43526e-15	1.05014e-13
ENSDARG00000103509	si:ch73-106n3.2	1297.72	-3.12438	0.398596	-7.83846	4.56113e-15	1.07874e-13
ENSDARG00000075515	CD37	3869.92	-3.32951	0.42503	-7.83359	4.74144e-15	1.12015e-13
ENSDARG00000091111		4240.33	1.09666	0.140173	7.82358	5.13424e-15	1.21028e-13
ENSDARG00000099767	fhdc2	363.472	1.69303	0.216401	7.8236	5.13346e-15	1.21028e-13
ENSDARG00000027088	ptgdsb	500.851	1.616	0.206885	7.81107	5.67035e-15	1.33518e-13
ENSDARG00000033662	scd	57.1569	-3.01305	0.385901	-7.80782	5.81836e-15	1.36853e-13
ENSDARG00000069966	alox5b.3	6872.55	1.26103	0.161588	7.80396	5.99928e-15	1.40953e-13
ENSDARG00000063095	ctsf	1421.6	1.16199	0.148956	7.80085	6.14908e-15	1.44315e-13
ENSDARG00000088428	si:ch211-189a15.5	1636.23	-1.43218	0.183629	-7.79931	6.22457e-15	1.45926e-13
ENSDARG00000036848	slc43a2a	8422.72	-1.31127	0.168133	-7.79903	6.23847e-15	1.46092e-13
ENSDARG00000059337	tgif1	2202.66	-0.873856	0.112057	-7.79829	6.2754e-15	1.46796e-13
ENSDARG00000088492	cntrl	1942.02	0.89483	0.114842	7.79186	6.60314e-15	1.54294e-13
ENSDARG00000025350	prdx2	29850.1	0.972856	0.124904	7.78884	6.76268e-15	1.5785e-13
ENSDARG00000009868	dcaf11	3222.2	0.803666	0.103215	7.78634	6.8979e-15	1.60831e-13
ENSDARG00000031240	kidins220a	298.379	1.56343	0.200824	7.78509	6.96632e-15	1.62249e-13
ENSDARG00000076747	TMCC1 (1 of many)	994.653	-1.08235	0.139049	-7.78397	7.02825e-15	1.63514e-13
ENSDARG00000032344	pde4a	226.384	-2.34857	0.301845	-7.78073	7.21067e-15	1.67576e-13
ENSDARG00000041065	hspb1	469.093	-1.89909	0.24414	-7.7787	7.32738e-15	1.70103e-13
ENSDARG00000005010	si:dkeyp-2e4.8	176.009	-1.72516	0.221798	-7.77807	7.36379e-15	1.70763e-13
ENSDARG00000021547	vrk2	1526.2	-1.06865	0.137414	-7.77691	7.43159e-15	1.72149e-13
ENSDARG00000045486	pawr	125.736	2.10711	0.271061	7.77358	7.63011e-15	1.76557e-13
ENSDARG00000102883	sptbn1	5223.55	-1.04549	0.134502	-7.77305	7.66156e-15	1.77093e-13
ENSDARG00000015224	cd2ap	1487.96	1.06665	0.137381	7.7642	8.21622e-15	1.89709e-13
ENSDARG00000077694	dtnba	2370.21	-0.74573	0.0960623	-7.76298	8.29561e-15	1.91335e-13
ENSDARG00000026834	cdr2l	304.358	1.33381	0.171978	7.75571	8.78512e-15	2.02408e-13
ENSDARG00000059883	trpv1	1448.31	-1.21927	0.157219	-7.75526	8.81652e-15	2.02913e-13
ENSDARG00000060946	pip5kl1	1306.74	1.06732	0.137677	7.75234	9.02124e-15	2.07401e-13
ENSDARG00000060297	arhgap35	310.808	1.51117	0.194954	7.7514	9.08841e-15	2.08721e-13
ENSDARG00000004372	fmnl3	838.45	-1.45373	0.187553	-7.75104	9.11419e-15	2.09089e-13
ENSDARG00000070065	si:ch211-163c2.2	981.104	-1.55106	0.200246	-7.74575	9.50162e-15	2.17744e-13
ENSDARG00000071461	igl3c3	772.935	-3.25763	0.421502	-7.72864	1.08704e-14	2.48845e-13
ENSDARG00000092624	SPTBN4	170.603	-2.39531	0.310066	-7.72517	1.117e-14	2.55431e-13
ENSDARG00000076104	SEMA4B (1 of many)	198.298	-1.90978	0.247228	-7.72478	1.12043e-14	2.55942e-13
ENSDARG00000095634	si:ch211-66k16.2	156.136	-2.48234	0.321412	-7.72323	1.13422e-14	2.58815e-13
ENSDARG00000078729	ackr4a	172.027	2.16948	0.280951	7.72191	1.14597e-14	2.61218e-13
ENSDARG00000051819	swap70a	2166.8	-3.10106	0.401632	-7.72115	1.15284e-14	2.62504e-13
ENSDARG00000030440	rsrp1	17762.5	-1.05673	0.136921	-7.71785	1.18307e-14	2.691e-13
ENSDARG00000079987	igl3v5	715.374	-3.07469	0.398554	-7.71461	1.21354e-14	2.75739e-13
ENSDARG00000014969	ankhb	1136.64	1.22205	0.158416	7.71416	1.21779e-14	2.7641e-13
ENSDARG00000062485	dock11	7136.36	-0.753933	0.0977774	-7.71071	1.25124e-14	2.83678e-13
ENSDARG00000018961	gtpbp4	35614.3	-0.632841	0.0820743	-7.71058	1.25246e-14	2.83678e-13
ENSDARG00000001710	flot1a	420.055	1.56265	0.20272	7.70843	1.27376e-14	2.88199e-13
ENSDARG00000061551	rap1gap2a	2702.2	1.32632	0.17208	7.70758	1.28224e-14	2.8981e-13
ENSDARG00000006508	pip5k1bb	2596.21	1.05796	0.137283	7.70641	1.29404e-14	2.92169e-13
ENSDARG00000052997	sema4e	825.433	-1.17378	0.152421	-7.70092	1.35095e-14	3.04697e-13
ENSDARG00000001807	tnfrsf21	2152.78	-1.16571	0.151386	-7.70024	1.35809e-14	3.05986e-13
ENSDARG00000003754	tspan2a	803.296	-1.22076	0.15854	-7.7	1.36068e-14	3.06246e-13
ENSDARG00000077979	tmem26a	148.483	1.92389	0.249883	7.69917	1.36953e-14	3.07914e-13
ENSDARG00000059287	mak	1297.43	0.967559	0.125873	7.6868	1.50856e-14	3.38815e-13
ENSDARG00000062801	erfl3	1843.6	-0.980266	0.127574	-7.68391	1.54307e-14	3.46204e-13
ENSDARG00000027589	fzd7b	125.727	2.45851	0.320028	7.68216	1.5643e-14	3.50599e-13
ENSDARG00000018985	gatsl2	1695.11	0.842878	0.109737	7.68087	1.58015e-14	3.53413e-13
ENSDARG00000055897	zgc:154093	599.346	1.68775	0.219732	7.68096	1.57902e-14	3.53413e-13
ENSDARG00000015252	st3gal3b	637.806	1.44422	0.188356	7.66748	1.75407e-14	3.91901e-13
ENSDARG00000074222	rap1gap2b	1257.69	-1.62253	0.211778	-7.66145	1.83845e-14	4.10325e-13
ENSDARG00000017244	chd6	1026.96	-1.25084	0.163396	-7.65529	1.92874e-14	4.30028e-13
ENSDARG00000014673	fzd9b	167.872	-1.84138	0.240629	-7.65239	1.97282e-14	4.39385e-13
ENSDARG00000070391	tspan4b	786.04	1.0478	0.136927	7.65226	1.97481e-14	4.39385e-13
ENSDARG00000063446	iba57	1490.71	1.15321	0.150803	7.64712	2.05526e-14	4.5681e-13
ENSDARG00000052121	rag2	1083.59	-2.8141	0.368033	-7.64632	2.06811e-14	4.59189e-13
ENSDARG00000018206	nck2a	121.667	1.99046	0.260427	7.64307	2.12109e-14	4.70465e-13
ENSDARG00000060796	slc20a2	653.318	1.37567	0.18007	7.63964	2.17828e-14	4.8265e-13
ENSDARG00000104279	appa	2035.65	1.24354	0.162951	7.63134	2.32335e-14	5.1426e-13
ENSDARG00000077217	zgc:162184	170.396	-1.94254	0.254677	-7.62747	2.39396e-14	5.29343e-13
ENSDARG00000045803	mfge8b	275.649	-1.62869	0.213662	-7.62274	2.48349e-14	5.48571e-13
ENSDARG00000014804	cacna2d1a	214.499	4.05424	0.532116	7.61909	2.55467e-14	5.63712e-13
ENSDARG00000102750	cdh1	226.378	2.66789	0.350482	7.61206	2.69751e-14	5.94619e-13
ENSDARG00000036168	nfatc1	72.9993	-2.52869	0.332489	-7.60534	2.8416e-14	6.25736e-13
ENSDARG00000059351	hnrnpa3	187.009	1.79717	0.236641	7.59452	3.08937e-14	6.79597e-13
ENSDARG00000088959	pdxka	262.133	-1.6371	0.215677	-7.5905	3.18662e-14	7.0027e-13
ENSDARG00000028943	mtss1la	2519.3	1.41489	0.186533	7.58522	3.31923e-14	7.28664e-13
ENSDARG00000091209	ucp3	855.91	1.51456	0.199725	7.58324	3.37035e-14	7.39128e-13
ENSDARG00000086126	trim33l	1655.33	-0.830071	0.109485	-7.58161	3.41288e-14	7.4769e-13
ENSDARG00000042856	itpka	2385.46	-0.829435	0.109415	-7.58064	3.43844e-14	7.52519e-13
ENSDARG00000101206	zgc:113363	685.049	1.13439	0.149654	7.58009	3.45325e-14	7.54989e-13
ENSDARG00000010794	tfeb	1026.27	-1.14306	0.150926	-7.57365	3.62888e-14	7.92578e-13
ENSDARG00000100307	adamts5	97.2382	-2.40151	0.317099	-7.57338	3.63633e-14	7.92731e-13
ENSDARG00000078567	lonrf1l	4727.67	-0.771445	0.101863	-7.57336	3.63699e-14	7.92731e-13
ENSDARG00000043518	si:dkey-239i20.2	362.402	-1.52124	0.201225	-7.55992	4.03308e-14	8.7817e-13
ENSDARG00000041607	eif4ebp3l	2778.79	0.865471	0.11459	7.55276	4.2612e-14	9.26897e-13
ENSDARG00000096469	si:dkey-158e13.15	63.1336	-3.05822	0.404966	-7.55178	4.29337e-14	9.32947e-13
ENSDARG00000031782	aim1a	492.531	-1.37418	0.18199	-7.55088	4.32314e-14	9.38463e-13
ENSDARG00000076554	cdkn1a	766.809	1.42712	0.189046	7.54908	4.38345e-14	9.50592e-13
ENSDARG00000039863	lifrb	1167.95	1.5403	0.204128	7.54576	4.49654e-14	9.74128e-13
ENSDARG00000088612	si:ch211-153b23.7	623.254	-1.39854	0.185613	-7.53472	4.89393e-14	1.05915e-12
ENSDARG00000028793	nlk2	2554.38	0.67546	0.0896604	7.53354	4.9382e-14	1.06765e-12
ENSDARG00000042637	tert	2186.82	1.02682	0.136377	7.52927	5.10245e-14	1.10205e-12
ENSDARG00000061013	ankfy1	4034.25	0.785202	0.104305	7.52797	5.15364e-14	1.11198e-12
ENSDARG00000059311	dpysl5b	257.511	-1.95713	0.2602	-7.52163	5.40962e-14	1.16604e-12
ENSDARG00000052088	si:ch73-54b5.2	2201.14	-1.32263	0.175847	-7.52148	5.41613e-14	1.16627e-12
ENSDARG00000045066	entpd1	4932.22	0.66385	0.0882687	7.52078	5.44487e-14	1.17128e-12
ENSDARG00000051748	ccnd2a	2141.6	-1.0101	0.134378	-7.51684	5.61153e-14	1.20591e-12
ENSDARG00000086927	pik3c2b	3472.64	-0.883493	0.117601	-7.51265	5.79425e-14	1.24393e-12
ENSDARG00000010255	bin2b	3545.79	-0.690445	0.0919108	-7.51211	5.81801e-14	1.24778e-12
ENSDARG00000099995	apbb2b	71.889	2.5181	0.335244	7.51125	5.85661e-14	1.2548e-12
ENSDARG00000070392	tlr19	136.102	-2.0419	0.272397	-7.49606	6.57648e-14	1.40763e-12
ENSDARG00000006074	uck2a	1025.15	-1.00796	0.13448	-7.49525	6.61699e-14	1.41489e-12
ENSDARG00000053652	ndufaf6	329.531	-1.4951	0.199481	-7.49497	6.6314e-14	1.41655e-12
ENSDARG00000037307	gnpda1	1054.5	0.95461	0.127447	7.49025	6.8742e-14	1.46695e-12
ENSDARG00000104255	arhgap27	4034.81	-0.718011	0.0958788	-7.48874	6.95387e-14	1.48248e-12
ENSDARG00000061736	ank3a	7793.57	-3.5527	0.474482	-7.48753	7.01836e-14	1.49474e-12
ENSDARG00000053066	tubb1	3567.18	1.3965	0.186807	7.47564	7.68262e-14	1.63458e-12
ENSDARG00000045898	si:ch211-152c2.3	55.2878	-3.427	0.45853	-7.47388	7.78643e-14	1.65502e-12
ENSDARG00000024295	slc11a2	3617.02	0.93807	0.125529	7.47292	7.84329e-14	1.66545e-12
ENSDARG00000075349	si:ch73-138n13.1	991.071	1.04926	0.140489	7.46861	8.10463e-14	1.71924e-12
ENSDARG00000060390	stk26	4447.33	0.696464	0.0932688	7.46728	8.18722e-14	1.73504e-12
ENSDARG00000045661	irf7	3346.4	-1.17332	0.157282	-7.45999	8.65295e-14	1.83193e-12
ENSDARG00000017569	reep3a	247.03	1.72427	0.23126	7.45599	8.91923e-14	1.88643e-12
ENSDARG00000060010	iqgap2	3836.65	-0.774775	0.104001	-7.4497	9.35526e-14	1.9767e-12
ENSDARG00000036028	arrdc3b	8476.59	-1.21342	0.162911	-7.44838	9.44949e-14	1.99464e-12
ENSDARG00000075707	nid2a	89.8779	-2.53833	0.340806	-7.44801	9.47578e-14	1.99822e-12
ENSDARG00000092028	si:dkey-4c23.3	191.975	-1.85262	0.248982	-7.44078	1.00095e-13	2.1087e-12
ENSDARG00000075015	soul5	1441.57	-1.39745	0.187988	-7.43371	1.05591e-13	2.2223e-12
ENSDARG00000040485	dfna5b	1402.88	1.21015	0.162839	7.43154	1.07344e-13	2.25697e-12
ENSDARG00000027222	adgrg1	3403.83	-0.915417	0.123213	-7.42954	1.08979e-13	2.28909e-12
ENSDARG00000062795	abcb7	2812.55	0.984625	0.13255	7.42834	1.09968e-13	2.3076e-12
ENSDARG00000045524	lamb1b	475.005	1.72941	0.232976	7.42313	1.14383e-13	2.3979e-12
ENSDARG00000088775	CABZ01059406.1	754.213	-1.29975	0.175106	-7.42269	1.14767e-13	2.40359e-12
ENSDARG00000069472	chsy3	654.936	1.38307	0.186696	7.40814	1.28083e-13	2.67986e-12
ENSDARG00000103054		1285.77	1.08265	0.146151	7.40772	1.28486e-13	2.68566e-12
ENSDARG00000076148	si:ch211-1a19.2	237.989	-2.3077	0.311615	-7.40563	1.3053e-13	2.72571e-12
ENSDARG00000054300	dhrs1	1222.33	1.01728	0.137406	7.40343	1.32716e-13	2.76867e-12
ENSDARG00000018259	atp1a3a	13524.6	0.764586	0.103318	7.40029	1.35886e-13	2.83204e-12
ENSDARG00000075549	cdh5	126.184	2.31176	0.312552	7.3964	1.39925e-13	2.91337e-12
ENSDARG00000037473	cd79a	943.18	-2.90441	0.392813	-7.39389	1.42594e-13	2.96606e-12
ENSDARG00000016154	zfp36l1a	17921.5	-0.895249	0.121102	-7.3925	1.44093e-13	2.99143e-12
ENSDARG00000055276	rel	14843.9	-0.769666	0.104114	-7.39254	1.44054e-13	2.99143e-12
ENSDARG00000067607	srebf1	2383.19	0.756437	0.102334	7.39188	1.44771e-13	3.0026e-12
ENSDARG00000060457	pmp22b	2331.06	1.47483	0.199678	7.38603	1.51276e-13	3.13447e-12
ENSDARG00000094719	si:dkeyp-1h4.9	4040.77	1.15476	0.156396	7.38356	1.54107e-13	3.19005e-12
ENSDARG00000055893	nmnat1	309.207	1.39508	0.188952	7.38325	1.54472e-13	3.19451e-12
ENSDARG00000011152	rpp14	1576.99	1.21824	0.165107	7.37851	1.60071e-13	3.3071e-12
ENSDARG00000098655	KIF1C	138.184	1.95017	0.264467	7.37397	1.65623e-13	3.41852e-12
ENSDARG00000037256	si:ch211-145b13.5	50.3756	-3.72285	0.50533	-7.36716	1.74303e-13	3.59421e-12
ENSDARG00000060862	atxn1b	1165.26	1.26827	0.172379	7.35747	1.87433e-13	3.86122e-12
ENSDARG00000007682	ppdpfa	19126.6	0.979268	0.133114	7.35664	1.88603e-13	3.8816e-12
ENSDARG00000104665	kirrel3l	63.891	2.53368	0.344443	7.35588	1.89671e-13	3.89982e-12
ENSDARG00000077569	lrrn3	94.3467	-2.78371	0.378457	-7.35541	1.90338e-13	3.90979e-12
ENSDARG00000103195	DYNC1I2 (1 of many)	528.137	1.33641	0.181856	7.34873	2.00094e-13	4.10624e-12
ENSDARG00000086778	pdgfba	990.483	1.01691	0.138574	7.33842	2.16126e-13	4.431e-12
ENSDARG00000100449	si:busm1-71b9.3	238.506	-1.56243	0.21299	-7.33572	2.20539e-13	4.51714e-12
ENSDARG00000063563	creb3l2	635.983	1.04372	0.142525	7.32302	2.42443e-13	4.96104e-12
ENSDARG00000013224	phc2b	537.276	1.15241	0.157448	7.31933	2.49213e-13	5.09471e-12
ENSDARG00000100372	alad	2186.11	1.04654	0.143113	7.31272	2.61781e-13	5.34653e-12
ENSDARG00000098602	CABZ01001434.1	1003.3	1.26654	0.173393	7.30448	2.78334e-13	5.67918e-12
ENSDARG00000006196	sav1	1517.23	0.88261	0.120838	7.30405	2.79222e-13	5.69188e-12
ENSDARG00000021309	rhoca	1773.38	1.07022	0.146582	7.30115	2.85311e-13	5.81046e-12
ENSDARG00000044142	acss1	2032.28	1.04197	0.142765	7.29855	2.90876e-13	5.91817e-12
ENSDARG00000043126	blf	2831.65	1.27523	0.174768	7.29674	2.94816e-13	5.99097e-12
ENSDARG00000040338	hvcn1	739.643	1.2211	0.16735	7.29665	2.95014e-13	5.99097e-12
ENSDARG00000087225	si:ch73-361p23.3	197.237	-1.77981	0.243982	-7.29484	2.99005e-13	6.06625e-12
ENSDARG00000040009	palld	174.903	1.77409	0.243247	7.29336	3.02323e-13	6.12777e-12
ENSDARG00000058996	jam2a	594.017	-1.2155	0.166699	-7.29155	3.06411e-13	6.20476e-12
ENSDARG00000100524	abca3b	2653.73	0.979609	0.134412	7.28808	3.144e-13	6.36051e-12
ENSDARG00000079784		1203.26	-1.20313	0.16516	-7.28463	3.22544e-13	6.5191e-12
ENSDARG00000074533	slc25a38b	648.064	1.00256	0.137631	7.2844	3.23108e-13	6.52434e-12
ENSDARG00000100480	si:ch73-364h19.2	252.266	1.57161	0.215773	7.28363	3.24954e-13	6.55543e-12
ENSDARG00000077946	smarcc2	620.54	-1.03472	0.142171	-7.27805	3.38671e-13	6.82572e-12
ENSDARG00000029856	cnn3b	547.215	-1.23145	0.169244	-7.27614	3.43496e-13	6.91644e-12
ENSDARG00000086775	top1	1604.58	1.31728	0.181146	7.27196	3.54317e-13	7.12763e-12
ENSDARG00000037121	mat2ab	533.428	-1.3664	0.188102	-7.26411	3.75502e-13	7.53963e-12
ENSDARG00000104810	akt3a	607.303	1.0909	0.150174	7.26421	3.75223e-13	7.53963e-12
ENSDARG00000059886	fam222ba	1017.39	1.3693	0.188605	7.26012	3.86743e-13	7.75805e-12
ENSDARG00000038097	pigq	2413.16	1.16523	0.160534	7.25844	3.91572e-13	7.84757e-12
ENSDARG00000054864	aplp2	1344.85	1.40356	0.193422	7.25645	3.97386e-13	7.95663e-12
ENSDARG00000041895	cad	6427.73	-0.658488	0.0907853	-7.25325	4.06901e-13	8.13954e-12
ENSDARG00000096430	ighv9-1	97.0625	-2.34097	0.322977	-7.24809	4.22701e-13	8.44771e-12
ENSDARG00000000690	sypl2b	2573.27	-0.690602	0.0953371	-7.2438	4.36291e-13	8.71117e-12
ENSDARG00000092776	si:ch73-209l12.1	139.461	2.60792	0.360054	7.24314	4.38422e-13	8.74557e-12
ENSDARG00000077559		734.129	0.915142	0.126358	7.24243	4.40702e-13	8.78285e-12
ENSDARG00000069537	si:dkey-238c7.16	380.408	-1.39908	0.193277	-7.23872	4.52944e-13	9.01844e-12
ENSDARG00000088017		596.856	-1.34346	0.185717	-7.23393	4.69228e-13	9.33396e-12
ENSDARG00000005423	pgam1a	4811.31	-0.819529	0.113367	-7.22898	4.86639e-13	9.67134e-12
ENSDARG00000042837	atp1b3b	558.241	1.23165	0.170498	7.22383	5.05433e-13	1.00355e-11
ENSDARG00000069893	sphk2	1049.04	0.807256	0.111752	7.22367	5.06026e-13	1.0038e-11
ENSDARG00000060120	glyctk	924.604	1.25354	0.173601	7.22077	5.16925e-13	1.02447e-11
ENSDARG00000088794	si:ch73-180n10.1	339.344	-1.56428	0.2167	-7.21863	5.25139e-13	1.03978e-11
ENSDARG00000038524	pik3r1	15059	-0.770247	0.10679	-7.21273	5.48403e-13	1.08485e-11
ENSDARG00000094448	si:dkey-12f6.2	100.555	-2.17426	0.301491	-7.21171	5.52542e-13	1.09202e-11
ENSDARG00000052376	b3gnt2a	371.512	1.57476	0.218391	7.21074	5.56489e-13	1.09881e-11
ENSDARG00000061591	abcb10	3366.37	0.689299	0.095599	7.21032	5.58223e-13	1.10122e-11
ENSDARG00000030803	zgc:110006	453.313	-1.08779	0.151016	-7.20315	5.88391e-13	1.15966e-11
ENSDARG00000025859	lmf2b	3916.36	0.834354	0.115858	7.20153	5.95393e-13	1.17238e-11
ENSDARG00000076376	tmem175	415.827	-1.26215	0.175298	-7.20003	6.01988e-13	1.18428e-11
ENSDARG00000061095	stk36	419.013	1.45721	0.202662	7.19033	6.46341e-13	1.27037e-11
ENSDARG00000037883	prcp	1362	-1.04137	0.144855	-7.18905	6.52434e-13	1.28116e-11
ENSDARG00000005359	sucla2	3200.59	0.692958	0.0964076	7.1878	6.58447e-13	1.29179e-11
ENSDARG00000004497	tspan33a	485.718	-1.22526	0.170493	-7.1866	6.6423e-13	1.30194e-11
ENSDARG00000062101	iffo2a	93.2854	-2.83017	0.393875	-7.18544	6.69908e-13	1.31187e-11
ENSDARG00000019498	cry5	728.507	-1.09462	0.152372	-7.18392	6.77411e-13	1.32535e-11
ENSDARG00000055781	ptger3	178.952	2.05885	0.287056	7.17227	7.37624e-13	1.44184e-11
ENSDARG00000077864	rasgrp3	518.581	-1.53811	0.214499	-7.17074	7.45934e-13	1.45675e-11
ENSDARG00000093708	arhgap20b	289.974	1.73569	0.242125	7.16858	7.57805e-13	1.47858e-11
ENSDARG00000087277	selj	3740.56	1.12183	0.156543	7.16627	7.70692e-13	1.50236e-11
ENSDARG00000098802	map7d1a	191.687	-1.86289	0.260336	-7.15569	8.32501e-13	1.62137e-11
ENSDARG00000045733	ciapin1	1412.48	1.19193	0.16661	7.15401	8.42809e-13	1.63995e-11
ENSDARG00000023026	pkp2	116.446	-2.4837	0.347266	-7.15216	8.54229e-13	1.66067e-11
ENSDARG00000035398	enc1	328.02	-1.22463	0.171323	-7.14806	8.80136e-13	1.70948e-11
ENSDARG00000015156	fbln2	1150.74	-1.01129	0.141486	-7.14759	8.83133e-13	1.71374e-11
ENSDARG00000055317	c1ql4b	48.0935	-3.14664	0.44038	-7.14529	8.98063e-13	1.74114e-11
ENSDARG00000076529	mn1a	82.3478	2.46346	0.344811	7.14438	9.0401e-13	1.75108e-11
ENSDARG00000022493	rad21l1	80.5126	2.99555	0.419436	7.14186	9.20797e-13	1.78198e-11
ENSDARG00000011373	mknk2a	610.41	1.09418	0.153212	7.14159	9.22561e-13	1.78224e-11
ENSDARG00000062328	rasgrp2	10520	-0.618179	0.0865604	-7.14159	9.22597e-13	1.78224e-11
ENSDARG00000020158	spag6	64.5403	3.42708	0.479887	7.14142	9.23686e-13	1.78274e-11
ENSDARG00000029463	asap1a	140.008	2.16953	0.304295	7.1297	1.00585e-12	1.93956e-11
ENSDARG00000044561	ccr7	558.803	-1.84927	0.259414	-7.12864	1.01362e-12	1.95279e-11
ENSDARG00000045331	pkp4	301.039	-1.33244	0.187187	-7.11822	1.09327e-12	2.10435e-11
ENSDARG00000059846	epg5	2930.33	0.655724	0.0921247	7.11779	1.09672e-12	2.1091e-11
ENSDARG00000040286	ubl7b	1214.49	0.76992	0.108278	7.11061	1.15533e-12	2.21982e-11
ENSDARG00000067751	si:rp71-68n21.9	11622.1	-0.61919	0.0871083	-7.10828	1.17497e-12	2.2551e-11
ENSDARG00000091513	si:dkey-22o12.2	286.239	-1.54576	0.217462	-7.10818	1.17581e-12	2.2551e-11
ENSDARG00000020621	ap1b1	6510.01	0.740341	0.104165	7.10737	1.18271e-12	2.26632e-11
ENSDARG00000060012	f2r	259.662	1.65387	0.232859	7.10247	1.22546e-12	2.34614e-11
ENSDARG00000069027	BX005395.1	186.73	2.57068	0.361991	7.10151	1.23404e-12	2.36044e-11
ENSDARG00000062765	whsc1l1	1211.88	-1.02226	0.144028	-7.09763	1.2691e-12	2.42534e-11
ENSDARG00000076796	dlg3	315.49	1.50675	0.212323	7.09647	1.27987e-12	2.44375e-11
ENSDARG00000063344	fam162a	3199.11	0.66294	0.0934304	7.09555	1.2884e-12	2.45783e-11
ENSDARG00000100582	si:ch211-195b11.3	33.5493	3.59684	0.506999	7.09437	1.29946e-12	2.47673e-11
ENSDARG00000055398	foxc1b	90.5104	2.85616	0.402873	7.08949	1.34608e-12	2.56331e-11
ENSDARG00000102571	metap2b	8044.02	0.798358	0.112648	7.08716	1.36888e-12	2.6044e-11
ENSDARG00000002293	si:ch211-197g15.9	165.55	1.59315	0.224943	7.08245	1.41631e-12	2.69225e-11
ENSDARG00000036994	tbc1d16	834.544	1.10919	0.156687	7.07899	1.45205e-12	2.75774e-11
ENSDARG00000100717	socs5a	484.518	1.05846	0.149663	7.07228	1.52411e-12	2.89202e-11
ENSDARG00000040684	plcd4b	180.01	1.88085	0.266037	7.06988	1.55068e-12	2.93985e-11
ENSDARG00000076651	CABZ01068600.1	95.7167	2.97431	0.420752	7.06903	1.5602e-12	2.95527e-11
ENSDARG00000104559	TMEM63B	353.557	1.14664	0.162279	7.06584	1.59652e-12	3.0214e-11
ENSDARG00000074059	dlg5a	1649.47	0.809514	0.114602	7.06368	1.62148e-12	3.06591e-11
ENSDARG00000096849	si:dkey-16p21.8	2492.23	1.18078	0.167307	7.05758	1.69431e-12	3.20079e-11
ENSDARG00000068480	map7d2a	82.2126	-2.7831	0.394363	-7.05721	1.69876e-12	3.20638e-11
ENSDARG00000010023	CU856539.1	151.482	-1.70991	0.242354	-7.05541	1.72097e-12	3.24543e-11
ENSDARG00000076296	triqk	678.735	1.198	0.169855	7.05308	1.75e-12	3.29726e-11
ENSDARG00000058740	ube2r2	1045.43	0.930011	0.13189	7.05141	1.77115e-12	3.33419e-11
ENSDARG00000093272	igic1s1	2745.91	-2.8837	0.408987	-7.05083	1.77853e-12	3.34514e-11
ENSDARG00000099195	ier2	29619.7	-0.586613	0.0832586	-7.04568	1.84562e-12	3.46827e-11
ENSDARG00000074283	inpp5d	12536.6	-0.619469	0.0879685	-7.04194	1.89584e-12	3.55951e-11
ENSDARG00000102620	MTMR3 (1 of many)	670.513	0.942666	0.133901	7.04	1.92239e-12	3.60621e-11
ENSDARG00000025011	synj1	4792.62	0.707284	0.100475	7.03938	1.93094e-12	3.61907e-11
ENSDARG00000009689	daam1b	358.347	1.2986	0.184508	7.03816	1.94801e-12	3.64787e-11
ENSDARG00000062811	p2ry10	1476.74	-1.04053	0.147979	-7.03159	2.04188e-12	3.82031e-11
ENSDARG00000020953	dnajb6b	214.483	1.80231	0.256328	7.03128	2.04652e-12	3.82231e-11
ENSDARG00000086300	FAM107A	34.8463	3.77707	0.537174	7.03137	2.04512e-12	3.82231e-11
ENSDARG00000035880	atp6v1c1b	1343.7	0.932275	0.132598	7.03081	2.05338e-12	3.83179e-11
ENSDARG00000006251	ell2	2837.07	0.806228	0.114674	7.03064	2.05595e-12	3.83323e-11
ENSDARG00000014031	abcc2	133.404	-2.13775	0.304318	-7.02471	2.14516e-12	3.99608e-11
ENSDARG00000067723	tank	549.305	-1.05016	0.149577	-7.02086	2.20513e-12	4.10422e-11
ENSDARG00000042357	cldnk	53.8098	3.034	0.432172	7.02036	2.213e-12	4.1153e-11
ENSDARG00000074060	map3k14a	5687.93	-0.738595	0.105211	-7.02011	2.21693e-12	4.11902e-11
ENSDARG00000036245	WIPF3	153.121	2.0168	0.287335	7.01899	2.23474e-12	4.14851e-11
ENSDARG00000042341	tmem251	787.846	0.93248	0.132873	7.01783	2.25334e-12	4.17941e-11
ENSDARG00000074233	pde4bb	247.277	-1.34358	0.191554	-7.0141	2.31427e-12	4.28872e-11
ENSDARG00000045676	calua	499.715	1.22522	0.174839	7.0077	2.42274e-12	4.48584e-11
ENSDARG00000042188	ttc38	356.481	-1.41861	0.202492	-7.00574	2.45678e-12	4.54494e-11
ENSDARG00000068460	BX842701.1	278.698	-1.41665	0.202248	-7.00451	2.47852e-12	4.5812e-11
ENSDARG00000019191	2012-09-01	4516.02	-0.64161	0.0916307	-7.00213	2.52102e-12	4.65573e-11
ENSDARG00000068981	glceb	1344.16	0.990243	0.141448	7.00074	2.54621e-12	4.6982e-11
ENSDARG00000094105	si:ch211-134n17.5	1267.21	-1.38055	0.19724	-6.99934	2.57166e-12	4.74106e-11
ENSDARG00000043457	gapdh	4407.85	-1.09962	0.157115	-6.99882	2.58127e-12	4.7547e-11
ENSDARG00000030326	efna1a	95.7254	-2.40918	0.344306	-6.99721	2.61105e-12	4.80541e-11
ENSDARG00000076667	ccng1	14929.2	0.825636	0.118022	6.99564	2.64049e-12	4.85541e-11
ENSDARG00000104899	si:dkey-242k1.4	553.743	1.26849	0.181381	6.99348	2.68153e-12	4.92665e-11
ENSDARG00000104691	cd79b	2237.82	-3.04615	0.435907	-6.98808	2.78673e-12	5.11555e-11
ENSDARG00000058358	krt8	37947.6	1.15124	0.164771	6.98694	2.80946e-12	5.14844e-11
ENSDARG00000079687	rnf10	13231.1	0.725938	0.103898	6.98701	2.80814e-12	5.14844e-11
ENSDARG00000080020	il13ra1	1328.92	2.54593	0.364452	6.98563	2.83577e-12	5.1922e-11
ENSDARG00000098652	pcdh11	75.031	-2.4607	0.35239	-6.98287	2.89204e-12	5.2907e-11
ENSDARG00000004111	esr1	411.771	1.11983	0.160488	6.97765	3.00155e-12	5.48167e-11
ENSDARG00000020084	tg	121.919	-1.93059	0.276679	-6.97773	2.99997e-12	5.48167e-11
ENSDARG00000093975	si:dkey-222h21.9	294.391	-1.43384	0.205549	-6.97569	3.04377e-12	5.55403e-11
ENSDARG00000015050	calm3a	8940.26	0.637889	0.0914566	6.97477	3.06375e-12	5.58574e-11
ENSDARG00000030532	ARHGEF12 (1 of many)	6202.75	-0.631266	0.0905133	-6.97429	3.07417e-12	5.59996e-11
ENSDARG00000074163	zgc:162879	42.9887	3.14448	0.450955	6.97294	3.10381e-12	5.64915e-11
ENSDARG00000087186		2570.84	0.736826	0.105684	6.97194	3.12603e-12	5.68476e-11
ENSDARG00000019038	sgsm3	890.72	-1.13447	0.162791	-6.9689	3.19417e-12	5.80374e-11
ENSDARG00000075564	fam13a	2305.71	-0.880989	0.126438	-6.96776	3.22031e-12	5.84628e-11
ENSDARG00000070013	dmrt2b	45.3302	-3.01592	0.432876	-6.96717	3.2339e-12	5.86596e-11
ENSDARG00000077353	rerea	5147.07	-1.01016	0.145053	-6.96408	3.30566e-12	5.99105e-11
ENSDARG00000078768	abhd15a	260.466	-1.39688	0.200652	-6.96168	3.36237e-12	6.08868e-11
ENSDARG00000088187	sowah1	674.929	0.983555	0.14135	6.9583	3.4441e-12	6.23141e-11
ENSDARG00000045147	tmem184ba	649.282	1.05183	0.151208	6.95619	3.49593e-12	6.31984e-11
ENSDARG00000026704	ftr72	176.575	1.48231	0.21337	6.94713	3.72796e-12	6.73361e-11
ENSDARG00000105276	grb2a	54.5323	2.88806	0.416125	6.94037	3.91082e-12	7.05793e-11
ENSDARG00000088140	hsd17b7	312.731	1.45454	0.209636	6.93841	3.96529e-12	7.15021e-11
ENSDARG00000101645		39.7371	3.37467	0.487359	6.92441	4.3779e-12	7.8876e-11
ENSDARG00000006052	malt1a	2425.08	-0.791709	0.114356	-6.92318	4.41628e-12	7.95004e-11
ENSDARG00000007449	slc25a39	1752.04	0.97847	0.141406	6.91957	4.53025e-12	8.14836e-11
ENSDARG00000017163	sinup	223.917	1.48586	0.214824	6.91665	4.62458e-12	8.31104e-11
ENSDARG00000060941	ANKFN1	280.357	1.68144	0.243163	6.91488	4.68268e-12	8.40839e-11
ENSDARG00000089858	cobll1a	2862.82	-3.20938	0.465129	-6.89998	5.20081e-12	9.33094e-11
ENSDARG00000091993	dicp1.1	609.307	-1.2328	0.1787	-6.89874	5.24647e-12	9.40498e-11
ENSDARG00000017014	ywhae2	1987.03	0.733636	0.106406	6.89467	5.39911e-12	9.6705e-11
ENSDARG00000004771	ankrd10b	1530.08	0.800352	0.116149	6.89071	5.55139e-12	9.93494e-11
ENSDARG00000102291	eef1da	17127.8	-0.589998	0.0856275	-6.89028	5.5681e-12	9.95653e-11
ENSDARG00000096046	si:ch211-209p16.4	607.003	-1.5895	0.230914	-6.88352	5.83902e-12	1.04323e-10
ENSDARG00000020395	mical2b	137.84	2.21012	0.321129	6.88233	5.88804e-12	1.05111e-10
ENSDARG00000018688	elk3	6352.8	0.664608	0.0966696	6.87505	6.19681e-12	1.10531e-10
ENSDARG00000104676	prkd2	1231.01	-0.969073	0.140978	-6.87393	6.24551e-12	1.11306e-10
ENSDARG00000100411	si:ch73-106n3.1	1465.86	-3.11077	0.452617	-6.87285	6.29338e-12	1.12066e-10
ENSDARG00000098695		2594.67	0.961652	0.139974	6.87024	6.40945e-12	1.14038e-10
ENSDARG00000033307	igf2b	219.009	1.43043	0.20826	6.86849	6.48852e-12	1.15349e-10
ENSDARG00000042751	riok3	4375.57	0.751976	0.10964	6.85857	6.95532e-12	1.23545e-10
ENSDARG00000052625	fkbp1b	374.097	1.24286	0.181247	6.85724	7.02038e-12	1.24494e-10
ENSDARG00000021143	rtn1b	370.582	1.35788	0.198019	6.85733	7.01592e-12	1.24494e-10
ENSDARG00000008858	cyp7b1	847.749	1.0121	0.147818	6.84688	7.5477e-12	1.33734e-10
ENSDARG00000102593	si:ch211-214b16.2	1738.2	0.926725	0.135382	6.84524	7.63482e-12	1.35166e-10
ENSDARG00000059294	marco	7674.92	1.22292	0.178794	6.83979	7.93106e-12	1.40295e-10
ENSDARG00000061746	arhgef9a	67.8943	-2.4309	0.355464	-6.83868	7.99243e-12	1.41263e-10
ENSDARG00000102555	si:dkey-33i11.9	331.757	-1.35574	0.198273	-6.83777	8.04359e-12	1.4205e-10
ENSDARG00000078185	pacs2	135.393	-1.63588	0.239369	-6.83411	8.25155e-12	1.45603e-10
ENSDARG00000071437	ptprc	16110.8	-0.673987	0.098634	-6.8332	8.30383e-12	1.46405e-10
ENSDARG00000011510	rcc2	4428.95	-0.762048	0.111525	-6.83296	8.31785e-12	1.46531e-10
ENSDARG00000103647	gpc5a	195.821	1.54104	0.225568	6.83184	8.38338e-12	1.47564e-10
ENSDARG00000078778	lrch1	961.125	0.785566	0.115003	6.83081	8.44373e-12	1.48504e-10
ENSDARG00000059987	dnah12	109.074	2.54897	0.373297	6.82827	8.5945e-12	1.51032e-10
ENSDARG00000102503	SLC9A3R1 (1 of many)	291.926	1.63476	0.239792	6.81742	9.26906e-12	1.62752e-10
ENSDARG00000103158	CABZ01078098.1	512.246	1.12194	0.164645	6.81429	9.47281e-12	1.66193e-10
ENSDARG00000088900	si:dkey-21o19.2	1246.56	-0.878293	0.128977	-6.8097	9.78037e-12	1.71449e-10
ENSDARG00000100057	ppfibp1b	134.255	2.81665	0.413865	6.80571	1.00552e-11	1.76122e-10
ENSDARG00000026611	socs3b	19416.2	1.16475	0.171174	6.80447	1.01422e-11	1.77501e-10
ENSDARG00000089665	OXR1 (1 of many)	2174.99	0.666649	0.0979918	6.80311	1.02382e-11	1.79034e-10
ENSDARG00000045367	tuba1b	428.427	-1.47587	0.216981	-6.80185	1.03288e-11	1.80471e-10
ENSDARG00000079712	GAL3ST4	122.497	-2.04165	0.300427	-6.79582	1.07698e-11	1.88023e-10
ENSDARG00000013207	zeb1b	1978.88	-0.719948	0.105943	-6.79562	1.07846e-11	1.88128e-10
ENSDARG00000031911	tns3.2	1182.96	0.9924	0.146138	6.79084	1.11484e-11	1.94316e-10
ENSDARG00000062009	gpr18	680.058	-1.00524	0.148049	-6.78993	1.12191e-11	1.95389e-10
ENSDARG00000104478	cap2	167.644	1.80393	0.265747	6.78815	1.13584e-11	1.97654e-10
ENSDARG00000008413	atp11a	2949.24	-2.90921	0.428581	-6.78802	1.13686e-11	1.97672e-10
ENSDARG00000034473	ttyh3a	1209.82	0.757645	0.111685	6.78378	1.1707e-11	2.0339e-10
ENSDARG00000098349	hdac4	639.831	0.933216	0.137763	6.77407	1.2521e-11	2.17356e-10
ENSDARG00000018301	si:ch73-186j5.2	27.9272	-3.54864	0.523897	-6.77355	1.2566e-11	2.1796e-10
ENSDARG00000021982	sh3bp2	1808.98	-0.760044	0.112216	-6.77305	1.26091e-11	2.18531e-10
ENSDARG00000036147	ano5b	1614.9	1.05089	0.155226	6.77007	1.28722e-11	2.2291e-10
ENSDARG00000034568	fitm2	484.712	-1.00184	0.148013	-6.76861	1.30024e-11	2.24982e-10
ENSDARG00000100968	si:ch211-1a19.3	251.335	-1.45716	0.215517	-6.76124	1.36814e-11	2.3654e-10
ENSDARG00000062707	plat	427.659	1.25308	0.185361	6.76021	1.37787e-11	2.38031e-10
ENSDARG00000029688	hsp70.1	7523.24	-1.11181	0.164536	-6.7572	1.4068e-11	2.42831e-10
ENSDARG00000088870	si:dkey-265e15.5	362.149	1.10335	0.163311	6.75612	1.41732e-11	2.44451e-10
ENSDARG00000035420	ophn1	2992.43	0.677836	0.100354	6.75444	1.43393e-11	2.47116e-10
ENSDARG00000078026	zcchc24	187.912	-1.53232	0.226975	-6.75104	1.46791e-11	2.52768e-10
ENSDARG00000100497	hic2	440.569	-1.14018	0.169006	-6.74642	1.51538e-11	2.60733e-10
ENSDARG00000069563	zgc:153151	493.349	-1.2135	0.179937	-6.74404	1.54041e-11	2.64827e-10
ENSDARG00000006546	ak4	1346.66	0.872544	0.129412	6.74235	1.55847e-11	2.67716e-10
ENSDARG00000098918	MCOLN2	1091.35	-0.813441	0.120784	-6.73468	1.64294e-11	2.82001e-10
ENSDARG00000061918	cplx2	316.787	1.44832	0.215168	6.73109	1.68402e-11	2.8882e-10
ENSDARG00000070625	enpp5	731.072	0.963585	0.143159	6.73088	1.68643e-11	2.89001e-10
ENSDARG00000074390	tmem176l.4	268.653	3.37408	0.501536	6.72749	1.72617e-11	2.95575e-10
ENSDARG00000023369	mxd	1285.93	-1.4239	0.211663	-6.72718	1.72983e-11	2.95966e-10
ENSDARG00000078887	atp10d	5845.64	-0.59013	0.0878734	-6.71569	1.87183e-11	3.20006e-10
ENSDARG00000091734	traf3ip2l	202.079	-1.51806	0.226105	-6.71399	1.89379e-11	3.23501e-10
ENSDARG00000033285	gsto2	362.056	-1.21822	0.181503	-6.71185	1.92173e-11	3.28012e-10
ENSDARG00000071446	zgc:153659	2056.53	-3.05764	0.45571	-6.70962	1.95128e-11	3.32791e-10
ENSDARG00000029443	zgc:92242	256.955	1.27772	0.190454	6.70884	1.96177e-11	3.34313e-10
ENSDARG00000044968	vcla	1107.18	1.2548	0.187267	6.70059	2.07582e-11	3.53467e-10
ENSDARG00000063212	prmt2	126.355	-2.11814	0.316358	-6.69539	2.15097e-11	3.65973e-10
ENSDARG00000007824	camta1b	175.224	2.28006	0.340705	6.69219	2.19853e-11	3.73768e-10
ENSDARG00000041572	zfpm1	1483.31	0.797495	0.119178	6.6916	2.2074e-11	3.74978e-10
ENSDARG00000073841	herc2	6262.74	0.609434	0.0912145	6.68133	2.36783e-11	4.01911e-10
ENSDARG00000096704	si:dkey-11c5.12	202.948	-1.47624	0.221012	-6.67945	2.39847e-11	4.06789e-10
ENSDARG00000101809	CABZ01078594.1	18.945	3.8646	0.578633	6.67885	2.40824e-11	4.07801e-10
ENSDARG00000079839	arrdc1b	1220.77	0.78915	0.118155	6.67893	2.40701e-11	4.07801e-10
ENSDARG00000045275	klhl14	95.6136	-2.94464	0.441236	-6.67363	2.49551e-11	4.22243e-10
ENSDARG00000019658	pou2f2a	1417.27	-2.67266	0.400697	-6.67004	2.5574e-11	4.32374e-10
ENSDARG00000070846	dazap1	2193.58	0.91012	0.136463	6.66936	2.56923e-11	4.34031e-10
ENSDARG00000055064	prdx5	16845.9	0.637392	0.0955991	6.66735	2.60468e-11	4.39673e-10
ENSDARG00000034080	plcd1b	224.102	1.56118	0.234206	6.66581	2.63211e-11	4.43953e-10
ENSDARG00000021339	cpa5	90963.4	0.743674	0.111578	6.66505	2.64583e-11	4.45916e-10
ENSDARG00000069114	unc93b1	3972.27	-0.685051	0.10282	-6.66261	2.68998e-11	4.53e-10
ENSDARG00000030307	hspa12b	1809.78	0.940967	0.141288	6.65994	2.73942e-11	4.60963e-10
ENSDARG00000009493	MAP3K13	202.814	-1.6098	0.241774	-6.65827	2.77067e-11	4.65856e-10
ENSDARG00000036073	cebpg	2485.22	0.769026	0.115573	6.65405	2.85143e-11	4.79058e-10
ENSDARG00000061268	ago2	1672.51	0.828269	0.124503	6.65258	2.88e-11	4.83099e-10
ENSDARG00000024278	adh8b	399.551	-1.08792	0.163532	-6.65268	2.87798e-11	4.83099e-10
ENSDARG00000099226	ppp1cc	1912.84	0.840593	0.126437	6.64834	2.96426e-11	4.96844e-10
ENSDARG00000006939	tbx6l	135.316	2.25381	0.339252	6.64348	3.06357e-11	5.13088e-10
ENSDARG00000019525	tbcelb	1432.46	0.922802	0.138907	6.64329	3.06753e-11	5.1335e-10
ENSDARG00000102228	si:dkey-171c9.3	1304.5	-0.870129	0.131056	-6.63938	3.15005e-11	5.26747e-10
ENSDARG00000055339	MIPEP (1 of many)	529.986	-0.947439	0.142728	-6.63807	3.17817e-11	5.31034e-10
ENSDARG00000078102	PSD	59.2155	2.90831	0.438188	6.63712	3.19861e-11	5.34033e-10
ENSDARG00000017391	unc13ba	171.365	-1.97556	0.29774	-6.6352	3.24069e-11	5.40638e-10
ENSDARG00000074169	gpam	1567.19	-0.740926	0.11172	-6.63202	3.3113e-11	5.51986e-10
ENSDARG00000071086	gpr155b	179.348	-1.43806	0.217056	-6.62529	3.46563e-11	5.77263e-10
ENSDARG00000092493	si:dkeyp-44a8.2	2263.62	0.694787	0.104892	6.62384	3.49976e-11	5.82495e-10
ENSDARG00000073756	slc12a7a	3840.52	0.683686	0.103361	6.61454	3.72701e-11	6.19836e-10
ENSDARG00000103435	sorbs1	578.283	1.10787	0.167564	6.61161	3.80173e-11	6.31772e-10
ENSDARG00000098135	STK40	2030.86	0.667468	0.101077	6.60359	4.0131e-11	6.6638e-10
ENSDARG00000055552	dvl1b	20.1095	3.74223	0.566733	6.60316	4.02476e-11	6.67798e-10
ENSDARG00000089706	ANPEP (1 of many)	11416	2.02135	0.306376	6.5976	4.17872e-11	6.92807e-10
ENSDARG00000058459	plekhg2	559.859	-1.2519	0.189773	-6.59681	4.20107e-11	6.95973e-10
ENSDARG00000097879	si:dkey-37f18.3	1548.43	-0.992707	0.150506	-6.5958	4.22968e-11	7.0017e-10
ENSDARG00000033616	sepn1	403.91	1.34925	0.204638	6.59335	4.30023e-11	7.113e-10
ENSDARG00000027777	tnfaip3	2365.96	-1.2674	0.192237	-6.59293	4.3124e-11	7.12761e-10
ENSDARG00000032435	itga9	188.365	-1.84399	0.27971	-6.59248	4.32536e-11	7.14353e-10
ENSDARG00000044781	bace2	201.096	2.09228	0.317382	6.59229	4.33102e-11	7.14735e-10
ENSDARG00000058606	sik1	34608	0.769672	0.116783	6.59062	4.37984e-11	7.22235e-10
ENSDARG00000041006	st3gal4	2806.2	0.690145	0.104941	6.57652	4.81575e-11	7.93504e-10
ENSDARG00000016725	gadd45gb.1	46.2486	-3.16264	0.481029	-6.57473	4.87415e-11	8.02511e-10
ENSDARG00000096259	ighv4-1	82.2261	-2.39544	0.364393	-6.57379	4.90493e-11	8.06956e-10
ENSDARG00000015722	kctd5a	2864.29	-0.630144	0.0958983	-6.57097	4.99901e-11	8.21803e-10
ENSDARG00000002396	cry-dash	2126.2	-0.734694	0.111948	-6.56282	5.2801e-11	8.67347e-10
ENSDARG00000101799	si:ch1073-82l19.1	356.558	1.56177	0.23799	6.56235	5.29661e-11	8.69392e-10
ENSDARG00000060933	baiap2l2b	45.8478	-2.81596	0.429119	-6.56219	5.30227e-11	8.69653e-10
ENSDARG00000043249	irf1b	5615.04	-0.721476	0.109981	-6.56004	5.37949e-11	8.81644e-10
ENSDARG00000032197	klf12b	229.341	-1.65685	0.252583	-6.55962	5.39452e-11	8.8343e-10
ENSDARG00000034117	rarga	3413.63	-0.647892	0.0987918	-6.55816	5.44763e-11	8.91446e-10
ENSDARG00000086616	cabz01093075.1	315.692	-1.31827	0.201244	-6.5506	5.73078e-11	9.37064e-10
ENSDARG00000038559	h1f0	2261.65	1.19522	0.182463	6.55048	5.7352e-11	9.37071e-10
ENSDARG00000014626	dlx3b	22.0087	3.65218	0.55794	6.54582	5.9168e-11	9.66004e-10
ENSDARG00000090228	gsta.1	553.196	1.06277	0.1624	6.54418	5.98244e-11	9.75977e-10
ENSDARG00000085561	5S_rRNA	24.0769	3.5803	0.54737	6.54092	6.11403e-11	9.96685e-10
ENSDARG00000037421	egr1	45198.7	-0.89426	0.136868	-6.53372	6.41577e-11	1.04508e-09
ENSDARG00000076962	gdpd5b	169.402	1.4585	0.223272	6.5324	6.4723e-11	1.05348e-09
ENSDARG00000042210	sema3ab	38.9355	2.92716	0.448545	6.5259	6.75964e-11	1.09942e-09
ENSDARG00000045554	snx20	2818.36	-0.718513	0.110129	-6.5243	6.83207e-11	1.11035e-09
ENSDARG00000088831	si:dkey-81j8.6	1358.91	-1.17725	0.18069	-6.51528	7.2555e-11	1.17828e-09
ENSDARG00000042551	mboat2b	452.852	-1.01957	0.156531	-6.51355	7.33962e-11	1.19103e-09
ENSDARG00000074591	eda	19.3976	3.71189	0.570037	6.51166	7.43242e-11	1.20518e-09
ENSDARG00000040930	deptor	2545.68	0.690809	0.106096	6.51116	7.45737e-11	1.20831e-09
ENSDARG00000103449	CR391944.2	672.383	1.09247	0.16785	6.50857	7.58719e-11	1.22841e-09
ENSDARG00000097420	si:ch73-250a16.5	204.117	1.48296	0.227952	6.5056	7.7386e-11	1.25198e-09
ENSDARG00000028335	hmga1a	21897.7	-0.55998	0.0861227	-6.50211	7.91988e-11	1.27937e-09
ENSDARG00000000631	ptpn4a	4345.78	0.631807	0.0971691	6.50214	7.91834e-11	1.27937e-09
ENSDARG00000079191		37.4546	2.83179	0.435592	6.50102	7.97752e-11	1.28771e-09
ENSDARG00000074802	cflarb	906.636	-1.38901	0.213761	-6.49797	8.14131e-11	1.31316e-09
ENSDARG00000079547	zbtb47b	114.709	1.91914	0.295666	6.49091	8.5321e-11	1.37482e-09
ENSDARG00000103750	si:ch211-246m6.5	136.517	2.39925	0.369643	6.49072	8.54286e-11	1.37482e-09
ENSDARG00000074424	ibtk	1894.89	0.713376	0.109907	6.49075	8.54115e-11	1.37482e-09
ENSDARG00000005479	tenm3	177.531	1.56324	0.240886	6.48953	8.61053e-11	1.38467e-09
ENSDARG00000092592	si:ch211-267k22.1	29.3536	-3.47336	0.535406	-6.48733	8.73682e-11	1.40392e-09
ENSDARG00000102200	man2a1	717.811	-0.951791	0.146756	-6.48553	8.84217e-11	1.41979e-09
ENSDARG00000037363	st5	134.083	1.59381	0.245907	6.48137	9.08963e-11	1.45843e-09
ENSDARG00000079850	dchs1b	54.1625	2.48058	0.38307	6.47553	9.44811e-11	1.51481e-09
ENSDARG00000086025	si:dkey-238d18.10	157.804	-1.81464	0.280334	-6.47312	9.59975e-11	1.53797e-09
ENSDARG00000017860	rgs5b	247.567	-1.47237	0.227495	-6.47209	9.66589e-11	1.54741e-09
ENSDARG00000100869	adcy9	1560.84	0.699303	0.108091	6.46959	9.82706e-11	1.57204e-09
ENSDARG00000028699	crkl	5512.36	-0.586228	0.0906566	-6.46647	1.0032e-10	1.60362e-09
ENSDARG00000096662	abcc3	7338.02	0.554891	0.0858131	6.46628	1.00447e-10	1.60446e-09
ENSDARG00000062190	PDE3B	1553.83	0.742709	0.114865	6.46592	1.00683e-10	1.60583e-09
ENSDARG00000101790	si:ch73-299h12.3	621.003	0.96831	0.149754	6.46602	1.00617e-10	1.60583e-09
ENSDARG00000103770	ARMC6	486.217	1.07853	0.166821	6.4652	1.01164e-10	1.6123e-09
ENSDARG00000026753	grik4	23.8268	3.42185	0.529676	6.46026	1.0452e-10	1.66331e-09
ENSDARG00000003989	crhr1	95.7804	-2.51734	0.389662	-6.46031	1.04487e-10	1.66331e-09
ENSDARG00000055283	id2a	1080.45	-0.82226	0.127319	-6.45828	1.05897e-10	1.68397e-09
ENSDARG00000058372	mcph1	241.873	-1.37339	0.212708	-6.45669	1.07018e-10	1.70053e-09
ENSDARG00000074378	junba	50954	0.814752	0.12629	6.45143	1.108e-10	1.75932e-09
ENSDARG00000028228	zbtb18	2717.35	0.63294	0.0982095	6.4448	1.15754e-10	1.83662e-09
ENSDARG00000100152		32.3182	-3.13614	0.486642	-6.44446	1.16012e-10	1.83935e-09
ENSDARG00000040971	GABARAPL1	2681.74	0.77574	0.120377	6.44424	1.16183e-10	1.84069e-09
ENSDARG00000026766	bcl2l10	3891.57	-1.02103	0.158466	-6.44319	1.16986e-10	1.85205e-09
ENSDARG00000004167	zgc:110366	176.033	1.51804	0.235758	6.43895	1.203e-10	1.90311e-09
ENSDARG00000099039	pcbp2	8552.11	0.670826	0.104224	6.43638	1.22359e-10	1.93425e-09
ENSDARG00000076302	dtx1	2610.04	-2.75252	0.427788	-6.43432	1.24031e-10	1.95923e-09
ENSDARG00000073743	slc25a37	812.333	1.18605	0.184353	6.43361	1.24609e-10	1.96691e-09
ENSDARG00000033170	sult2st1	9675.44	0.640189	0.0995414	6.43139	1.26444e-10	1.9944e-09
ENSDARG00000003462	fech	849.276	1.08619	0.168923	6.4301	1.27516e-10	2.00983e-09
ENSDARG00000019838	ugdh	740.823	-0.899199	0.139862	-6.4292	1.28278e-10	2.02035e-09
ENSDARG00000079826	gpr174	844.547	-0.756164	0.117627	-6.42848	1.28887e-10	2.02845e-09
ENSDARG00000055075	svila	6657.51	0.61025	0.0949762	6.42529	1.31615e-10	2.06987e-09
ENSDARG00000070214	slc41a1	341.46	1.31608	0.204887	6.42342	1.33248e-10	2.09401e-09
ENSDARG00000058207	abi2a	490.563	1.11858	0.174208	6.42096	1.35418e-10	2.12655e-09
ENSDARG00000034893	rarab	2477.34	-0.694308	0.108139	-6.42051	1.35815e-10	2.13121e-09
ENSDARG00000098706	si:ch73-236c18.7	110.004	-1.82372	0.284197	-6.41709	1.389e-10	2.17804e-09
ENSDARG00000074560	CHST8	51.6169	2.80325	0.43721	6.41167	1.43935e-10	2.25533e-09
ENSDARG00000103095	tbk1	8968.67	-0.530407	0.0827569	-6.40921	1.46272e-10	2.29028e-09
ENSDARG00000059558	tecta	984.989	0.862234	0.134586	6.40658	1.48823e-10	2.32851e-09
ENSDARG00000101246	MTMR4	1289.26	-0.825091	0.128855	-6.40325	1.52104e-10	2.37812e-09
ENSDARG00000099874	agap2	3879.75	-0.643541	0.100518	-6.40224	1.53117e-10	2.3922e-09
ENSDARG00000013928	plekhb2	1098.88	0.736727	0.115114	6.39997	1.55407e-10	2.4262e-09
ENSDARG00000060515	zdhhc9	175.357	1.65317	0.258377	6.39827	1.57151e-10	2.45165e-09
ENSDARG00000004160	reep3b	1829.42	0.859054	0.134372	6.39311	1.62542e-10	2.5339e-09
ENSDARG00000007129	slc6a16a	459.847	1.11884	0.175054	6.39136	1.64413e-10	2.56121e-09
ENSDARG00000070498	phyhiplb	269.083	1.40081	0.219208	6.39033	1.6553e-10	2.57673e-09
ENSDARG00000020893	slc25a22	16701.8	-0.539172	0.0843752	-6.39017	1.65705e-10	2.57758e-09
ENSDARG00000062304	pdpk1a	2491.95	-0.982355	0.153828	-6.38606	1.70213e-10	2.64578e-09
ENSDARG00000095157	TMEM14A	797.313	0.867534	0.135882	6.38448	1.71978e-10	2.67127e-09
ENSDARG00000018266	mthfd1a	954.212	0.965134	0.151455	6.3724	1.86094e-10	2.88843e-09
ENSDARG00000040439	rsl24d1	27224.9	-0.592889	0.0930438	-6.37215	1.86393e-10	2.89098e-09
ENSDARG00000003109	rcan1a	2377.69	1.1129	0.174772	6.3677	1.91882e-10	2.97397e-09
ENSDARG00000097029	si:ch211-176g13.6	325.979	1.38788	0.218044	6.36513	1.95125e-10	3.02203e-09
ENSDARG00000100284	CABZ01080372.1	236.098	1.53681	0.24147	6.36439	1.96072e-10	3.03451e-09
ENSDARG00000005191	ahcy	13521.2	-0.797579	0.125344	-6.36311	1.97711e-10	3.05766e-09
ENSDARG00000097711	si:ch1073-526c11.2	35.4568	3.06621	0.481988	6.36159	1.99677e-10	3.08584e-09
ENSDARG00000042759	cnstb	243.753	1.41849	0.223	6.36095	2.00514e-10	3.09654e-09
ENSDARG00000018716	dgkh	1447.66	0.858911	0.135188	6.35345	2.10533e-10	3.24892e-09
ENSDARG00000045006	ptprga	182.818	1.50063	0.236206	6.35306	2.11068e-10	3.25483e-09
ENSDARG00000094025	si:dkey-237j10.2	1284.01	-0.843119	0.132728	-6.35222	2.12234e-10	3.27045e-09
ENSDARG00000100518		255.159	-1.4839	0.233667	-6.3505	2.14612e-10	3.30472e-09
ENSDARG00000074371	tirap	285.952	-1.19138	0.187634	-6.34948	2.16051e-10	3.32448e-09
ENSDARG00000086269	ndst2a	919.518	-0.793652	0.125057	-6.34633	2.20515e-10	3.39074e-09
ENSDARG00000078326	arhgap10	1349.36	0.740573	0.116699	6.34602	2.20959e-10	3.39512e-09
ENSDARG00000035132	rgs3b	144.223	1.53326	0.241615	6.34586	2.21182e-10	3.39611e-09
ENSDARG00000075054	RASGRF2 (1 of many)	4020.13	-2.98548	0.470729	-6.34226	2.26417e-10	3.47401e-09
ENSDARG00000053509	kazald3	86.8731	-2.2352	0.352569	-6.33977	2.30107e-10	3.52809e-09
ENSDARG00000030340	guk1a	2410.1	1.08689	0.171451	6.33938	2.30694e-10	3.53456e-09
ENSDARG00000102042		511.142	-1.06097	0.167376	-6.33883	2.31514e-10	3.54458e-09
ENSDARG00000097561	prkar2aa	1312.72	0.926635	0.146218	6.33736	2.33732e-10	3.57598e-09
ENSDARG00000008333	znfl2a	6427.51	1.15494	0.182371	6.33292	2.40567e-10	3.67792e-09
ENSDARG00000019231	spna2	28187.4	0.662648	0.104649	6.33209	2.41862e-10	3.69508e-09
ENSDARG00000056639	rltpr	450.724	-1.43779	0.227116	-6.33067	2.44103e-10	3.72666e-09
ENSDARG00000104792		102.606	-2.21429	0.349816	-6.32986	2.45385e-10	3.74357e-09
ENSDARG00000013613	anxa13l	324.393	1.86281	0.294433	6.32675	2.50371e-10	3.81691e-09
ENSDARG00000005941	yes1	644.284	1.12701	0.178271	6.32191	2.58348e-10	3.93548e-09
ENSDARG00000078578	fam222bb	816.305	0.882107	0.139534	6.32181	2.58517e-10	3.93548e-09
ENSDARG00000092467	si:ch73-46j18.5	964.967	0.874136	0.138345	6.31851	2.64089e-10	4.01746e-09
ENSDARG00000051836	im:6904482	2507.51	-0.704794	0.111611	-6.31474	2.70609e-10	4.11372e-09
ENSDARG00000078133	kdm2ab	4820.08	0.806287	0.12769	6.31443	2.71164e-10	4.11922e-09
ENSDARG00000055291	rab18a	1255.57	0.788742	0.124943	6.3128	2.74031e-10	4.15983e-09
ENSDARG00000070682	sdf4	1947.57	0.656136	0.103954	6.31181	2.75791e-10	4.18358e-09
ENSDARG00000099829	si:ch211-215p11.2	215.084	-1.56552	0.248205	-6.30738	2.83792e-10	4.30191e-09
ENSDARG00000056781	ZAN	72.2537	-2.14028	0.339367	-6.30667	2.85094e-10	4.31858e-09
ENSDARG00000033089	si:dkeyp-8h9.1	74.2366	2.93576	0.465582	6.30557	2.87129e-10	4.34634e-09
ENSDARG00000105308	si:ch211-12b16.1	51.1544	2.43904	0.387215	6.29893	2.9971e-10	4.53356e-09
ENSDARG00000073763	CU896602.1	41.7305	-2.81669	0.447229	-6.29809	3.01343e-10	4.55504e-09
ENSDARG00000061121	adgrl3.1	256.839	-1.52117	0.241561	-6.29726	3.02959e-10	4.57625e-09
ENSDARG00000074602	mrvi1	2497.62	-0.729313	0.115842	-6.29578	3.05852e-10	4.61669e-09
ENSDARG00000032653	fam60a	594.62	-0.901745	0.143259	-6.29453	3.08333e-10	4.65085e-09
ENSDARG00000011434	ptger2a	483.355	-1.24827	0.198323	-6.29411	3.09162e-10	4.66007e-09
ENSDARG00000089821	BX957278.2	698.816	-1.31774	0.209371	-6.2938	3.09787e-10	4.6662e-09
ENSDARG00000010619	themis	634.967	-1.56862	0.249269	-6.29287	3.11658e-10	4.69109e-09
ENSDARG00000010767	epha4l	74.8879	2.22767	0.354327	6.28706	3.23537e-10	4.86646e-09
ENSDARG00000052118	ADAMTSL5	352.039	1.28786	0.204968	6.28323	3.31602e-10	4.98427e-09
ENSDARG00000037238	smad5	1294.43	1.00781	0.160464	6.28062	3.37234e-10	5.06538e-09
ENSDARG00000100383	il10ra	2941.82	-1.03303	0.164495	-6.28003	3.38507e-10	5.08094e-09
ENSDARG00000010583	pard3	559.177	1.05406	0.167904	6.27774	3.43526e-10	5.15148e-09
ENSDARG00000024602	ACBD3 (1 of many)	189.306	2.00562	0.319485	6.27767	3.43689e-10	5.15148e-09
ENSDARG00000104773	junbb	36411.7	0.872314	0.139062	6.27284	3.54517e-10	5.31006e-09
ENSDARG00000038312	rcl1	1327.31	0.763403	0.121856	6.26477	3.73366e-10	5.58753e-09
ENSDARG00000103038	pik3r3a	2847.75	-0.641134	0.102341	-6.26469	3.73564e-10	5.58753e-09
ENSDARG00000099113	UNC13B	409.564	1.16833	0.186568	6.26219	3.79606e-10	5.67394e-09
ENSDARG00000086369	si:ch211-167j9.5	600.376	-1.11762	0.178495	-6.26135	3.81664e-10	5.70073e-09
ENSDARG00000078745	pnpla8	549.004	1.03206	0.164997	6.25501	3.975e-10	5.93126e-09
ENSDARG00000070076	actr2b	2710.94	-0.619553	0.0990501	-6.25495	3.97653e-10	5.93126e-09
ENSDARG00000031954	rbck1	1905.16	0.606058	0.0969123	6.25368	4.00889e-10	5.97536e-09
ENSDARG00000034268	slit3	181.003	1.55251	0.248784	6.24038	4.36509e-10	6.50177e-09
ENSDARG00000077304	erg	2405.93	0.806903	0.12932	6.2396	4.3868e-10	6.52956e-09
ENSDARG00000045463	ralaa	83.8914	2.43734	0.390636	6.2394	4.39247e-10	6.53345e-09
ENSDARG00000042509	glod4	753.49	1.1472	0.183881	6.23881	4.40923e-10	6.55383e-09
ENSDARG00000061890	atp13a2	1403.64	0.697443	0.111882	6.23374	4.55433e-10	6.76481e-09
ENSDARG00000005476	nav3	357.797	-1.12467	0.180523	-6.23006	4.66269e-10	6.92096e-09
ENSDARG00000070866	tmem11	2572.24	0.652882	0.10481	6.22918	4.68876e-10	6.95483e-09
ENSDARG00000087195	rorc	69.8032	-2.33979	0.375663	-6.22842	4.71166e-10	6.98396e-09
ENSDARG00000008816	glud1a	2721.03	0.567517	0.0911234	6.22801	4.72391e-10	6.99727e-09
ENSDARG00000097238	ba1	189995	1.77355	0.284777	6.22784	4.72897e-10	6.99992e-09
ENSDARG00000093418	si:dkey-216e24.9	459.565	-1.45368	0.233582	-6.22344	4.86374e-10	7.19444e-09
ENSDARG00000053138	lrrc47	2756.65	-0.56837	0.091344	-6.22231	4.89897e-10	7.24155e-09
ENSDARG00000101358	si:ch73-378g22.1	24.4145	3.20333	0.514894	6.22134	4.92942e-10	7.28153e-09
ENSDARG00000062341	wfs1a	27.738	3.04538	0.489739	6.21836	5.02368e-10	7.41565e-09
ENSDARG00000003113	ada	4046.74	-0.620977	0.0999456	-6.21315	5.19344e-10	7.66095e-09
ENSDARG00000004632	egln1b	567.5	1.09328	0.176017	6.21121	5.25783e-10	7.75059e-09
ENSDARG00000097897	sgip1a	751.146	-1.60973	0.259257	-6.20901	5.33196e-10	7.85446e-09
ENSDARG00000055857	dopey2	3895.15	-0.698688	0.112538	-6.20846	5.3506e-10	7.87649e-09
ENSDARG00000023546	kcnn1b	57.6743	2.60329	0.419558	6.20484	5.47527e-10	8.05448e-09
ENSDARG00000075748	NCKAP1L	16762.3	-0.690511	0.111348	-6.20139	5.59664e-10	8.22737e-09
ENSDARG00000014588	adcy2b	380.755	1.65491	0.267231	6.19278	5.91114e-10	8.68374e-09
ENSDARG00000042977	nfil3	7316.46	1.86384	0.301017	6.19183	5.94713e-10	8.73061e-09
ENSDARG00000101394	fam69b	356.441	-1.32194	0.21359	-6.18913	6.04978e-10	8.87522e-09
ENSDARG00000102965		2579.63	-0.653723	0.105649	-6.18767	6.10592e-10	8.94532e-09
ENSDARG00000096853	si:dkey-103g5.7	16.2186	3.62759	0.586255	6.18774	6.10322e-10	8.94532e-09
ENSDARG00000070526	zc2hc1c	81.4152	2.27591	0.367844	6.18716	6.12572e-10	8.96819e-09
ENSDARG00000040156	grm4	41.9692	2.82333	0.456646	6.18276	6.29922e-10	9.21589e-09
ENSDARG00000030967	si:ch211-51a6.2	55.1702	3.00535	0.486182	6.18154	6.34805e-10	9.28099e-09
ENSDARG00000075600	si:dkeyp-41f9.3	364.775	-2.88621	0.467422	-6.17475	6.62696e-10	9.68214e-09
ENSDARG00000004169	stmn1a	2689.32	-0.855032	0.138478	-6.17449	6.63791e-10	9.69153e-09
ENSDARG00000097421	si:dkeyp-50b9.1	229.471	1.28476	0.208194	6.17098	6.78701e-10	9.90247e-09
ENSDARG00000079378	phldb1b	195.905	1.40004	0.226941	6.1692	6.8638e-10	1.00077e-08
ENSDARG00000100317	ahsa1b	1454.33	-0.815098	0.132137	-6.16858	6.89051e-10	1.00398e-08
ENSDARG00000103697	arnt2	794.186	-0.894366	0.145039	-6.16637	6.98777e-10	1.01676e-08
ENSDARG00000097794	si:dkey-103m22.1	63.2277	2.55726	0.414707	6.16643	6.98502e-10	1.01676e-08
ENSDARG00000058237	ssbp3a	1466.99	0.839383	0.136231	6.16145	7.20797e-10	1.04809e-08
ENSDARG00000020976	ubald1b	1819.16	0.989557	0.160746	6.15603	7.45914e-10	1.08388e-08
ENSDARG00000051729	nfatc3b	3200.78	-0.663482	0.107811	-6.1541	7.55067e-10	1.09643e-08
ENSDARG00000036116	eif3hb	1720.52	0.780432	0.126837	6.15301	7.60242e-10	1.1032e-08
ENSDARG00000005122	atp2a2b	7292.75	0.71354	0.115983	6.15212	7.64517e-10	1.10865e-08
ENSDARG00000062132	cyp4v8	54.877	-2.42664	0.394589	-6.14981	7.75768e-10	1.12421e-08
ENSDARG00000068199	pld3	412.159	1.00792	0.163902	6.14954	7.7709e-10	1.12536e-08
ENSDARG00000101989	thrap3a	1066.84	-2.25534	0.366851	-6.14784	7.85466e-10	1.13672e-08
ENSDARG00000053159	zgc:110626	299.06	1.8283	0.297544	6.14462	8.01562e-10	1.15923e-08
ENSDARG00000032990	plxnb3	174.876	1.73152	0.281828	6.14387	8.05342e-10	1.16391e-08
ENSDARG00000002991	cep135	1120.09	-0.743124	0.120972	-6.14296	8.09973e-10	1.16967e-08
ENSDARG00000092499	si:ch211-183d21.1	62.8796	3.03469	0.494018	6.14287	8.10417e-10	1.16967e-08
ENSDARG00000023868	AKAP13 (1 of many)	9024.23	-0.829491	0.135047	-6.14225	8.13621e-10	1.1735e-08
ENSDARG00000044047	slc18b1	103.375	1.87774	0.30624	6.13159	8.70047e-10	1.25404e-08
ENSDARG00000044615	zak	124.896	1.73721	0.283416	6.12952	8.81447e-10	1.26962e-08
ENSDARG00000035175	schip1	211.258	-1.47149	0.24023	-6.12534	9.04914e-10	1.30254e-08
ENSDARG00000057173	ifit8	80.7523	-2.2924	0.374258	-6.12518	9.05804e-10	1.30295e-08
ENSDARG00000036415	glb1	1992.54	0.891862	0.145616	6.12476	9.08182e-10	1.30549e-08
ENSDARG00000042094	eef2a.1	3135.67	-0.687804	0.112309	-6.12421	9.11349e-10	1.30916e-08
ENSDARG00000078512	acaca	3022.13	0.660669	0.107906	6.12265	9.20322e-10	1.32117e-08
ENSDARG00000006029	lta4h	18302.6	0.880006	0.143806	6.11941	9.3925e-10	1.34743e-08
ENSDARG00000063037	lipea	846.296	-1.18763	0.194107	-6.11842	9.45048e-10	1.35484e-08
ENSDARG00000060853	nckap1	701.52	-0.945118	0.154545	-6.1155	9.62566e-10	1.37903e-08
ENSDARG00000061454	nrxn2a	229.34	-1.90602	0.311954	-6.10996	9.96582e-10	1.42673e-08
ENSDARG00000028389	rab44	11900.3	-0.763798	0.125011	-6.10986	9.97191e-10	1.42673e-08
ENSDARG00000026985	lims1	2860.53	0.569299	0.0932455	6.10538	1.02558e-09	1.46539e-08
ENSDARG00000093495	si:ch1073-464i19.2	31.0919	3.22844	0.528779	6.10545	1.02512e-09	1.46539e-08
ENSDARG00000041078	chka	2542.32	0.851985	0.139569	6.10439	1.03197e-09	1.47353e-08
ENSDARG00000014657	zgc:171731	526.574	-1.10432	0.180925	-6.10376	1.03599e-09	1.47829e-08
ENSDARG00000016065	tlr3	367.326	-1.21228	0.198809	-6.0977	1.07603e-09	1.5344e-08
ENSDARG00000035887	zgc:91944	1731.89	0.678541	0.111282	6.09751	1.07733e-09	1.53524e-08
ENSDARG00000060841	pik3c2a	5133.46	-0.563464	0.0925629	-6.08736	1.14786e-09	1.63466e-08
ENSDARG00000092883	si:dkey-193b15.5	93.0863	-2.64315	0.434322	-6.08569	1.15993e-09	1.65074e-08
ENSDARG00000059049	zgc:174904	1564.39	0.702179	0.115401	6.08468	1.16727e-09	1.66008e-08
ENSDARG00000098104	CABZ01080371.1	210.395	1.62114	0.26657	6.08149	1.19068e-09	1.69226e-08
ENSDARG00000078970	il7r	346.336	-1.45801	0.239751	-6.08137	1.1916e-09	1.69244e-08
ENSDARG00000053344	adgrd1	95.1233	-2.05681	0.338293	-6.07999	1.20194e-09	1.70599e-08
ENSDARG00000077788	arhgef10	253.398	1.32679	0.218234	6.07966	1.20441e-09	1.70836e-08
ENSDARG00000079046	RABL6 (1 of many)	119.303	1.73787	0.285922	6.07813	1.21589e-09	1.7235e-08
ENSDARG00000036577	atp6v0cb	43.9992	2.73659	0.450352	6.07656	1.22789e-09	1.73936e-08
ENSDARG00000052000	cav2	40.8937	2.91993	0.480566	6.07603	1.23194e-09	1.74394e-08
ENSDARG00000041870	ift172	1059.03	0.914633	0.150586	6.07384	1.2489e-09	1.76679e-08
ENSDARG00000054527	si:ch73-106k19.8	30.765	3.14364	0.517813	6.071	1.27119e-09	1.79713e-08
ENSDARG00000011821	plod2	22.4384	3.3965	0.559554	6.07002	1.27898e-09	1.8058e-08
ENSDARG00000075993	clic5a	171.183	-1.58716	0.261476	-6.07001	1.27902e-09	1.8058e-08
ENSDARG00000058964	themis2	1634.18	-0.706042	0.116318	-6.06991	1.27985e-09	1.8058e-08
ENSDARG00000086104	slco5a2	1823.1	0.770217	0.126945	6.06732	1.30061e-09	1.83387e-08
ENSDARG00000102565	vasnb	52.4778	-2.5739	0.424365	-6.06529	1.3172e-09	1.85604e-08
ENSDARG00000003681	eif5	21673.8	0.771631	0.127312	6.06094	1.35328e-09	1.90564e-08
ENSDARG00000104039	errfi1	304.981	-1.31828	0.217541	-6.05992	1.36185e-09	1.91644e-08
ENSDARG00000097876	si:dkey-40g16.5	33.7303	3.12009	0.515086	6.05741	1.3833e-09	1.94535e-08
ENSDARG00000098026	si:dkey-238d18.8	1405.21	-3.0767	0.507949	-6.05711	1.38592e-09	1.94774e-08
ENSDARG00000033393	NPBWR2	31.1476	-2.88048	0.47581	-6.05385	1.41427e-09	1.98629e-08
ENSDARG00000062702	ankmy1	55.3194	2.74178	0.453092	6.05126	1.43719e-09	2.01715e-08
ENSDARG00000075456	pik3ca	1007.52	0.901275	0.148954	6.05069	1.44228e-09	2.02298e-08
ENSDARG00000055381	bambia	260.054	1.45692	0.240811	6.05008	1.44773e-09	2.02929e-08
ENSDARG00000013087	ndrg3a	178.537	-1.35372	0.223847	-6.04752	1.47095e-09	2.06049e-08
ENSDARG00000059473	kank4	4275.88	0.831959	0.137648	6.04408	1.50264e-09	2.10349e-08
ENSDARG00000098488	CABZ01118154.1	19.0889	3.42702	0.56706	6.04349	1.50814e-09	2.10982e-08
ENSDARG00000088120	CABZ01084616.1	263.452	-1.28718	0.213061	-6.04135	1.5283e-09	2.13662e-08
ENSDARG00000061214	lipin2	4717.17	0.804303	0.133207	6.03799	1.5605e-09	2.18022e-08
ENSDARG00000103276	fcer1g	702.762	-0.913932	0.151411	-6.0361	1.57885e-09	2.20441e-08
ENSDARG00000059604	mtss1	1634.71	0.750991	0.124436	6.03517	1.58793e-09	2.21565e-08
ENSDARG00000011170	ndrg2	975.78	0.873024	0.14468	6.03417	1.59781e-09	2.22798e-08
ENSDARG00000104414	shmt2	1005.5	0.859721	0.142484	6.03379	1.60163e-09	2.23157e-08
ENSDARG00000102471	TRAK2	1409.02	-0.8603	0.142582	-6.0337	1.60247e-09	2.23157e-08
ENSDARG00000090159	si:dkey-37m8.8	502.344	-1.07784	0.178688	-6.03194	1.62003e-09	2.25455e-08
ENSDARG00000042090		9569.69	1.92745	0.319561	6.03155	1.62398e-09	2.25858e-08
ENSDARG00000044417	disp1	73.3412	1.91473	0.317515	6.03036	1.63598e-09	2.2738e-08
ENSDARG00000030265	scdb	228.181	-1.31687	0.218603	-6.02402	1.70139e-09	2.36318e-08
ENSDARG00000079771	PEA15	120.593	2.16413	0.359312	6.02299	1.71222e-09	2.37668e-08
ENSDARG00000069290	bida	2163.01	0.680152	0.112931	6.02271	1.7152e-09	2.37926e-08
ENSDARG00000035559	tp53	4810.85	-0.511137	0.0850022	-6.01322	1.81879e-09	2.52134e-08
ENSDARG00000097931	si:dkeyp-86b9.5	16.5041	3.54785	0.590023	6.01307	1.82042e-09	2.52196e-08
ENSDARG00000000069	dap	3002.67	0.548678	0.0912633	6.01204	1.83206e-09	2.53619e-08
ENSDARG00000092500	si:dkey-222h21.1	449.902	-1.15128	0.191498	-6.01195	1.83307e-09	2.53619e-08
ENSDARG00000032319	mest	372.274	1.03526	0.172218	6.01135	1.83987e-09	2.54397e-08
ENSDARG00000068759		1974.89	0.748297	0.12457	6.00702	1.88964e-09	2.6111e-08
ENSDARG00000063253	hecw2b	183.769	-1.8748	0.312181	-6.00548	1.90766e-09	2.6326e-08
ENSDARG00000068382	pglyrp5	286.286	1.19757	0.199412	6.00552	1.9072e-09	2.6326e-08
ENSDARG00000070155	tuba8l3	45.9589	3.00127	0.499875	6.00404	1.92466e-09	2.65434e-08
ENSDARG00000069482	traf1	510.067	-1.16786	0.19453	-6.00346	1.93159e-09	2.66218e-08
ENSDARG00000042338	lpar2a	483.615	-0.914391	0.152315	-6.00327	1.9338e-09	2.66351e-08
ENSDARG00000020009	bmp2k	5411.09	0.573102	0.0955054	6.00073	1.96427e-09	2.70375e-08
ENSDARG00000033437	rps6ka1	7982.7	-0.549757	0.0917049	-5.99485	2.03674e-09	2.8017e-08
ENSDARG00000077570	cdh16	43.4093	-2.57356	0.430162	-5.98276	2.19381e-09	3.01582e-08
ENSDARG00000023479	lrp13	32.6508	3.07104	0.513387	5.98192	2.20528e-09	3.02964e-08
ENSDARG00000039117	tefa	13811.2	-0.673491	0.112604	-5.98108	2.2166e-09	3.04324e-08
ENSDARG00000020250	rhoj	36.9614	2.61978	0.438437	5.97527	2.29712e-09	3.15177e-08
ENSDARG00000076829	ankib1b	1577.68	0.633042	0.105946	5.97511	2.2993e-09	3.15273e-08
ENSDARG00000086877	mhc1zaa	1005.46	-0.729241	0.122061	-5.97439	2.30955e-09	3.16476e-08
ENSDARG00000016302	upf1	9461.03	-0.579628	0.0971482	-5.96643	2.42501e-09	3.32085e-08
ENSDARG00000013128	pdk1	1270.36	0.666158	0.111662	5.96585	2.4337e-09	3.33062e-08
ENSDARG00000100374	txnrd1	8682.96	0.562992	0.0943737	5.96557	2.43787e-09	3.33419e-08
ENSDARG00000044490	tlr9	2228.79	-3.03664	0.509111	-5.96459	2.45246e-09	3.352e-08
ENSDARG00000097877	si:ch211-167b20.8	178.68	1.81267	0.304085	5.96105	2.50619e-09	3.42326e-08
ENSDARG00000099730	pkma	34870	0.554938	0.0931711	5.95612	2.58299e-09	3.52591e-08
ENSDARG00000043011	chst14	169.841	-1.3632	0.229006	-5.95268	2.63787e-09	3.59624e-08
ENSDARG00000071863	itgb1a	2179.11	0.874003	0.146825	5.9527	2.63753e-09	3.59624e-08
ENSDARG00000075445	psmb5	2311.43	0.683686	0.115036	5.94322	2.79481e-09	3.80777e-08
ENSDARG00000013841	abl2	1005.87	0.814996	0.137172	5.94142	2.82557e-09	3.84723e-08
ENSDARG00000088222	fam78ab	1133.48	0.726561	0.122305	5.94058	2.84012e-09	3.86458e-08
ENSDARG00000002609	rnf145a	168.272	-1.41005	0.237399	-5.93959	2.85743e-09	3.88566e-08
ENSDARG00000022085	NOS1AP	51.7723	2.28535	0.38481	5.9389	2.86941e-09	3.89948e-08
ENSDARG00000007172	plxna3	81.1447	-1.96425	0.330832	-5.93729	2.89781e-09	3.93557e-08
ENSDARG00000026967	ap2s1	2483.65	0.701823	0.11824	5.93557	2.92834e-09	3.97452e-08
ENSDARG00000032405		190.088	-1.81083	0.305166	-5.93392	2.9578e-09	4.01196e-08
ENSDARG00000076895	flrt3	97.2421	-1.71773	0.289483	-5.93379	2.96017e-09	4.01264e-08
ENSDARG00000034105	mtus1b	179.697	1.32966	0.224113	5.933	2.97449e-09	4.02949e-08
ENSDARG00000100375	timm23b	1060.71	0.728507	0.122813	5.93183	2.99569e-09	4.05565e-08
ENSDARG00000060641	prkaa2	162.221	1.34058	0.226288	5.92425	3.13728e-09	4.24465e-08
ENSDARG00000105136	CCDC50	546.175	-0.874953	0.147715	-5.92323	3.1568e-09	4.26837e-08
ENSDARG00000103747	cav1	129.276	1.97941	0.334192	5.92295	3.1621e-09	4.27283e-08
ENSDARG00000033587	CABZ01088134.1	287.709	1.57608	0.266105	5.92276	3.16579e-09	4.27511e-08
ENSDARG00000094704	bcl2a	473.842	-1.00911	0.170453	-5.92019	3.21578e-09	4.33989e-08
ENSDARG00000011506	lpcat1	282.633	-1.18156	0.199619	-5.91906	3.23795e-09	4.36705e-08
ENSDARG00000095111	si:dkey-192k22.2	532.654	-0.928196	0.156903	-5.91571	3.30448e-09	4.45397e-08
ENSDARG00000086856	stk35	1980.12	-0.914382	0.154667	-5.91195	3.38085e-09	4.55404e-08
ENSDARG00000058094	ciarta	8648.94	-0.565642	0.0957448	-5.90781	3.46696e-09	4.66709e-08
ENSDARG00000061904	fhod3b	28.0743	2.95505	0.500342	5.90606	3.50377e-09	4.71368e-08
ENSDARG00000059729	si:ch211-89f7.1	586.476	0.941836	0.159489	5.90532	3.51958e-09	4.73197e-08
ENSDARG00000054438	fzd2	320.677	-1.30701	0.221413	-5.90306	3.56821e-09	4.79134e-08
ENSDARG00000095509	si:dkeyp-91h9.1	85.1481	2.31511	0.392188	5.90307	3.56805e-09	4.79134e-08
ENSDARG00000011863	ptk7a	334.991	1.27422	0.215882	5.9024	3.5825e-09	4.80752e-08
ENSDARG00000099216	atp8b2	100.796	-1.86298	0.315766	-5.89985	3.63827e-09	4.87929e-08
ENSDARG00000076158	zgc:165583	146.747	-1.4177	0.240303	-5.89965	3.6427e-09	4.88217e-08
ENSDARG00000098490		58.474	-2.47561	0.419695	-5.89859	3.66616e-09	4.90748e-08
ENSDARG00000019426	trioa	3737.08	-0.889845	0.150856	-5.89865	3.66483e-09	4.90748e-08
ENSDARG00000061093	phldb1a	437.889	-2.64364	0.448347	-5.89642	3.71479e-09	4.96947e-08
ENSDARG00000079756	peak1	1207.12	0.862661	0.146371	5.89366	3.77741e-09	5.05008e-08
ENSDARG00000071331	ryr3	103.429	-1.58585	0.269183	-5.89135	3.83064e-09	5.11804e-08
ENSDARG00000041450	rab11a	7367.07	0.501777	0.0851854	5.8904	3.85251e-09	5.14405e-08
ENSDARG00000055530	sertad2b	1053.3	-0.878412	0.149192	-5.8878	3.91364e-09	5.22242e-08
ENSDARG00000011583	cry1ab	2424.88	-0.956676	0.162556	-5.8852	3.97578e-09	5.30203e-08
ENSDARG00000068478	gpx4a	1665.45	0.625783	0.106389	5.88203	4.05268e-09	5.40122e-08
ENSDARG00000093214	si:ch211-284e13.9	611.306	-0.856339	0.145651	-5.87941	4.11732e-09	5.48396e-08
ENSDARG00000041449	spred1	400.796	0.995244	0.169293	5.87884	4.13159e-09	5.49954e-08
ENSDARG00000059363	TGFBR2 (1 of many)	2933.66	-0.714342	0.121569	-5.87601	4.2028e-09	5.58737e-08
ENSDARG00000042533	gstm.1	4344.2	1.03707	0.17649	5.87609	4.20079e-09	5.58737e-08
ENSDARG00000071463	zgc:154125	565.032	1.03033	0.175386	5.87461	4.23833e-09	5.63112e-08
ENSDARG00000042630	hebp2	687.24	0.836286	0.142389	5.87325	4.27324e-09	5.67398e-08
ENSDARG00000060413	si:ch211-157b11.8	16.9504	3.34218	0.569229	5.87142	4.32077e-09	5.72997e-08
ENSDARG00000022904	skilb	883.129	-1.27247	0.216719	-5.87151	4.31854e-09	5.72997e-08
ENSDARG00000099247	si:dkey-68o6.5	37.7039	2.59746	0.442485	5.87017	4.35347e-09	5.76976e-08
ENSDARG00000042577	batf3	96.564	-1.61887	0.275833	-5.86903	4.3834e-09	5.80584e-08
ENSDARG00000098899		32441.3	-0.531812	0.0906183	-5.8687	4.3923e-09	5.81403e-08
ENSDARG00000032868	pde4ba	25705	-0.607686	0.103607	-5.8653	4.48315e-09	5.93061e-08
ENSDARG00000040991	cttnbp2	170.408	-1.40862	0.240219	-5.86392	4.52066e-09	5.97654e-08
ENSDARG00000104458	rnasekb	77.7974	2.04513	0.348933	5.86111	4.5979e-09	6.0749e-08
ENSDARG00000005482	rapgef2	625.154	0.812688	0.13879	5.8555	4.75566e-09	6.27947e-08
ENSDARG00000035719	arl5c	11178.2	-0.750941	0.128277	-5.85407	4.79684e-09	6.32993e-08
ENSDARG00000056125	myct1a	74.0872	2.06042	0.352256	5.8492	4.93932e-09	6.51394e-08
ENSDARG00000041022	pdcd4b	1214.65	0.753595	0.128848	5.8487	4.95438e-09	6.52977e-08
ENSDARG00000098592	zgc:92140	356.611	0.958781	0.164088	5.84311	5.12357e-09	6.74505e-08
ENSDARG00000094330		32.1895	3.10597	0.531562	5.84309	5.12402e-09	6.74505e-08
ENSDARG00000013926	slc16a9a	1014.45	1.10169	0.188759	5.83649	5.33108e-09	7.0133e-08
ENSDARG00000015805	cgnl1	527.862	1.01443	0.17386	5.83477	5.38656e-09	7.08194e-08
ENSDARG00000078503	DENND1C	2866.4	-0.668569	0.114589	-5.83448	5.39598e-09	7.08997e-08
ENSDARG00000091859	si:ch73-233m11.2	212.257	-1.24479	0.213378	-5.83374	5.41982e-09	7.11692e-08
ENSDARG00000075556	luzp1	439.997	1.0995	0.188683	5.82724	5.63515e-09	7.39514e-08
ENSDARG00000089829	si:ch211-189a21.1	302.881	1.15878	0.198877	5.82662	5.65606e-09	7.41803e-08
ENSDARG00000052012	rtn4rl2a	211.871	1.58765	0.272736	5.82118	5.84331e-09	7.65892e-08
ENSDARG00000104719	abcc1	1002.09	0.706339	0.121458	5.81548	6.04585e-09	7.91933e-08
ENSDARG00000040067	si:ch211-274j7.1	125.905	2.52393	0.434009	5.81539	6.04939e-09	7.91933e-08
ENSDARG00000045681	irf5	4049.35	-0.530765	0.091295	-5.81374	6.10924e-09	7.9928e-08
ENSDARG00000038278	ptgir	445.672	-1.08793	0.187135	-5.81361	6.11384e-09	7.99393e-08
ENSDARG00000104049	crebl2	1663.5	0.611603	0.105217	5.8128	6.14379e-09	8.02818e-08
ENSDARG00000105368	si:ch211-276i12.12	1246.7	-0.735008	0.126487	-5.81096	6.21165e-09	8.11191e-08
ENSDARG00000057353		1592.53	0.673014	0.115863	5.8087	6.29586e-09	8.21687e-08
ENSDARG00000005220	pdcd6	1095.08	0.82304	0.141711	5.80787	6.32741e-09	8.24921e-08
ENSDARG00000009418	mef2cb	2676.58	-0.57906	0.0997032	-5.80784	6.32835e-09	8.24921e-08
ENSDARG00000040536	ftr89	209.722	1.62513	0.279911	5.80587	6.40339e-09	8.34195e-08
ENSDARG00000092288	si:ch211-214p13.7	349.273	-1.04128	0.179402	-5.8042	6.46757e-09	8.42043e-08
ENSDARG00000008660	coro1b	514.501	-0.971229	0.167341	-5.8039	6.47896e-09	8.43013e-08
ENSDARG00000100835	RGS13 (1 of many)	1351.03	-0.774227	0.133402	-5.80372	6.48606e-09	8.43424e-08
ENSDARG00000100981	CCDC39	71.1343	2.78281	0.47967	5.80151	6.57211e-09	8.54095e-08
ENSDARG00000009430	tmem30c	50.8788	2.43966	0.42063	5.80002	6.63084e-09	8.61205e-08
ENSDARG00000060937	adnp2a	803.384	-0.803968	0.138637	-5.79909	6.6675e-09	8.6544e-08
ENSDARG00000054645	si:ch211-51c14.1	31.5526	2.84882	0.491308	5.79844	6.69343e-09	8.6828e-08
ENSDARG00000007693	nfkbiab	18843.9	-0.520595	0.0898045	-5.79699	6.7517e-09	8.75308e-08
ENSDARG00000092746	si:ch211-150o23.2	688.919	-1.03167	0.177994	-5.79608	6.78839e-09	8.79532e-08
ENSDARG00000094602	si:dkey-7n6.2	25.6368	3.20111	0.552647	5.79231	6.9424e-09	8.98942e-08
ENSDARG00000070378	ccl35.2	88.2937	-2.15613	0.372507	-5.78817	7.11591e-09	9.20853e-08
ENSDARG00000061989	mpnd	1051.6	-0.696706	0.120382	-5.78745	7.14641e-09	9.2424e-08
ENSDARG00000070959	si:ch211-288g17.3	5091.94	-0.551775	0.0953875	-5.78456	7.27005e-09	9.39663e-08
ENSDARG00000073869	pdzrn3b	941.618	-2.65832	0.459678	-5.78301	7.33744e-09	9.47259e-08
ENSDARG00000037773	rybpa	488.667	0.865317	0.149631	5.78301	7.33767e-09	9.47259e-08
ENSDARG00000093170	mef2b	521.915	-0.820305	0.1419	-5.78085	7.43235e-09	9.58903e-08
ENSDARG00000100599	C1S	48.7407	2.54406	0.440156	5.77991	7.47389e-09	9.63387e-08
ENSDARG00000006877	enpp4	450.984	-0.912377	0.157854	-5.77986	7.4761e-09	9.63387e-08
ENSDARG00000003732	mitfa	128.024	1.55232	0.268606	5.77917	7.50701e-09	9.66788e-08
ENSDARG00000004616	mtmr2	1043.8	0.750773	0.12992	5.77873	7.52657e-09	9.68723e-08
ENSDARG00000000370	triob	626.213	0.987213	0.170895	5.77671	7.61756e-09	9.79846e-08
ENSDARG00000039435	rgs17	152.547	-1.38964	0.241195	-5.76149	8.33737e-09	1.07179e-07
ENSDARG00000061752	fam65b	5788.5	-0.515197	0.0894546	-5.75931	8.44594e-09	1.0851e-07
ENSDARG00000078647	samsn1b	1951.92	-0.859917	0.149353	-5.7576	8.53171e-09	1.09546e-07
ENSDARG00000102684	lrrc1	487.693	3.2318	0.561943	5.75111	8.86584e-09	1.13768e-07
ENSDARG00000023967	atp6v1c1a	3092.67	0.612347	0.106656	5.74131	9.39448e-09	1.20479e-07
ENSDARG00000104408		3132.77	-0.831983	0.144928	-5.74068	9.4297e-09	1.20858e-07
ENSDARG00000068745		303.741	-1.12839	0.196638	-5.73845	9.55492e-09	1.2239e-07
ENSDARG00000101908	rab3ip	128.468	1.68452	0.293605	5.73737	9.61578e-09	1.23096e-07
ENSDARG00000028976	pus3	622.7	1.1478	0.200256	5.73168	9.94383e-09	1.27219e-07
ENSDARG00000016794	mtmr6	5135.44	0.56692	0.0989138	5.73145	9.95732e-09	1.27316e-07
ENSDARG00000005186	sp4	1668.02	-0.593421	0.10357	-5.72965	1.00641e-08	1.28604e-07
ENSDARG00000070971	furinb	686.15	0.748204	0.130744	5.72268	1.04855e-08	1.3391e-07
ENSDARG00000038166	hyal6	35.9363	2.77448	0.484939	5.72129	1.05715e-08	1.34927e-07
ENSDARG00000018397	hpca	65.279	1.89835	0.331999	5.71794	1.07822e-08	1.37534e-07
ENSDARG00000019420	etnk1	7362.43	-0.628215	0.109914	-5.71554	1.09357e-08	1.39382e-07
ENSDARG00000015686	bmp6	44.9418	2.39037	0.418228	5.71547	1.09401e-08	1.39382e-07
ENSDARG00000103830	ddr2l	580.081	0.766122	0.134066	5.71451	1.10019e-08	1.40086e-07
ENSDARG00000063371	rasa3	4534.91	-0.510819	0.0894265	-5.71217	1.11543e-08	1.41943e-07
ENSDARG00000009511	tnfa	71.6036	-1.86603	0.326707	-5.71162	1.11908e-08	1.42322e-07
ENSDARG00000088975	si:ch211-14k19.8	215.969	1.37117	0.240119	5.71036	1.1274e-08	1.43294e-07
ENSDARG00000042683	si:dkey-15j16.3	72.8721	1.76103	0.308405	5.71014	1.12886e-08	1.43395e-07
ENSDARG00000052122	rag1	1892.09	-2.52104	0.441524	-5.70984	1.13081e-08	1.43557e-07
ENSDARG00000098355	atp5h	6114.73	0.516662	0.0905297	5.7071	1.14917e-08	1.45676e-07
ENSDARG00000019236	gsr	12486.9	0.520278	0.0911641	5.70705	1.14954e-08	1.45676e-07
ENSDARG00000063358	micu1	2966.93	0.584484	0.102411	5.70725	1.14819e-08	1.45676e-07
ENSDARG00000070874	asmt2	30.7218	2.9346	0.514436	5.70449	1.16693e-08	1.47793e-07
ENSDARG00000089355		4385.35	-0.500736	0.0878427	-5.70037	1.19548e-08	1.51319e-07
ENSDARG00000098410	si:dkey-19b23.10	207.238	-1.68984	0.296663	-5.69614	1.22549e-08	1.55026e-07
ENSDARG00000053547	jakmip2	16.626	3.2671	0.573711	5.69468	1.23604e-08	1.56268e-07
ENSDARG00000056690	mtmr1a	309.357	-1.1402	0.200255	-5.69372	1.24299e-08	1.56962e-07
ENSDARG00000097398	si:ch73-288o11.4	15.5232	3.31707	0.58258	5.69376	1.24275e-08	1.56962e-07
ENSDARG00000001785	irx2a	29.4369	2.77321	0.487154	5.69269	1.25055e-08	1.57823e-07
ENSDARG00000074903	itcha	658.589	0.821535	0.144342	5.6916	1.25853e-08	1.58736e-07
ENSDARG00000078094	lmf2a	752.819	0.920908	0.161843	5.69012	1.26946e-08	1.60021e-07
ENSDARG00000030914	tmem120a	1365.2	1.016	0.1786	5.68869	1.28018e-08	1.61276e-07
ENSDARG00000027687	tmem230a	128.459	1.38699	0.24384	5.6881	1.28457e-08	1.61735e-07
ENSDARG00000003206	chchd6a	1866.32	0.73304	0.128907	5.68659	1.29602e-08	1.63081e-07
ENSDARG00000021913	ak9	127.675	1.84987	0.325508	5.68304	1.32318e-08	1.66401e-07
ENSDARG00000046053	slc27a6	926.6	0.66127	0.116376	5.68218	1.32986e-08	1.67142e-07
ENSDARG00000054578	arl6ip1	14422.3	0.548596	0.0966282	5.67739	1.36765e-08	1.71791e-07
ENSDARG00000067976	ar	2176.4	0.723564	0.127555	5.67256	1.40682e-08	1.76607e-07
ENSDARG00000089087	ba1	1.01759e+06	1.64608	0.290308	5.67012	1.42694e-08	1.79028e-07
ENSDARG00000077428	camta1a	51.9664	-2.22192	0.392319	-5.66356	1.48267e-08	1.85911e-07
ENSDARG00000045658	msrb3	480.913	0.909181	0.160551	5.66288	1.48854e-08	1.86539e-07
ENSDARG00000056600	papss2b	20621.1	0.589932	0.104191	5.66204	1.49587e-08	1.87346e-07
ENSDARG00000057272	slc30a9	1411.46	0.646421	0.114186	5.66114	1.50373e-08	1.88221e-07
ENSDARG00000016200	trib3	15622.9	0.609588	0.107714	5.65932	1.51976e-08	1.90117e-07
ENSDARG00000063009	catip	56.3201	2.2943	0.405934	5.65192	1.58668e-08	1.98372e-07
ENSDARG00000103834	rbm14b	1974.6	-0.645496	0.114274	-5.64866	1.61705e-08	2.02051e-07
ENSDARG00000056268	atxn7l2b	1332.06	-0.587019	0.103992	-5.64482	1.65355e-08	2.06378e-07
ENSDARG00000061169	larp1b	7751.66	0.560062	0.0992172	5.64481	1.65361e-08	2.06378e-07
ENSDARG00000075571	bicd2	467.438	1.0878	0.192777	5.64276	1.67342e-08	2.08729e-07
ENSDARG00000018691	phf2	2114.1	-0.621656	0.110262	-5.63801	1.72025e-08	2.14445e-07
ENSDARG00000067729	arid3c	189.965	-1.49067	0.264485	-5.63614	1.73908e-08	2.16667e-07
ENSDARG00000079475	nckipsd	1493.29	0.680737	0.120804	5.63505	1.75005e-08	2.17907e-07
ENSDARG00000076972	si:dkey-208k22.3	72.8277	2.3816	0.422922	5.6313	1.78861e-08	2.22469e-07
ENSDARG00000007769	sult5a1	455.962	-1.31982	0.234373	-5.63128	1.78877e-08	2.22469e-07
ENSDARG00000076068	crtc1a	469.151	-1.02991	0.182901	-5.63097	1.79203e-08	2.22745e-07
ENSDARG00000099738	ccr9b	75.9037	-2.31162	0.41055	-5.63054	1.79648e-08	2.23168e-07
ENSDARG00000079333	cd40lg	214.5	-1.25337	0.2228	-5.62553	1.84944e-08	2.29614e-07
ENSDARG00000101886	pdxdc1	1386.67	1.0872	0.193395	5.62164	1.89158e-08	2.3471e-07
ENSDARG00000089933	rasal3	14026.9	-0.569158	0.101249	-5.62138	1.89441e-08	2.34924e-07
ENSDARG00000058731	slc2a6	1272.23	1.05547	0.187837	5.61907	1.91988e-08	2.37945e-07
ENSDARG00000087832	bcl3	555.244	1.36915	0.243955	5.6123	1.99654e-08	2.47302e-07
ENSDARG00000023766	gnsa	761.88	0.722066	0.128678	5.61139	2.00703e-08	2.48458e-07
ENSDARG00000073962	ccdc32	819.889	0.74814	0.133379	5.60913	2.03349e-08	2.51588e-07
ENSDARG00000014003	stard8	495.932	0.835106	0.148932	5.6073	2.05505e-08	2.5411e-07
ENSDARG00000079175	si:ch211-79k12.1	1116.57	-0.817327	0.145768	-5.60703	2.05833e-08	2.54368e-07
ENSDARG00000079895	ehbp1l1b	3222.56	-0.613977	0.109549	-5.60458	2.08756e-08	2.57831e-07
ENSDARG00000089071	ushbp1	2991.72	-0.617087	0.110106	-5.60446	2.0891e-08	2.57872e-07
ENSDARG00000001220	mycbp2	10278.7	0.440334	0.078697	5.5953	2.20236e-08	2.71697e-07
ENSDARG00000005540	xpo7	9379.7	0.814604	0.145639	5.59333	2.2276e-08	2.74652e-07
ENSDARG00000101627	ssr1	3752.73	0.537562	0.0961162	5.59283	2.23392e-08	2.75273e-07
ENSDARG00000028159	tead1a	36.5255	2.90863	0.520306	5.59022	2.26784e-08	2.79291e-07
ENSDARG00000076541	clec3ba	14.748	3.27393	0.586099	5.58597	2.32399e-08	2.86042e-07
ENSDARG00000045909	dynlt1	95.3694	1.70163	0.304761	5.58348	2.35747e-08	2.89996e-07
ENSDARG00000088515	st6gal2b	156.049	-1.64266	0.294373	-5.5802	2.40243e-08	2.95357e-07
ENSDARG00000010059	itpkb	546.354	-0.890378	0.159601	-5.57877	2.42222e-08	2.97618e-07
ENSDARG00000019293	tfdp1a	3168.55	0.671	0.12029	5.57817	2.43057e-08	2.98473e-07
ENSDARG00000096792	si:dkey-66i24.10	3313.48	0.579058	0.10382	5.57752	2.43975e-08	2.99257e-07
ENSDARG00000075376	sgsm1b	31.6114	-2.80086	0.502166	-5.57755	2.43932e-08	2.99257e-07
ENSDARG00000057148	si:dkey-48n15.2	409.087	1.03388	0.185386	5.57693	2.44796e-08	3.00092e-07
ENSDARG00000104312	POU2AF1	4593.52	-2.69661	0.483597	-5.57616	2.4589e-08	3.01261e-07
ENSDARG00000016835	tcirg1a	483.156	1.03625	0.186075	5.56901	2.56186e-08	3.13696e-07
ENSDARG00000101441	lima1a	1126.98	1.24421	0.223443	5.56837	2.57134e-08	3.14677e-07
ENSDARG00000101209	lamb1a	553.602	0.812078	0.145879	5.56678	2.5949e-08	3.17379e-07
ENSDARG00000100436	CNGA2 (1 of many)	319.66	-1.29711	0.233024	-5.5664	2.60057e-08	3.17709e-07
ENSDARG00000075092	si:dkey-52l18.4	428.286	1.21794	0.218799	5.56648	2.59934e-08	3.17709e-07
ENSDARG00000008278	rcor2	312.585	2.64609	0.475646	5.56314	2.64965e-08	3.2352e-07
ENSDARG00000101123	CABZ01009512.1	995.544	-0.756343	0.13598	-5.56218	2.66423e-08	3.25115e-07
ENSDARG00000079586	gabrb2	14.5904	-3.2517	0.584705	-5.56128	2.67809e-08	3.26548e-07
ENSDARG00000095825	ftr92	278.204	1.30778	0.23516	5.56122	2.67902e-08	3.26548e-07
ENSDARG00000105034	zdhhc18b	632.032	-1.24129	0.223265	-5.55972	2.70212e-08	3.29176e-07
ENSDARG00000077317	snx29	1637.38	-0.671898	0.120874	-5.55865	2.71861e-08	3.30997e-07
ENSDARG00000098772	gig2d	367.084	-1.02768	0.184993	-5.55524	2.77234e-08	3.37346e-07
ENSDARG00000096114	si:dkey-21h14.16	71.652	-2.19952	0.395951	-5.55503	2.77559e-08	3.37549e-07
ENSDARG00000043493	cltca	16555.2	0.486462	0.0875789	5.55456	2.78319e-08	3.38089e-07
ENSDARG00000027345	mpzl2b	585.454	-0.893319	0.160825	-5.55459	2.78262e-08	3.38089e-07
ENSDARG00000052638	fam210b	3316.48	0.738275	0.132921	5.55423	2.78846e-08	3.38538e-07
ENSDARG00000060987	zgc:154077	1141.9	0.825573	0.148644	5.55404	2.7914e-08	3.38703e-07
ENSDARG00000007597	bloc1s4	403.1	0.900594	0.162161	5.55371	2.79665e-08	3.39147e-07
ENSDARG00000023330	anp32b	12637.6	0.76286	0.137403	5.55198	2.82459e-08	3.42342e-07
ENSDARG00000075632	rad9b	25.3108	3.07515	0.554243	5.54838	2.88328e-08	3.49258e-07
ENSDARG00000037962	psmb7	1946.28	0.742319	0.133859	5.54553	2.93066e-08	3.54795e-07
ENSDARG00000097501	si:dkey-111k8.3	318.076	-1.06465	0.192066	-5.54312	2.97126e-08	3.59507e-07
ENSDARG00000100020	pim1	86596.9	0.749125	0.135252	5.53872	3.04691e-08	3.68452e-07
ENSDARG00000079585	pkn3	543.89	0.901271	0.162813	5.53561	3.10142e-08	3.74832e-07
ENSDARG00000042319	cdca4	2948.61	-0.817813	0.147748	-5.53519	3.10898e-08	3.75534e-07
ENSDARG00000062510	bcl11ba	558.253	-1.4635	0.26446	-5.53391	3.13177e-08	3.78074e-07
ENSDARG00000013117	hiat1a	3215.81	-0.566777	0.102438	-5.53287	3.15034e-08	3.80101e-07
ENSDARG00000077762	SLC2A4RG	305.874	-1.08701	0.196555	-5.53033	3.19628e-08	3.85426e-07
ENSDARG00000011809	mical1	2191.69	-0.688948	0.124593	-5.52961	3.20946e-08	3.86798e-07
ENSDARG00000042151	skia	2638.03	-0.668874	0.120965	-5.52949	3.21162e-08	3.8684e-07
ENSDARG00000036811	ifrd2	1916.1	0.537766	0.0972654	5.52885	3.22331e-08	3.8803e-07
ENSDARG00000102835	CABZ01021435.4	935.841	-0.687503	0.124421	-5.52559	3.28374e-08	3.95082e-07
ENSDARG00000090230	tmem108	68.4214	2.19892	0.398137	5.52301	3.33248e-08	4.00721e-07
ENSDARG00000034633	emc9	553.242	0.853988	0.154632	5.52273	3.33781e-08	4.01137e-07
ENSDARG00000006174	lrrc23	27.5713	2.96121	0.536451	5.52	3.39009e-08	4.07192e-07
ENSDARG00000086355		55.3108	2.06496	0.37428	5.51717	3.44504e-08	4.13559e-07
ENSDARG00000010437	fam46c	734.296	0.938554	0.170166	5.51552	3.47741e-08	4.17211e-07
ENSDARG00000035468	slc25a25b	274.871	1.36749	0.24798	5.51451	3.49755e-08	4.19392e-07
ENSDARG00000000019	ube2h	2726.93	0.549739	0.0996919	5.51438	3.50012e-08	4.19466e-07
ENSDARG00000061718	znf704	211.885	-1.19445	0.216641	-5.5135	3.51766e-08	4.21332e-07
ENSDARG00000004184	nf1b	215.45	-1.1244	0.204003	-5.51169	3.554e-08	4.25446e-07
ENSDARG00000016704	PBLD (1 of many)	138.597	1.92988	0.350206	5.51068	3.57451e-08	4.27663e-07
ENSDARG00000044524	def6b	1039.78	-1.30003	0.236093	-5.50645	3.66142e-08	4.37816e-07
ENSDARG00000003695	vdac3	3004.86	0.914678	0.166167	5.50456	3.70088e-08	4.42287e-07
ENSDARG00000103682	si:dkey-23i12.5	2453.21	-0.65866	0.119771	-5.49932	3.81268e-08	4.55394e-07
ENSDARG00000097048	si:ch73-162j3.5	358.921	1.06221	0.19324	5.49687	3.86602e-08	4.61507e-07
ENSDARG00000092584	si:ch1073-385f13.3	265.802	-1.22168	0.222342	-5.49461	3.91581e-08	4.67191e-07
ENSDARG00000078935	ttll4	2602.64	0.741738	0.135008	5.49402	3.92878e-08	4.68477e-07
ENSDARG00000036394	pop7	656.967	0.699169	0.127274	5.49341	3.94247e-08	4.69586e-07
ENSDARG00000078233	ctnnd1	1919.43	0.783771	0.142675	5.49342	3.94227e-08	4.69586e-07
ENSDARG00000097512	si:dkeyp-74f1.2	48.2953	2.27763	0.414956	5.48886	4.04544e-08	4.81583e-07
ENSDARG00000061226	timp2a	1797	0.835961	0.152347	5.48722	4.08312e-08	4.85798e-07
ENSDARG00000086292	st6galnac	757.345	0.905244	0.164978	5.48707	4.08655e-08	4.85936e-07
ENSDARG00000102912	gpr184	177.896	-2.16016	0.393741	-5.48624	4.1058e-08	4.87955e-07
ENSDARG00000020176		1534.34	-0.781986	0.142579	-5.48458	4.14449e-08	4.92279e-07
ENSDARG00000105008	gpr171	362.233	-0.998698	0.182208	-5.4811	4.22679e-08	5.01776e-07
ENSDARG00000045525	tmcc3	4343.78	0.782927	0.142918	5.47817	4.29742e-08	5.09878e-07
ENSDARG00000071062	hps5	4756.48	-0.603534	0.110181	-5.47768	4.30948e-08	5.11026e-07
ENSDARG00000086255	si:rp71-1c10.10	34.2971	-2.49187	0.454925	-5.47755	4.31243e-08	5.11092e-07
ENSDARG00000063079	ago3b	300.455	-1.02975	0.188061	-5.47559	4.36067e-08	5.16524e-07
ENSDARG00000005595	adgb	87.2325	2.30278	0.420645	5.47441	4.38972e-08	5.19389e-07
ENSDARG00000102795	tob2	1405.95	0.718681	0.131279	5.47445	4.38882e-08	5.19389e-07
ENSDARG00000102191	CPNE8 (1 of many)	503.274	1.02152	0.186622	5.47374	4.40626e-08	5.21058e-07
ENSDARG00000038541	ccr12a	818.049	-0.881056	0.161017	-5.47184	4.45392e-08	5.26404e-07
ENSDARG00000076120	foxp4	505.054	-0.895862	0.163741	-5.47121	4.46973e-08	5.27981e-07
ENSDARG00000074262	nck1a	2385.96	0.60824	0.111193	5.47014	4.49687e-08	5.30894e-07
ENSDARG00000044422	acvr2b	87.8135	1.92351	0.351658	5.46983	4.50471e-08	5.31526e-07
ENSDARG00000057241	tnfsf10	241.949	1.15181	0.210595	5.4693	4.5182e-08	5.32824e-07
ENSDARG00000006915	arl8ba	2004.09	0.555231	0.101527	5.46878	4.53152e-08	5.34101e-07
ENSDARG00000027750	dpp7	3797.7	0.639323	0.11695	5.46662	4.5869e-08	5.4033e-07
ENSDARG00000017154	cables2b	1027.44	-0.867704	0.158735	-5.46635	4.59389e-08	5.40855e-07
ENSDARG00000035136	sepw1	18530.5	0.533352	0.0975974	5.46482	4.63378e-08	5.45036e-07
ENSDARG00000004588	sox4a	1261.44	-0.638352	0.116812	-5.46479	4.63448e-08	5.45036e-07
ENSDARG00000029124	adamts15a	117.12	-2.04436	0.374262	-5.46236	4.69837e-08	5.52246e-07
ENSDARG00000097031	si:ch73-380l3.3	76.955	-1.77154	0.324773	-5.45471	4.90515e-08	5.76234e-07
ENSDARG00000056438	her9	1396.46	-0.789728	0.144816	-5.45332	4.94388e-08	5.80465e-07
ENSDARG00000103046	rest	2458.53	-0.556209	0.102015	-5.45222	4.97451e-08	5.83741e-07
ENSDARG00000011334	ncaldb	1229.33	-0.793589	0.145585	-5.45101	5.00833e-08	5.87388e-07
ENSDARG00000091603		2392.33	-0.501302	0.0920028	-5.44877	5.0719e-08	5.94518e-07
ENSDARG00000075666	tsc22d3	23861.6	-0.458263	0.0841232	-5.44752	5.10759e-08	5.98374e-07
ENSDARG00000094606	si:zfos-364h11.2	253.213	1.30424	0.239458	5.44663	5.13317e-08	6.01042e-07
ENSDARG00000054023	ttll6	106.047	1.89327	0.347684	5.44538	5.16954e-08	6.04969e-07
ENSDARG00000045422	otulina	509.167	-0.934874	0.17177	-5.44259	5.2512e-08	6.1419e-07
ENSDARG00000079497	zgc:110340	1185.75	0.767652	0.14114	5.43894	5.35988e-08	6.26558e-07
ENSDARG00000070083	atp5b	30593.8	0.475304	0.08741	5.43764	5.39911e-08	6.308e-07
ENSDARG00000012271	tmem206	712.709	0.879704	0.161813	5.43657	5.43174e-08	6.33936e-07
ENSDARG00000069961	il21r.1	619.505	-0.935011	0.171986	-5.43656	5.43187e-08	6.33936e-07
ENSDARG00000070425	dll4	103.188	1.78161	0.327743	5.43599	5.44929e-08	6.35622e-07
ENSDARG00000043479	opn8c	491.776	-0.889822	0.163767	-5.43347	5.5268e-08	6.44312e-07
ENSDARG00000016815	casc1	36.0476	2.73576	0.5036	5.43242	5.55963e-08	6.47786e-07
ENSDARG00000075532	slc4a11	686.831	-0.694278	0.127817	-5.43182	5.57824e-08	6.49601e-07
ENSDARG00000078058	dip2a	140.459	1.66311	0.306335	5.42906	5.66514e-08	6.59362e-07
ENSDARG00000104820	psd3l	1852.99	-0.625648	0.11526	-5.42812	5.69495e-08	6.62472e-07
ENSDARG00000096319	si:ch211-239j9.1	353.861	0.935028	0.17226	5.42802	5.69835e-08	6.62507e-07
ENSDARG00000056206	camk2g2	6509.3	0.501893	0.0924992	5.42592	5.76584e-08	6.69989e-07
ENSDARG00000063150	nrxn2b	57.0925	-1.97776	0.364851	-5.42074	5.93534e-08	6.89311e-07
ENSDARG00000021265	mybpc2b	754.895	-2.92824	0.540815	-5.4145	6.14599e-08	7.13388e-07
ENSDARG00000037837	ogfr	226.865	1.43274	0.264729	5.41209	6.22925e-08	7.2266e-07
ENSDARG00000037555	atoh8	28.1622	2.52851	0.467507	5.4085	6.35563e-08	7.36658e-07
ENSDARG00000014554	ppp1r3cb	239.334	-1.32748	0.245445	-5.40846	6.35679e-08	7.36658e-07
ENSDARG00000001572	prf1.3	109.989	-1.59505	0.294966	-5.40759	6.3878e-08	7.39852e-07
ENSDARG00000075806	kirrel3a	55.3634	-2.10545	0.389371	-5.40733	6.39728e-08	7.40548e-07
ENSDARG00000053311	tespa1	1693.41	-0.649008	0.120089	-5.40438	6.50347e-08	7.52434e-07
ENSDARG00000074819	si:dkeyp-23e4.3	1135.75	0.748506	0.138518	5.40366	6.52955e-08	7.55043e-07
ENSDARG00000045549	bik	737.544	0.720028	0.133266	5.40294	6.55571e-08	7.57659e-07
ENSDARG00000006031	abat	2191.8	0.680322	0.126017	5.39867	6.71351e-08	7.75477e-07
ENSDARG00000079148		383.806	0.83329	0.154401	5.3969	6.78016e-08	7.82754e-07
ENSDARG00000056138	sf3b1	27759.8	-0.496317	0.0919691	-5.39656	6.79311e-08	7.83826e-07
ENSDARG00000007494	st3gal8	1067.96	-0.761003	0.141042	-5.39557	6.83072e-08	7.87741e-07
ENSDARG00000054911	tmsb	143.268	-1.29288	0.239662	-5.39459	6.86807e-08	7.91622e-07
ENSDARG00000099532	ubl3a	1292.13	0.655795	0.121605	5.39282	6.93607e-08	7.9903e-07
ENSDARG00000094002	ccl34b.4	1585.47	-0.599098	0.111131	-5.3909	7.01045e-08	8.07164e-07
ENSDARG00000013351	cirbpb	148920	-0.40476	0.0750923	-5.39017	7.03924e-08	8.10042e-07
ENSDARG00000103688	tank	543.451	-0.968933	0.179791	-5.38922	7.07638e-08	8.13879e-07
ENSDARG00000070448	grk4	1463.83	-0.740927	0.137494	-5.38881	7.09257e-08	8.15303e-07
ENSDARG00000012671	inhbaa	2942.58	0.731652	0.135791	5.38807	7.12165e-08	8.18206e-07
ENSDARG00000098574	srsf11	12254.7	-0.549706	0.102027	-5.38784	7.13091e-08	8.1883e-07
ENSDARG00000076853		500.303	-2.35141	0.43644	-5.3877	7.13658e-08	8.19043e-07
ENSDARG00000032369	btbd6b	269.923	1.05566	0.196077	5.38393	7.28781e-08	8.3595e-07
ENSDARG00000096721	si:rp71-1c10.11	777.389	-2.7888	0.518147	-5.38225	7.35619e-08	8.43341e-07
ENSDARG00000087538	kif3a	890.34	0.703191	0.13077	5.37732	7.56011e-08	8.66256e-07
ENSDARG00000102012	ppp1cbl	4377.61	0.490451	0.0912335	5.37578	7.62538e-08	8.73268e-07
ENSDARG00000105164	CABZ01009511.1	95.3537	-1.55947	0.290128	-5.37511	7.65356e-08	8.76025e-07
ENSDARG00000044776	clic3	537.052	-1.19423	0.222192	-5.3748	7.66693e-08	8.77087e-07
ENSDARG00000062621	SATB1	450.524	-1.15533	0.215021	-5.3731	7.73948e-08	8.84914e-07
ENSDARG00000043627		2692.35	-0.665228	0.123824	-5.37237	7.77091e-08	8.88033e-07
ENSDARG00000099840	lpar1	19.1923	2.91469	0.542607	5.37165	7.80192e-08	8.90626e-07
ENSDARG00000026712	rab5c	9543.73	0.50401	0.0938267	5.37171	7.7995e-08	8.90626e-07
ENSDARG00000011855	aak1a	287.241	1.19126	0.221809	5.37068	7.84384e-08	8.94933e-07
ENSDARG00000016156	fam53b	10265.9	0.622181	0.115868	5.36972	7.88579e-08	8.9924e-07
ENSDARG00000079102	PRRG3	29.4956	2.56449	0.477607	5.36946	7.89737e-08	9.00082e-07
ENSDARG00000099395	cables1	607.256	0.741139	0.138038	5.36908	7.91413e-08	9.01034e-07
ENSDARG00000061784	arhgap25	4030.11	-0.499354	0.0930055	-5.36908	7.91414e-08	9.01034e-07
ENSDARG00000018809	abhd3	203.592	-1.44745	0.269615	-5.36858	7.93569e-08	9.03007e-07
ENSDARG00000044902	atp2b4	5559.63	0.565058	0.105276	5.36739	7.98833e-08	9.08513e-07
ENSDARG00000006292	maats1	58.568	2.58525	0.481835	5.36543	8.07577e-08	9.17971e-07
ENSDARG00000056742	crmp1	42.1808	2.16036	0.402813	5.36318	8.17679e-08	9.2896e-07
ENSDARG00000100055	tox2	688.696	-1.10803	0.206716	-5.36014	8.3159e-08	9.44262e-07
ENSDARG00000099441	cbx4	624	0.772228	0.144184	5.35583	8.51624e-08	9.66498e-07
ENSDARG00000039501	ugt2a6	83.4267	1.68065	0.313844	5.35506	8.55293e-08	9.70148e-07
ENSDARG00000039222	mpl	547.478	0.925427	0.17283	5.35455	8.57673e-08	9.72333e-07
ENSDARG00000013784	zgc:77158	363.398	0.891566	0.166526	5.35391	8.60756e-08	9.75311e-07
ENSDARG00000017294	gnai2b	4471.05	-0.584635	0.109223	-5.35266	8.66691e-08	9.81516e-07
ENSDARG00000001154	rimbp2	61.9364	-2.3354	0.436625	-5.34875	8.85643e-08	1.00245e-06
ENSDARG00000062606	si:dkey-26i13.8	33.3647	2.51097	0.469618	5.34685	8.94996e-08	1.0125e-06
ENSDARG00000073675	tlr8b	305.289	-1.00599	0.188164	-5.34633	8.97567e-08	1.01487e-06
ENSDARG00000076873		30.1449	-2.91665	0.546587	-5.33613	9.49537e-08	1.07307e-06
ENSDARG00000040838	dcun1d2a	627.227	0.87642	0.164279	5.33496	9.55674e-08	1.07943e-06
ENSDARG00000105102	crsp7	1707.57	-0.58948	0.110497	-5.33479	9.56559e-08	1.07986e-06
ENSDARG00000094608	si:dkey-222h21.10	177.37	-1.41359	0.265009	-5.33413	9.60033e-08	1.08321e-06
ENSDARG00000052371	higd2a	1326.81	0.71753	0.134582	5.33153	9.73891e-08	1.09827e-06
ENSDARG00000099312	hn1b	210.174	-1.11285	0.20877	-5.33053	9.79291e-08	1.10378e-06
ENSDARG00000056966	nek7	3121.75	0.474187	0.0889678	5.32987	9.82847e-08	1.1072e-06
ENSDARG00000078468	fap	207.142	-1.46784	0.275544	-5.32707	9.98078e-08	1.12377e-06
ENSDARG00000069946	itga6b	49.2675	2.50982	0.471318	5.32511	1.00891e-07	1.13536e-06
ENSDARG00000005913	TGM1 (1 of many)	92.2784	1.80776	0.339536	5.32421	1.01392e-07	1.14041e-06
ENSDARG00000006025	tp53i11b	1696.53	0.738498	0.138734	5.32313	1.01996e-07	1.1466e-06
ENSDARG00000100872	OTUD1	393.261	0.843732	0.15851	5.3229	1.02126e-07	1.14746e-06
ENSDARG00000024092	lmbr1	2035.26	0.566062	0.106384	5.32092	1.03245e-07	1.15943e-06
ENSDARG00000051754	rpgrip1l	382.582	0.865297	0.162649	5.32004	1.03744e-07	1.16441e-06
ENSDARG00000102025	znf644b	551.921	-0.936079	0.175989	-5.31895	1.04367e-07	1.17079e-06
ENSDARG00000104882	si:ch73-343g19.5	251.291	-1.48873	0.279904	-5.3187	1.04512e-07	1.17181e-06
ENSDARG00000103924	zgc:154055	9224.43	-0.634931	0.119386	-5.31831	1.04736e-07	1.1737e-06
ENSDARG00000035557	gabarapa	3126.14	0.596978	0.112276	5.31705	1.05464e-07	1.18124e-06
ENSDARG00000078781	si:ch211-161c3.6	1548.68	-0.598504	0.112608	-5.31495	1.06688e-07	1.19432e-06
ENSDARG00000099563	inpp5ka	897.304	-0.739761	0.139188	-5.31482	1.06763e-07	1.19454e-06
ENSDARG00000002642	sh3gl1b	509.378	0.778873	0.146578	5.31371	1.07413e-07	1.20119e-06
ENSDARG00000043257	ckbb	7199.97	0.496184	0.0933898	5.31304	1.0781e-07	1.20437e-06
ENSDARG00000094300	NUPR2	2026.82	0.596021	0.112179	5.31311	1.07768e-07	1.20437e-06
ENSDARG00000097224	prr33	92.7704	2.19448	0.413302	5.30963	1.09851e-07	1.22652e-06
ENSDARG00000031198	hmg20a	541.692	0.736899	0.138799	5.3091	1.10165e-07	1.22939e-06
ENSDARG00000013863	fam133b	1973.73	0.523698	0.0986492	5.30869	1.10414e-07	1.23153e-06
ENSDARG00000100946	CR352328.4	20.141	2.82233	0.532197	5.30317	1.13808e-07	1.26872e-06
ENSDARG00000062970	fam129ba	58.5301	2.15917	0.407224	5.30217	1.14435e-07	1.27505e-06
ENSDARG00000097302	tbpl2	13.1837	3.17928	0.599777	5.30076	1.15318e-07	1.28422e-06
ENSDARG00000057062	wu:fc13c02	45.4575	-2.2034	0.415709	-5.30033	1.15591e-07	1.28658e-06
ENSDARG00000091574	suox	2141.35	0.915219	0.172733	5.29847	1.16779e-07	1.29913e-06
ENSDARG00000027658	irf10	389.562	-0.819004	0.154645	-5.29604	1.18341e-07	1.31583e-06
ENSDARG00000007358	cxcr3.1	635.816	-0.98526	0.186239	-5.2903	1.22115e-07	1.35708e-06
ENSDARG00000090346	CT574587.1	841.791	-0.999456	0.18897	-5.28897	1.23005e-07	1.36627e-06
ENSDARG00000079062	samd1b	815.72	-0.697914	0.132137	-5.28175	1.27953e-07	1.42049e-06
ENSDARG00000056638	pir	686.747	0.970894	0.183863	5.28053	1.28809e-07	1.42925e-06
ENSDARG00000004473	tbx21	693.013	-0.871845	0.165129	-5.27978	1.29341e-07	1.43441e-06
ENSDARG00000062315	sik2b	2191.69	0.583812	0.110622	5.27753	1.30934e-07	1.45133e-06
ENSDARG00000070052	tdrd6	369.228	1.03593	0.196315	5.27686	1.31416e-07	1.45591e-06
ENSDARG00000068996	hist2h2l	2102.66	-0.647089	0.122632	-5.27669	1.31539e-07	1.45652e-06
ENSDARG00000075909	slc35f3a	1020.14	0.596854	0.113118	5.27638	1.31758e-07	1.45819e-06
ENSDARG00000006497	rtn1a	164.715	-1.23132	0.233441	-5.27465	1.33012e-07	1.47132e-06
ENSDARG00000101534	rab3db	1198.51	0.604277	0.114616	5.27218	1.34815e-07	1.49049e-06
ENSDARG00000097315	si:ch73-54a8.2	27.3077	2.69542	0.511417	5.27049	1.36057e-07	1.50344e-06
ENSDARG00000014587	slc38a5b	4532.96	0.779628	0.148081	5.26489	1.40273e-07	1.54923e-06
ENSDARG00000043361	nck2b	1023.79	0.621071	0.117982	5.26411	1.40867e-07	1.55499e-06
ENSDARG00000019564	asap2b	2269.15	0.600314	0.114063	5.26299	1.41732e-07	1.56373e-06
ENSDARG00000088331	znf1028	207.947	-1.11597	0.212066	-5.26236	1.4222e-07	1.56756e-06
ENSDARG00000098444	si:dkey-3h2.4	512.86	-1.03906	0.197452	-5.26235	1.42226e-07	1.56756e-06
ENSDARG00000029866	slc6a14	143.853	-1.49541	0.284214	-5.26158	1.42823e-07	1.57333e-06
ENSDARG00000055722	bco2a	77.2135	-1.71743	0.326566	-5.25906	1.44793e-07	1.59421e-06
ENSDARG00000052192	s1pr5b	160.311	-1.15925	0.220446	-5.25865	1.45114e-07	1.59693e-06
ENSDARG00000004979	elovl5	4986.21	0.705519	0.134317	5.25264	1.49932e-07	1.6491e-06
ENSDARG00000028048	rdh8a	60.8799	1.93814	0.369059	5.25159	1.50794e-07	1.65773e-06
ENSDARG00000097478	qkia	10327.4	0.509028	0.0969355	5.25121	1.51107e-07	1.66031e-06
ENSDARG00000036412	LRRC71	26.7093	2.86881	0.546512	5.2493	1.52674e-07	1.67668e-06
ENSDARG00000074302	gpr183b	2264.04	-0.658625	0.1255	-5.24802	1.53742e-07	1.68753e-06
ENSDARG00000070145	magi1a	190.786	1.21097	0.230775	5.24741	1.54254e-07	1.69142e-06
ENSDARG00000063412	cers1	2687.3	-0.565487	0.107764	-5.24746	1.54209e-07	1.69142e-06
ENSDARG00000075964	plekhg4	179.657	1.91379	0.36472	5.24728	1.54358e-07	1.69169e-06
ENSDARG00000087205	akt3b	209.209	-1.28432	0.244769	-5.24708	1.54527e-07	1.69268e-06
ENSDARG00000104440	si:dkey-173l11.5	217.704	-1.126	0.214694	-5.24468	1.56551e-07	1.71397e-06
ENSDARG00000086628	stk19	257.009	1.01919	0.194386	5.2431	1.579e-07	1.72786e-06
ENSDARG00000009764	srek1	988.651	-0.770174	0.146897	-5.24295	1.58027e-07	1.72837e-06
ENSDARG00000087780	tiam2a	1839.85	-0.716236	0.136704	-5.23934	1.61155e-07	1.76168e-06
ENSDARG00000011884	MFN1	102.014	1.6844	0.321811	5.23412	1.65775e-07	1.81125e-06
ENSDARG00000007382	ubtd1a	19.9648	2.76889	0.529155	5.23267	1.67079e-07	1.82457e-06
ENSDARG00000097032	si:ch211-256a21.4	465.659	-1.19097	0.22762	-5.23226	1.67447e-07	1.82766e-06
ENSDARG00000024815	ogfrl2	1508.86	-0.578916	0.110662	-5.23141	1.68226e-07	1.83461e-06
ENSDARG00000105079	si:ch211-157e21.2	353.596	0.820461	0.156835	5.23137	1.68255e-07	1.83461e-06
ENSDARG00000079848	gmps	4310.94	0.58467	0.111804	5.22941	1.70054e-07	1.85328e-06
ENSDARG00000063544	pip4k2ab	138.083	-1.22454	0.234201	-5.2286	1.708e-07	1.86045e-06
ENSDARG00000036040	atg13	2279.51	0.506946	0.0969727	5.22772	1.71617e-07	1.86841e-06
ENSDARG00000079055	TARBP1	616.875	-0.757962	0.145016	-5.22674	1.72526e-07	1.87735e-06
ENSDARG00000087979	si:dkey-245g22.3	116.242	-1.62018	0.310011	-5.22619	1.73042e-07	1.882e-06
ENSDARG00000043250	ppm1ab	1499.55	0.637985	0.122119	5.22427	1.74843e-07	1.90063e-06
ENSDARG00000102651	GTPBP2 (1 of many)	1213.49	0.67648	0.129529	5.2226	1.76426e-07	1.91492e-06
ENSDARG00000068858	il2rga	3331.11	-0.533645	0.102179	-5.22264	1.76386e-07	1.91492e-06
ENSDARG00000038121		959.749	0.604227	0.115691	5.22279	1.76248e-07	1.91492e-06
ENSDARG00000062310	WDR26 (1 of many)	1087.94	0.57869	0.110826	5.22161	1.7737e-07	1.92419e-06
ENSDARG00000009315	clgn	2274.84	0.668999	0.128164	5.21984	1.79073e-07	1.94169e-06
ENSDARG00000058470	mapk13	1476.37	-0.631242	0.120936	-5.21964	1.79267e-07	1.94281e-06
ENSDARG00000030694	atp6v1e1b	2447.44	0.544988	0.104467	5.21682	1.82024e-07	1.97168e-06
ENSDARG00000026784	robo1	97.3935	1.9947	0.382487	5.21508	1.83742e-07	1.98929e-06
ENSDARG00000062593	stox1	32.6985	2.26876	0.435224	5.21286	1.85953e-07	2.0122e-06
ENSDARG00000104619	si:ch211-171l17.4	586.805	-0.984925	0.188959	-5.21237	1.86444e-07	2.0165e-06
ENSDARG00000032639	cd36	16.4277	-2.92293	0.560905	-5.2111	1.87725e-07	2.02932e-06
ENSDARG00000007412	slc2a1b	467.314	1.01053	0.193986	5.2093	1.8955e-07	2.04802e-06
ENSDARG00000004836	dnajc5ab	2042.49	0.646073	0.124076	5.20708	1.91834e-07	2.07165e-06
ENSDARG00000060980	atp8b1	19.3682	2.88421	0.554004	5.20611	1.92839e-07	2.08145e-06
ENSDARG00000036065	mgat1b	1644.86	-0.667774	0.128385	-5.20135	1.97844e-07	2.13388e-06
ENSDARG00000058543	lama5	235.022	-1.22309	0.235151	-5.2013	1.97895e-07	2.13388e-06
ENSDARG00000018382	prkcha	1711.26	-0.686407	0.132039	-5.19853	2.00871e-07	2.16487e-06
ENSDARG00000086374	isg15	482.71	1.14075	0.21946	5.19797	2.01476e-07	2.1703e-06
ENSDARG00000105473	si:cabz01036006.1	126.183	-1.26606	0.243579	-5.19777	2.01694e-07	2.17156e-06
ENSDARG00000019861	fgl2a	3221.51	0.941574	0.181189	5.19664	2.0292e-07	2.18366e-06
ENSDARG00000037383	pax5	1349.27	-2.66967	0.5138	-5.19594	2.03683e-07	2.19077e-06
ENSDARG00000011929	plp1b	350.043	1.05077	0.202257	5.19522	2.04483e-07	2.19827e-06
ENSDARG00000017742	grm6a	130.485	-1.6099	0.310339	-5.18756	2.13065e-07	2.28824e-06
ENSDARG00000014790	g3bp2	419.62	0.927497	0.178791	5.18762	2.13003e-07	2.28824e-06
ENSDARG00000038139	pdgfbb	301.012	1.35972	0.262181	5.1862	2.14628e-07	2.30386e-06
ENSDARG00000024694	myo1b	99.1583	1.48333	0.28608	5.18501	2.15999e-07	2.31742e-06
ENSDARG00000016132	keap1a	1344.86	0.566157	0.109198	5.18467	2.16403e-07	2.32059e-06
ENSDARG00000008310	ip6k2a	3859.11	-0.612605	0.118179	-5.1837	2.17527e-07	2.33147e-06
ENSDARG00000035596	ISCU (1 of many)	1857.55	0.540144	0.104207	5.18339	2.17893e-07	2.33422e-06
[truncated: 5,520 more rows]
