# Supplementary material for: Stage-specific and cell type-specific requirements of ikzf1 during haematopoietic differentiation in zebrafish
Source: Sci Rep. 2022 Dec 10;12:21401. doi: 10.1038/s41598-022-25978-6 (PMC9741631; doi:10.1038/s41598-022-25978-6)
Supplement: Supplementary file 2 — Supplementary Information 2. [file 41598_2022_25978_MOESM2_ESM.xlsx]

## Sheet: Sheet3
Supplementary Data 2. Differentially expressed genes in 5 dpf fr105 mutants, as determined by RNA-seq analysis.
GENEID	GENE_NAME	NORM. COUNT	LOG2FC	SE	WALD STAT	P VALUE	FDR
ENSDARG00000011777	cttn	1365.19	5.86581	0.196077	29.9159	1.22085e-196	1.23866e-192
ENSDARG00000062000	abtb2b	1232.69	4.72551	0.157974	29.9133	1.32322e-196	1.23866e-192
ENSDARG00000015759	tspan7	1087.4	5.89185	0.2014	29.2544	3.94308e-188	2.46074e-184
ENSDARG00000037655	pls3	1427.58	8.0596	0.283873	28.3915	2.57145e-177	1.20357e-173
ENSDARG00000020235	sept9a	2154.78	5.90932	0.230637	25.6217	8.74168e-145	3.27324e-141
ENSDARG00000102433	sytl4	1025.47	6.25596	0.245645	25.4675	4.52353e-143	1.41149e-139
ENSDARG00000040251	ctsk	6690.87	2.55758	0.104281	24.5258	7.83882e-133	2.09655e-129
ENSDARG00000016936	hmcn1	1756.41	5.55248	0.230593	24.0791	4.13513e-128	9.67723e-125
ENSDARG00000101293	zgc:153916	511.404	5.21525	0.218886	23.8263	1.78485e-125	3.71289e-122
ENSDARG00000036616	gpr182	1037.15	4.35237	0.186128	23.3837	6.2587e-121	1.17175e-117
ENSDARG00000009136	tp53bp2a	2862.36	4.13652	0.176984	23.3723	8.18597e-121	1.39325e-117
ENSDARG00000036279	lamc1	1036.71	5.02439	0.21528	23.3389	1.78634e-120	2.78698e-117
ENSDARG00000008388	mmp14b	4854.08	3.68774	0.160223	23.0163	3.19881e-117	4.60679e-114
ENSDARG00000100599	c1s	501.759	5.72654	0.250467	22.8635	1.07321e-115	1.43519e-112
ENSDARG00000078561	lrig2	1191.69	3.25855	0.144676	22.5231	2.46457e-112	3.07612e-109
ENSDARG00000102684	lrrc1	518.708	4.34097	0.196421	22.1003	3.1409e-108	3.67524e-105
ENSDARG00000004377	ppp1r13ba	1146.58	4.93342	0.226023	21.8271	1.28323e-105	1.41322e-102
ENSDARG00000036687	bcl9	507.918	4.05571	0.186847	21.706	1.80036e-104	1.87257e-101
ENSDARG00000025076	marveld2a	599.45	4.95019	0.230905	21.4382	5.88573e-102	5.79961e-99
ENSDARG00000003811	plxnb2a	677.82	5.07711	0.239156	21.2293	5.1222e-100	4.79489e-97
ENSDARG00000057879	p3h3	1291.33	5.25582	0.255281	20.5884	3.49042e-94	3.11179e-91
ENSDARG00000005159	cyth1a	350.928	5.0762	0.247695	20.4938	2.44698e-93	2.08238e-90
ENSDARG00000043416	tnfaip2a	491.892	4.79986	0.234563	20.463	4.59871e-93	3.74335e-90
ENSDARG00000078675	dock7	1721.11	2.40118	0.117829	20.3785	2.59337e-92	2.02304e-89
ENSDARG00000043710	parvaa	377.213	6.95095	0.34186	20.3327	6.60421e-92	4.94576e-89
ENSDARG00000034700	vegfab	993.373	3.35182	0.166573	20.1221	4.72168e-90	3.39997e-87
ENSDARG00000003061	cd276	424.063	5.13501	0.255353	20.1094	6.10083e-90	4.23036e-87
ENSDARG00000009677	dlg1	496.734	5.03173	0.25409	19.8029	2.80821e-87	1.87769e-84
ENSDARG00000010758	capn12	423.893	7.6926	0.392091	19.6195	1.05472e-85	6.80916e-83
ENSDARG00000097617	si:ch211-178n15.1	345.02	7.06561	0.363613	19.4317	4.16673e-84	2.60032e-81
ENSDARG00000018179	acvrl1	1116	3.65445	0.188235	19.4143	5.8475e-84	3.53151e-81
ENSDARG00000020131	fnbp1l	432.03	3.85991	0.202452	19.0658	4.85863e-81	2.8426e-78
ENSDARG00000014098	pkd2	379.967	5.53642	0.29081	19.0379	8.27225e-81	4.69312e-78
ENSDARG00000045706	tspan9b	321.903	4.48322	0.235617	19.0276	1.0076e-80	5.54834e-78
ENSDARG00000087616	maptb	724.088	-4.35024	0.229633	-18.9443	4.92403e-80	2.63393e-77
ENSDARG00000077881	chl1a	459.748	5.59566	0.295525	18.9346	5.91126e-80	3.07419e-77
ENSDARG00000032221	phactr4b	1020.19	2.70692	0.146149	18.5216	1.38169e-76	6.99133e-74
ENSDARG00000033516	efr3ba	281.069	5.58045	0.30192	18.4832	2.81893e-76	1.38884e-73
ENSDARG00000062023	fndc3bb	897.083	2.44005	0.13242	18.4266	8.03914e-76	3.8592e-73
ENSDARG00000078244	si:ch211-197l9.2	341.044	6.35898	0.348586	18.2422	2.38441e-74	1.11602e-71
ENSDARG00000033099	kif7	279.932	4.72094	0.26242	17.99	2.33218e-72	1.06495e-69
ENSDARG00000059483	tead1b	241.937	5.43811	0.302849	17.9565	4.26767e-72	1.90236e-69
ENSDARG00000077231	vwf	420.998	4.96145	0.278617	17.8074	6.18778e-71	2.69413e-68
ENSDARG00000074842	snx8a	263.716	4.2344	0.238252	17.7728	1.14889e-70	4.88851e-68
ENSDARG00000071196	cavin2b	1248.04	3.53244	0.19978	17.6817	5.80238e-70	2.41405e-67
ENSDARG00000023963	tpm4a	3900.19	2.89925	0.164584	17.6156	1.87002e-69	7.61096e-67
ENSDARG00000077138	zgc:195173	464.935	3.42579	0.19525	17.5457	6.42011e-69	2.55739e-66
ENSDARG00000062177	dcbld2	216.819	6.12194	0.350318	17.4754	2.20663e-68	8.60677e-66
ENSDARG00000088308	notchl	356.472	5.98924	0.343569	17.4324	4.68124e-68	1.78861e-65
ENSDARG00000089441	si:ch211-105c13.3	2792.43	4.53386	0.26127	17.3531	1.86787e-67	6.99405e-65
ENSDARG00000000442	slc39a13	544.894	2.91732	0.168679	17.2951	5.12018e-67	1.87961e-64
ENSDARG00000104174	NA	324.699	5.93062	0.345317	17.1744	4.12823e-66	1.48632e-63
ENSDARG00000069989	bnc2	206.657	6.39942	0.375651	17.0355	4.47596e-65	1.58111e-62
ENSDARG00000053279	apln	487.958	2.98666	0.175709	16.9977	8.53527e-65	2.95921e-62
ENSDARG00000056804	si:dkey-40g16.6	255.072	4.87349	0.28895	16.8662	7.97654e-64	2.71521e-61
ENSDARG00000056985	tpte	1465.18	2.20938	0.131778	16.7659	4.33532e-63	1.44939e-60
ENSDARG00000035360	mink1	409.145	3.05053	0.182472	16.7178	9.71812e-63	3.19198e-60
ENSDARG00000061294	arhgap5	1528.62	2.87624	0.173484	16.5793	9.84141e-62	3.17674e-59
ENSDARG00000074487	NA	183.821	5.73452	0.347086	16.5219	2.55347e-61	8.10272e-59
ENSDARG00000099236	sept10	229.017	5.02642	0.310582	16.1839	6.55384e-59	2.04502e-56
ENSDARG00000076651	NA	246.62	4.91468	0.304142	16.1592	9.78548e-59	3.00334e-56
ENSDARG00000089871	jcada	297.914	3.81533	0.239361	15.9396	3.36277e-57	1.01545e-54
ENSDARG00000017565	itk	1256.33	2.56189	0.161412	15.8717	9.94577e-57	2.95563e-54
ENSDARG00000030125	sox7	252.377	4.91285	0.310838	15.8052	2.86611e-56	8.38427e-54
ENSDARG00000062390	cdc42ep5	193.078	5.44593	0.345798	15.7489	6.99191e-56	2.01389e-53
ENSDARG00000098788	pcdh2g17	341.588	4.43475	0.282016	15.7251	1.01712e-55	2.88522e-53
ENSDARG00000099819	sb:cb1058	218.753	4.38764	0.279061	15.7229	1.05395e-55	2.94507e-53
ENSDARG00000094854	ms4a17a.9	726.709	4.60375	0.293044	15.7101	1.29038e-55	3.55271e-53
ENSDARG00000070571	inavab	234.633	3.76807	0.240682	15.6558	3.0315e-55	8.22548e-53
ENSDARG00000098674	ppfia1	988.172	2.11835	0.137449	15.4118	1.36284e-53	3.645e-51
ENSDARG00000015707	dvl3a	599.779	3.86349	0.251429	15.3661	2.76185e-53	7.28273e-51
ENSDARG00000075281	tbc1d30	431.065	3.10683	0.203309	15.2813	1.01921e-52	2.65024e-50
ENSDARG00000057403		664.286	3.02566	0.199761	15.1464	8.00785e-52	2.05374e-49
ENSDARG00000069548	zgc:162780	263.256	3.24758	0.215658	15.059	3.01445e-51	7.62655e-49
ENSDARG00000042627	nhsl1b	871.601	2.47636	0.164655	15.0397	4.03658e-51	1.00764e-48
ENSDARG00000061948	amotl2b	222.718	4.42283	0.294149	15.036	4.2665e-51	1.05102e-48
ENSDARG00000067719	wwtr1	190.511	4.50946	0.301601	14.9517	1.51742e-50	3.6895e-48
ENSDARG00000098215		667.87	4.09427	0.276662	14.7988	1.49079e-49	3.57827e-47
ENSDARG00000003872	ccdc102a	1598.18	2.71206	0.183353	14.7915	1.66282e-49	3.94067e-47
ENSDARG00000057633	cxcr4a	2447.44	-2.96119	0.201902	-14.6665	1.05705e-48	2.47376e-46
ENSDARG00000052764	chrnb3a	123.221	5.91711	0.405842	14.5799	3.77341e-48	8.72169e-46
ENSDARG00000063036	psd2	139.887	5.44006	0.37437	14.5313	7.67877e-48	1.75319e-45
ENSDARG00000070470	sh3rf1	500.985	3.21443	0.221417	14.5175	9.38165e-48	2.11618e-45
ENSDARG00000089340	rhobtb2b	121.475	5.6825	0.391601	14.511	1.03264e-47	2.30157e-45
ENSDARG00000036066	si:dkey-78a14.4	147.715	4.20116	0.290453	14.4642	2.04067e-47	4.49476e-45
ENSDARG00000035598	coro1ca	4768.77	2.15638	0.149901	14.3854	6.39216e-47	1.39156e-44
ENSDARG00000010583	pard3ab	432.177	2.84162	0.19809	14.3451	1.14277e-46	2.4592e-44
ENSDARG00000057098	htr1ab	121.526	6.10607	0.426105	14.33	1.42199e-46	3.02528e-44
ENSDARG00000077073	tanc1a	225.006	4.13612	0.291228	14.2023	8.86142e-46	1.86408e-43
ENSDARG00000062248	ptpn21	477.5	2.49279	0.175976	14.1656	1.49686e-45	3.1138e-43
ENSDARG00000102153	nrp1a	889.757	2.38939	0.169131	14.1275	2.57243e-45	5.24845e-43
ENSDARG00000045273	tmem204	203.238	3.79669	0.268749	14.1273	2.57909e-45	5.24845e-43
ENSDARG00000061737	ece1	1948.7	2.15726	0.152869	14.1118	3.21094e-45	6.46399e-43
ENSDARG00000071014	s100u	225.53	3.50944	0.24973	14.0529	7.3935e-45	1.47257e-42
ENSDARG00000091161	rpz	121.927	5.05636	0.362041	13.9663	2.50345e-44	4.93365e-42
ENSDARG00000058943	cdcp1a	344.531	3.71423	0.26643	13.9407	3.58285e-44	6.9873e-42
ENSDARG00000097256	si:ch211-270g19.5	172.224	4.72478	0.339649	13.9108	5.44798e-44	1.05152e-41
ENSDARG00000026294	erbb2	155.412	4.61938	0.332677	13.8855	7.75487e-44	1.4815e-41
ENSDARG00000079657	si:dkey-53k12.1	332.185	4.04419	0.291696	13.8644	1.04089e-43	1.96844e-41
ENSDARG00000077677	pdgfd	254.301	4.64276	0.33741	13.76	4.43675e-43	8.30649e-41
ENSDARG00000053868	etv2	315.973	4.5692	0.332768	13.7309	6.63305e-43	1.22954e-40
ENSDARG00000102402	fut11	150.933	3.6025	0.262703	13.7132	8.46502e-43	1.55375e-40
ENSDARG00000053561	NA	916.162	3.15783	0.230476	13.7014	9.96487e-43	1.81128e-40
ENSDARG00000087457	ecscr	103.624	5.42771	0.401199	13.5287	1.05829e-41	1.90513e-39
ENSDARG00000017569	reep3a	432.842	2.51217	0.18633	13.4824	1.98613e-41	3.54137e-39
ENSDARG00000030967	si:ch211-51a6.2	154.298	4.91804	0.364969	13.4752	2.18835e-41	3.86512e-39
ENSDARG00000019579	ldb2a	109.024	5.25889	0.39244	13.4005	6.00504e-41	1.05071e-38
ENSDARG00000054170	ltb4r2b	95.6142	5.80425	0.433375	13.3932	6.63031e-41	1.14938e-38
ENSDARG00000103679	bmp16	211.878	2.91516	0.218071	13.3679	9.31145e-41	1.59935e-38
ENSDARG00000055284	afap1	280.398	3.04903	0.22868	13.3332	1.48358e-40	2.52505e-38
ENSDARG00000022763	hpcal1	162.4	5.35482	0.402822	13.2933	2.53216e-40	4.27092e-38
ENSDARG00000054527	NA	195.819	4.41286	0.332749	13.2618	3.85401e-40	6.4424e-38
ENSDARG00000061654	wwc3	835.978	2.11984	0.160484	13.209	7.78555e-40	1.28992e-37
ENSDARG00000073848	arhgef7b	1269.47	2.27753	0.17265	13.1916	9.80417e-40	1.61012e-37
ENSDARG00000096908	si:ch73-185c24.2	336.328	4.1815	0.317288	13.1789	1.16065e-39	1.88953e-37
ENSDARG00000079473	map3k21	314.881	2.33546	0.177733	13.1403	1.93536e-39	3.12361e-37
ENSDARG00000015123	dnase1l4.1	256.708	4.09209	0.312024	13.1147	2.71277e-39	4.3409e-37
ENSDARG00000086980	mbd6	1010.49	2.08856	0.159346	13.107	3.0005e-39	4.76062e-37
ENSDARG00000054337	ap1g2	742.516	2.5004	0.1908	13.1048	3.09127e-39	4.86342e-37
ENSDARG00000101170	rab42b	1419.72	1.80295	0.138493	13.0183	9.62294e-39	1.50134e-36
ENSDARG00000037884	rab30	88.1447	5.6797	0.437375	12.9859	1.47119e-38	2.27633e-36
ENSDARG00000069378	pard6a	278.758	3.17668	0.245691	12.9296	3.06412e-38	4.70216e-36
ENSDARG00000029472	afdna	319.37	3.6942	0.286702	12.8852	5.45568e-38	8.30417e-36
ENSDARG00000075706	si:ch211-106h4.9	174.038	4.35103	0.339779	12.8054	1.52848e-37	2.30776e-35
ENSDARG00000100977	golim4a	168.344	3.28895	0.257786	12.7584	2.7979e-37	4.19059e-35
ENSDARG00000044251	rasgef1bb	205.389	3.8469	0.301545	12.7573	2.83953e-37	4.21918e-35
ENSDARG00000069484	dab2ipa	110.088	4.55513	0.357107	12.7557	2.8992e-37	4.27392e-35
ENSDARG00000074307	rapgef5b	96.6954	4.85893	0.381154	12.7479	3.20123e-37	4.68229e-35
ENSDARG00000026753	grik4	174.824	5.00109	0.393079	12.7228	4.41527e-37	6.40796e-35
ENSDARG00000053713	ccdc88c	1087.53	1.89068	0.149021	12.6874	6.94728e-37	1.00052e-34
ENSDARG00000059472	arhgap31	1358.87	1.63873	0.129354	12.6686	8.83171e-37	1.26219e-34
ENSDARG00000077039	esama	141.042	4.65266	0.367735	12.6522	1.08759e-36	1.54257e-34
ENSDARG00000069379	zgc:158868	223.36	-3.92821	0.311129	-12.6257	1.52419e-36	2.14555e-34
ENSDARG00000056835	laynb	86.5724	4.68254	0.372952	12.5553	3.71555e-36	5.19124e-34
ENSDARG00000062415	ctnnd2a	132.508	3.44048	0.274094	12.5522	3.86643e-36	5.36202e-34
ENSDARG00000008278	rcor2	426.036	3.43814	0.275989	12.4576	1.27202e-35	1.75109e-33
ENSDARG00000077506	tjp1a	808.646	2.52007	0.202734	12.4305	1.78603e-35	2.44074e-33
ENSDARG00000075017	myzap	147.479	4.50413	0.363033	12.407	2.39589e-35	3.25043e-33
ENSDARG00000098374		303.356	3.09876	0.249876	12.4012	2.57425e-35	3.46727e-33
ENSDARG00000102696	dnajc11b	121.622	4.45713	0.360523	12.3629	4.14725e-35	5.54606e-33
ENSDARG00000100225	kif16ba	446.021	2.31121	0.18822	12.2793	1.17007e-34	1.54268e-32
ENSDARG00000078193	si:ch211-67e16.3	406.281	-2.46018	0.200344	-12.2798	1.16307e-34	1.54268e-32
ENSDARG00000026726	anxa1a	4220.48	-1.81089	0.147681	-12.2621	1.44663e-34	1.89398e-32
ENSDARG00000034771	rab13	135.733	3.23	0.263731	12.2473	1.73645e-34	2.25762e-32
ENSDARG00000092158	cbx3b	759.148	1.91648	0.157179	12.193	3.38639e-34	4.37242e-32
ENSDARG00000004621	gpm6ab	86.9671	4.39555	0.361166	12.1704	4.46707e-34	5.72825e-32
ENSDARG00000045463	ralaa	183.856	2.92268	0.240934	12.1306	7.26996e-34	9.25906e-32
ENSDARG00000071261	zmp:0000001139	1786.26	-2.36325	0.194889	-12.1262	7.67678e-34	9.67192e-32
ENSDARG00000090752	plk2a	152.968	3.51028	0.289486	12.1259	7.69745e-34	9.67192e-32
ENSDARG00000075718	rpz5	4567.4	2.11777	0.175437	12.0715	1.49458e-33	1.86544e-31
ENSDARG00000009534	wls	2176.73	1.7119	0.141852	12.0682	1.55424e-33	1.92706e-31
ENSDARG00000045524	lamb1b	225.037	2.9623	0.24584	12.0497	1.94614e-33	2.38141e-31
ENSDARG00000007370	dysf	154.822	3.28474	0.272598	12.0497	1.94586e-33	2.38141e-31
ENSDARG00000018687	itga2b	833.323	2.43027	0.20215	12.0221	2.72018e-33	3.30697e-31
ENSDARG00000068812	tlr7	152.53	-3.99835	0.333492	-11.9894	4.04017e-33	4.88e-31
ENSDARG00000003109	rcan1a	4633.5	1.50005	0.12591	11.9136	1.00553e-32	1.20676e-30
ENSDARG00000043643	ehbp1	439.518	2.63802	0.221454	11.9123	1.02142e-32	1.21802e-30
ENSDARG00000010681	tjap1	779.814	1.85344	0.155923	11.8869	1.38512e-32	1.64128e-30
ENSDARG00000097351	NA	129.248	3.30334	0.27814	11.8765	1.56767e-32	1.84591e-30
ENSDARG00000005789	enpp1	693.555	-2.04223	0.172044	-11.8704	1.68734e-32	1.9744e-30
ENSDARG00000027589	fzd7b	142.392	3.07078	0.260578	11.7845	4.69157e-32	5.45563e-30
ENSDARG00000076484	stab1	269.588	2.46486	0.209267	11.7786	5.03449e-32	5.81826e-30
ENSDARG00000039436	il13ra2	120.456	4.12852	0.350885	11.766	5.84221e-32	6.7103e-30
ENSDARG00000045304	mtfr1	230.823	3.11288	0.265022	11.7458	7.42452e-32	8.47573e-30
ENSDARG00000016531	klhl4	167.262	3.16309	0.271398	11.6548	2.16872e-31	2.46077e-29
ENSDARG00000102750	cdh1	194.294	2.91916	0.250506	11.6531	2.21287e-31	2.49574e-29
ENSDARG00000086963		125.403	-3.12931	0.270731	-11.5587	6.66803e-31	7.47538e-29
ENSDARG00000030087	nfkbib	1058.82	1.64832	0.142625	11.557	6.8035e-31	7.58186e-29
ENSDARG00000104222	inppl1a	1910.77	1.75166	0.151709	11.5462	7.71719e-31	8.54919e-29
ENSDARG00000025826	gna12a	800.139	1.49758	0.130097	11.5113	1.15786e-30	1.27514e-28
ENSDARG00000098857	lifra	167.033	3.09494	0.26966	11.4772	1.71763e-30	1.88056e-28
ENSDARG00000044588	emp2	2732.54	2.14018	0.186566	11.4715	1.83518e-30	1.99757e-28
ENSDARG00000075299	prxl2c	186.991	3.48539	0.305286	11.4168	3.44736e-30	3.73072e-28
ENSDARG00000100913	arhgef12b	793.201	2.44653	0.214613	11.3998	4.1928e-30	4.51136e-28
ENSDARG00000009727	twf2b	111.299	4.62666	0.406396	11.3846	4.98974e-30	5.33816e-28
ENSDARG00000061732	raph1b	665.224	1.67903	0.147489	11.3841	5.01861e-30	5.33855e-28
ENSDARG00000034268	slit3	283.176	2.35035	0.206813	11.3646	6.27387e-30	6.63612e-28
ENSDARG00000100456	ptk2aa	144.127	3.3365	0.294112	11.3443	7.9121e-30	8.32193e-28
ENSDARG00000006526	fn1b	781.571	1.80687	0.159562	11.3239	9.98848e-30	1.04472e-27
ENSDARG00000074381	farp1	1192.44	1.96662	0.17386	11.3115	1.15046e-29	1.19661e-27
ENSDARG00000016623	si:ch211-195b13.1	1185.6	-2.91423	0.258014	-11.2948	1.39146e-29	1.43927e-27
ENSDARG00000103020	si:dkey-237i9.8	126.316	2.98326	0.264799	11.2661	1.92882e-29	1.98414e-27
ENSDARG00000058179	ackr3b	341.847	3.00245	0.266722	11.2568	2.14324e-29	2.19266e-27
ENSDARG00000007382	ubtd1a	83.3194	3.88268	0.345105	11.2507	2.29733e-29	2.33753e-27
ENSDARG00000076624	ptprb	271.718	2.31125	0.205961	11.2218	3.18722e-29	3.22547e-27
ENSDARG00000089706	si:ch211-276a23.5	26879.2	2.49445	0.222755	11.1982	4.16253e-29	4.18983e-27
ENSDARG00000029443	zgc:92242	233.77	2.20415	0.19717	11.179	5.16921e-29	5.17529e-27
ENSDARG00000042041	tal2	702.989	3.50077	0.313922	11.1517	7.0248e-29	6.99565e-27
ENSDARG00000028327	gmfb	2163.44	1.67002	0.1505	11.0965	1.30462e-28	1.29233e-26
ENSDARG00000091006	cobl	167.755	3.42075	0.308909	11.0736	1.68406e-28	1.65942e-26
ENSDARG00000045628	rab34a	151.952	4.02849	0.363968	11.0682	1.78872e-28	1.75332e-26
ENSDARG00000102945	ccl39.2	80.6246	4.67585	0.422513	11.0668	1.81854e-28	1.77327e-26
ENSDARG00000013539	ikzf1	25807.6	2.28008	0.20613	11.0614	1.93166e-28	1.87381e-26
ENSDARG00000039576	fstl1b	220.193	2.71251	0.246784	10.9914	4.20166e-28	4.05482e-26
ENSDARG00000044179	rbms2a	250.472	2.82013	0.257091	10.9694	5.36517e-28	5.15111e-26
ENSDARG00000075349	si:ch73-138n13.1	778.475	1.81017	0.165158	10.9603	5.93221e-28	5.66647e-26
ENSDARG00000078890	wdfy3	1201.41	1.4119	0.12948	10.9043	1.09893e-27	1.04437e-25
ENSDARG00000102081	mprip	1466.28	1.60389	0.147185	10.8971	1.18987e-27	1.12509e-25
ENSDARG00000086292	st6galnac	983.334	1.79448	0.165865	10.8189	2.80114e-27	2.63533e-25
ENSDARG00000005679	trip10a	273.495	2.51279	0.232313	10.8164	2.87951e-27	2.69551e-25
ENSDARG00000062799	baiap2a	225.177	2.60696	0.241331	10.8024	3.35262e-27	3.12277e-25
ENSDARG00000087162	tmem102	502.786	1.77762	0.164594	10.8	3.44114e-27	3.18936e-25
ENSDARG00000102389	ved	696.142	-3.28975	0.305349	-10.7738	4.57952e-27	4.22353e-25
ENSDARG00000014059	cldn5b	125.939	3.57984	0.332631	10.7622	5.19149e-27	4.76446e-25
ENSDARG00000016427	fignl1	1214.04	1.34015	0.124712	10.746	6.19191e-27	5.65487e-25
ENSDARG00000077176	zgc:174888	149.008	2.71553	0.252846	10.7398	6.61558e-27	6.01247e-25
ENSDARG00000100057	ppfibp1b	180.634	4.03915	0.376664	10.7235	7.89883e-27	7.14405e-25
ENSDARG00000029372	rasa4	203.405	2.71957	0.253855	10.7131	8.83671e-27	7.95389e-25
ENSDARG00000039677	dsc2l	545.419	1.62944	0.152243	10.7028	9.87051e-27	8.8419e-25
ENSDARG00000054942	lgals2a	2211.29	-1.64322	0.153586	-10.699	1.02857e-26	9.1699e-25
ENSDARG00000038237	tbc1d12a	917.044	1.54258	0.144434	10.6801	1.26093e-26	1.11883e-24
ENSDARG00000056725	hmgb3a	1659.64	-2.37687	0.22326	-10.6462	1.81669e-26	1.60434e-24
ENSDARG00000069478	slc13a3	223.414	3.86782	0.363698	10.6347	2.05494e-26	1.80623e-24
ENSDARG00000075673	arhgap21b	481.57	2.07541	0.195225	10.6309	2.14023e-26	1.8724e-24
ENSDARG00000102478		51.3804	4.89703	0.461205	10.6179	2.46065e-26	2.14271e-24
ENSDARG00000052121	rag2	157.057	-2.52144	0.23769	-10.6081	2.7321e-26	2.36807e-24
ENSDARG00000070155	tuba8l3	105.667	4.30944	0.409325	10.5282	6.40745e-26	5.52812e-24
ENSDARG00000078335	amot	1498.79	1.4268	0.135679	10.516	7.28968e-26	6.26043e-24
ENSDARG00000097877	si:ch211-167b20.8	165.33	2.42299	0.231651	10.4597	1.32339e-25	1.13135e-23
ENSDARG00000007774	vash2	515.722	2.43448	0.232967	10.4499	1.46695e-25	1.24837e-23
ENSDARG00000079575	aff3	129.527	-3.82656	0.367333	-10.4171	2.07078e-25	1.75426e-23
ENSDARG00000051819	swap70a	472.27	-2.82077	0.271921	-10.3735	3.27318e-25	2.76038e-23
ENSDARG00000027966	ap1s3b	268.744	3.40797	0.328809	10.3646	3.59301e-25	3.01652e-23
ENSDARG00000027611	cavin2a	200.539	2.46771	0.238588	10.343	4.50212e-25	3.76288e-23
ENSDARG00000102100	mrc1a	118.002	2.97624	0.287812	10.3409	4.60015e-25	3.82773e-23
ENSDARG00000052122	rag1	540.634	-3.28082	0.317827	-10.3227	5.56568e-25	4.61065e-23
ENSDARG00000039997	ptp4a3a	285.712	-2.26166	0.219872	-10.2862	8.12968e-25	6.70502e-23
ENSDARG00000095693		114.001	-2.70573	0.26332	-10.2754	9.09282e-25	7.46648e-23
ENSDARG00000076994	adgra2	96.2852	4.69077	0.456587	10.2735	9.27294e-25	7.58114e-23
ENSDARG00000054645	si:ch211-51c14.1	78.7113	4.06794	0.395984	10.273	9.32638e-25	7.59167e-23
ENSDARG00000039096	si:dkey-24p1.1	946.651	-2.71102	0.264088	-10.2656	1.00693e-24	8.16095e-23
ENSDARG00000098874	exoc6b	1686.43	1.74773	0.170412	10.2559	1.11359e-24	8.98649e-23
ENSDARG00000078778	lrch1	1140.71	1.50605	0.147272	10.2263	1.51185e-24	1.2148e-22
ENSDARG00000089354	tspan4a	127.272	2.8557	0.279637	10.2122	1.74931e-24	1.3996e-22
ENSDARG00000019834	edrf1	1090.47	1.46659	0.14368	10.2073	1.83854e-24	1.46473e-22
ENSDARG00000071241	trim35-39	177.255	2.66378	0.261218	10.1975	2.03369e-24	1.61333e-22
ENSDARG00000043093	mpeg1.2	508.132	2.88101	0.282589	10.1951	2.08606e-24	1.6479e-22
ENSDARG00000044016	myo6a	274.749	2.28651	0.224404	10.1893	2.21386e-24	1.74151e-22
ENSDARG00000012953	mob1bb	385.218	1.78054	0.174762	10.1884	2.23499e-24	1.75077e-22
ENSDARG00000059809	caska	1580.67	2.17847	0.213857	10.1866	2.2768e-24	1.7761e-22
ENSDARG00000055642	si:ch211-217a12.1	127.682	-3.37542	0.331375	-10.1861	2.28783e-24	1.77729e-22
ENSDARG00000074829	rasip1	443.561	4.74718	0.466071	10.1855	2.30103e-24	1.78016e-22
ENSDARG00000035891	acana	133.181	3.58729	0.352249	10.184	2.33829e-24	1.80154e-22
ENSDARG00000035357	gnb2	322.367	2.39787	0.236096	10.1563	3.10551e-24	2.38284e-22
ENSDARG00000042934	ccn2a	284.027	3.06643	0.302141	10.149	3.34757e-24	2.55809e-22
ENSDARG00000104691	cd79b	728.262	-3.06723	0.302618	-10.1357	3.8379e-24	2.92086e-22
ENSDARG00000101869	wu:fi36a10	136.461	3.0239	0.298896	10.1169	4.64951e-24	3.52421e-22
ENSDARG00000062251	fbxl7	72.9025	4.18173	0.41561	10.0617	8.15898e-24	6.15937e-22
ENSDARG00000014793	ehd1b	1131.58	2.44497	0.243132	10.0561	8.6314e-24	6.48985e-22
ENSDARG00000098153	lhfpl2b	110.377	3.78906	0.377058	10.049	9.27809e-24	6.94817e-22
ENSDARG00000061736	ank3a	1196.16	-3.04188	0.302736	-10.0479	9.3807e-24	6.99703e-22
ENSDARG00000075549	cdh5	200.598	3.0902	0.307882	10.037	1.0484e-23	7.78898e-22
ENSDARG00000006921	lrp5	609.365	1.57764	0.15772	10.0028	1.48197e-23	1.09666e-21
ENSDARG00000070683	dkk3b	4026.59	4.42731	0.442965	9.99471	1.60754e-23	1.18025e-21
ENSDARG00000103577	syngr1b	393.147	-2.97558	0.297711	-9.99487	1.60498e-23	1.18025e-21
ENSDARG00000014180	ildr2	51.2808	4.21518	0.422816	9.9693	2.07689e-23	1.51888e-21
ENSDARG00000100901	NA	93.9281	3.83195	0.387454	9.89007	4.59706e-23	3.34888e-21
ENSDARG00000071082	p4ha1b	577.381	2.1964	0.222172	9.88606	4.78468e-23	3.47204e-21
ENSDARG00000010785	thbs1b	291.08	2.26746	0.230186	9.85054	6.81762e-23	4.92817e-21
ENSDARG00000104701	map7d1b	1552.25	1.2732	0.129599	9.82415	8.86162e-23	6.38105e-21
ENSDARG00000044781	bace2	205.853	2.50542	0.255142	9.81971	9.2611e-23	6.64315e-21
ENSDARG00000060316	cish	635.046	1.72212	0.175427	9.81674	9.53814e-23	6.81576e-21
ENSDARG00000079191	zgc:172122	51.6754	4.33379	0.441589	9.8141	9.79125e-23	6.97003e-21
ENSDARG00000098644	si:ch211-126j24.1	370.048	2.24146	0.228466	9.81089	1.01072e-22	7.1677e-21
ENSDARG00000076118	cdip1	322.655	1.64617	0.168162	9.78919	1.25302e-22	8.85245e-21
ENSDARG00000007836	ctsla	8134.13	1.78023	0.182238	9.76869	1.53419e-22	1.07982e-20
ENSDARG00000019861	fgl2a	3445.31	1.59865	0.163853	9.75662	1.72821e-22	1.21182e-20
ENSDARG00000012972	cfl1l	6882.18	-1.48414	0.152634	-9.72349	2.39425e-22	1.67258e-20
ENSDARG00000022550	gxylt1b	140.636	3.21583	0.331438	9.70264	2.93803e-22	2.04482e-20
ENSDARG00000077424	NA	54.8468	3.88163	0.400949	9.68111	3.62754e-22	2.51536e-20
ENSDARG00000055901	steap4	2319.6	4.02664	0.416807	9.6607	4.42825e-22	3.05925e-20
ENSDARG00000063054	shank3b	556.026	4.58826	0.475473	9.64988	4.92145e-22	3.38748e-20
ENSDARG00000051914	slc14a2	106.526	4.07417	0.423086	9.62964	5.9939e-22	4.11054e-20
ENSDARG00000055398	foxc1b	106.177	2.74036	0.284805	9.62188	6.46376e-22	4.41659e-20
ENSDARG00000005479	tenm3	189.576	2.93998	0.30672	9.58524	9.22395e-22	6.27966e-20
ENSDARG00000076262	pou3f2b	101.184	3.90873	0.408668	9.56456	1.1268e-21	7.64345e-20
ENSDARG00000074014	zgc:194275	1437.75	-2.82854	0.295877	-9.55985	1.17928e-21	7.94187e-20
ENSDARG00000037116	cxcl12a	1227.86	2.17045	0.227032	9.56009	1.17656e-21	7.94187e-20
ENSDARG00000058557	il11b	152.031	2.85648	0.299101	9.55021	1.29434e-21	8.68555e-20
ENSDARG00000056166	jac2	85.2408	4.59626	0.481364	9.54842	1.31693e-21	8.80558e-20
ENSDARG00000003169	magi1b	704.462	2.26828	0.237686	9.54318	1.38515e-21	9.22878e-20
ENSDARG00000039684	sirt5	863.438	1.2999	0.13642	9.5287	1.59266e-21	1.05737e-19
ENSDARG00000080020	il13ra1	833.73	1.67674	0.17599	9.5275	1.61113e-21	1.06585e-19
ENSDARG00000037833	mitfb	290.811	1.68192	0.176967	9.50411	2.01764e-21	1.33008e-19
ENSDARG00000078729	ackr4a	220.725	2.17663	0.229734	9.47456	2.67899e-21	1.75986e-19
ENSDARG00000031911	tns3.2	654.358	1.47545	0.155777	9.47155	2.75723e-21	1.80493e-19
ENSDARG00000025847	sox12	650.563	-1.98136	0.209758	-9.44593	3.52272e-21	2.29799e-19
ENSDARG00000071021	papss2a	1266.32	1.36627	0.144841	9.43287	3.99023e-21	2.59393e-19
ENSDARG00000094910	si:dkey-22i16.7	74.0086	4.36652	0.463099	9.4289	4.144e-21	2.68456e-19
ENSDARG00000054748	cuedc1b	210.187	3.05814	0.324872	9.41337	4.80474e-21	3.10187e-19
ENSDARG00000056407	irf8	2264.53	-1.253	0.133219	-9.40561	5.17313e-21	3.32823e-19
ENSDARG00000090164	si:ch73-362m14.2	2246.34	-2.31009	0.246344	-9.37751	6.75505e-21	4.3311e-19
ENSDARG00000075515	cd37	1468.9	-2.73632	0.292115	-9.36727	7.44322e-21	4.75604e-19
ENSDARG00000059432	fsd1l	94.746	3.52497	0.376481	9.36294	7.75487e-21	4.93832e-19
ENSDARG00000058488	adora2ab	847.852	-1.67968	0.179412	-9.36212	7.8155e-21	4.96006e-19
ENSDARG00000054683	prdm8b	84.0499	-3.12794	0.334352	-9.35522	8.34296e-21	5.27692e-19
ENSDARG00000011769	cpm	150.326	-2.60885	0.278903	-9.35396	8.44292e-21	5.32217e-19
ENSDARG00000027986	slc35d1b	415.345	1.60805	0.172016	9.34826	8.91052e-21	5.59808e-19
ENSDARG00000045561	dram1	4351.23	1.46799	0.15713	9.34252	9.40708e-21	5.89028e-19
ENSDARG00000045051	slc16a3	1691	-2.08724	0.223436	-9.34157	9.49177e-21	5.92349e-19
ENSDARG00000094286	si:ch211-117m20.4	1016.96	1.82265	0.195155	9.33949	9.67971e-21	6.02072e-19
ENSDARG00000003989	crhr1	89.4134	-3.53435	0.378613	-9.33498	1.01008e-20	6.26182e-19
ENSDARG00000027199	smad1	281.787	1.85157	0.199951	9.26014	2.0417e-20	1.26154e-18
ENSDARG00000095606	si:dkeyp-51f12.2	164.923	2.49105	0.269332	9.249	2.26607e-20	1.39557e-18
ENSDARG00000062820	irgf3	73.0105	3.1956	0.345908	9.23829	2.50479e-20	1.53753e-18
ENSDARG00000062154	dip2ca	289.868	1.5874	0.171849	9.23716	2.53117e-20	1.54865e-18
ENSDARG00000015805	cgnl1	529.311	1.62072	0.175569	9.23126	2.67467e-20	1.63111e-18
ENSDARG00000054864	aplp2	1314.45	1.27277	0.137975	9.22463	2.84533e-20	1.72956e-18
ENSDARG00000052746	grinab	2263.38	1.33521	0.144903	9.21451	3.12717e-20	1.89472e-18
ENSDARG00000037238	smad5	1020.54	1.56634	0.170508	9.18633	4.0646e-20	2.45475e-18
ENSDARG00000032324	epb41l5	196.428	2.19131	0.238855	9.17423	4.54809e-20	2.73792e-18
ENSDARG00000097057	fxyd6l	222.481	2.54344	0.277309	9.17186	4.64932e-20	2.78989e-18
ENSDARG00000075697	si:ch73-380l3.2	455.029	1.59174	0.17373	9.16213	5.08817e-20	3.04347e-18
ENSDARG00000078725	nos1apa	355.55	1.56051	0.170536	9.1506	5.66185e-20	3.37583e-18
ENSDARG00000044574	rbms3	90.149	2.87506	0.314759	9.13418	6.59042e-20	3.91701e-18
ENSDARG00000079046	rabl6a	125.799	2.31522	0.25427	9.10536	8.59847e-20	5.09432e-18
ENSDARG00000011821	plod2	43.4066	4.23607	0.465377	9.10246	8.83072e-20	5.21542e-18
ENSDARG00000007824	camta1b	120.935	2.71929	0.299181	9.08914	9.98296e-20	5.87739e-18
ENSDARG00000053159	zgc:110626	202.018	2.24757	0.247732	9.0726	1.16214e-19	6.82054e-18
ENSDARG00000061764	ahnak	21137.3	1.17771	0.12991	9.06558	1.2394e-19	7.25127e-18
ENSDARG00000100411	si:ch73-106n3.1	382.196	-2.45681	0.271076	-9.06319	1.26688e-19	7.38894e-18
ENSDARG00000093708	arhgap20b	254.699	2.02669	0.224188	9.04012	1.56493e-19	9.09894e-18
ENSDARG00000041792	cx28.1	265.648	-1.90789	0.211249	-9.03146	1.69394e-19	9.81858e-18
ENSDARG00000063191	extl2	71.4878	3.24188	0.359562	9.01617	1.94778e-19	1.12551e-17
ENSDARG00000098592	zgc:92140	348.517	2.09355	0.232235	9.0148	1.97222e-19	1.13612e-17
ENSDARG00000036893	f13a1b	23070.4	1.29625	0.143859	9.01054	2.05036e-19	1.17751e-17
ENSDARG00000011863	ptk7a	187.045	1.93779	0.215147	9.00681	2.12132e-19	1.21454e-17
ENSDARG00000052741	card11	1270.6	-1.77474	0.197413	-8.99	2.47239e-19	1.41122e-17
ENSDARG00000077201	myo7bb	128.131	2.30872	0.257559	8.96385	3.13538e-19	1.77881e-17
ENSDARG00000076317	plod3	1581.18	1.50672	0.168084	8.9641	3.12833e-19	1.77881e-17
ENSDARG00000044044	rassf2b	352.434	-1.98796	0.221961	-8.95632	3.35695e-19	1.89876e-17
ENSDARG00000027957	fgf12a	75.0952	-3.45723	0.389772	-8.86986	7.32352e-19	4.12985e-17
ENSDARG00000028159	tead1a	48.5864	3.71698	0.419785	8.8545	8.40592e-19	4.726e-17
ENSDARG00000070428	si:dkey-222b8.1	428.893	-1.59025	0.179788	-8.84514	9.14128e-19	5.12404e-17
ENSDARG00000101051	ctsbb	61.7589	-4.11672	0.46575	-8.83889	9.66739e-19	5.40277e-17
ENSDARG00000052012	rtn4rl2a	90.3163	2.71854	0.307586	8.83833	9.71602e-19	5.41379e-17
ENSDARG00000096248	ighd	300.276	-2.01722	0.228345	-8.83407	1.00937e-18	5.60755e-17
ENSDARG00000044776	clic3	765.545	-2.26155	0.257144	-8.79488	1.43195e-18	7.93166e-17
ENSDARG00000059311	dpysl5b	425.817	-2.11501	0.240957	-8.77752	1.67116e-18	9.22934e-17
ENSDARG00000078624	arhgef9b	723.691	1.45976	0.166519	8.76637	1.84521e-18	1.01606e-16
ENSDARG00000068461	aopep	707.944	1.37047	0.156908	8.73423	2.45331e-18	1.34694e-16
ENSDARG00000098836	NA	212.397	2.56754	0.294076	8.73087	2.52728e-18	1.3835e-16
ENSDARG00000025309	dpf3	51.8738	3.48864	0.399722	8.72766	2.59993e-18	1.41912e-16
ENSDARG00000092776	NA	209.199	3.24388	0.372127	8.71713	2.85334e-18	1.55292e-16
ENSDARG00000097055	si:ch211-284f22.3	481.382	1.54773	0.177668	8.71134	3.00292e-18	1.62958e-16
ENSDARG00000062178	ripor1	1758.94	1.26735	0.145575	8.70583	3.15263e-18	1.70588e-16
ENSDARG00000075954	serpinh1a	213.077	2.92392	0.336211	8.69668	3.41739e-18	1.84382e-16
ENSDARG00000098191	si:dkey-16l2.20	160.279	2.44386	0.281247	8.68938	3.64425e-18	1.96057e-16
ENSDARG00000013750	eno1b	388.813	2.13337	0.24568	8.68351	3.83727e-18	2.05849e-16
ENSDARG00000076014	si:dkey-222l13.1	129.872	2.56351	0.295284	8.6815	3.90586e-18	2.0893e-16
ENSDARG00000016773	cishb	164.564	2.22199	0.256725	8.65516	4.92232e-18	2.62552e-16
ENSDARG00000100134	NA	222.169	-2.41203	0.2789	-8.64836	5.22437e-18	2.77871e-16
ENSDARG00000035650	evla	546.07	-1.43808	0.166594	-8.63225	6.01541e-18	3.19038e-16
ENSDARG00000000837	snx9a	1540.23	1.11428	0.129093	8.63162	6.04889e-18	3.19908e-16
ENSDARG00000070069	pitx3	38.9024	4.20463	0.487511	8.6247	6.42618e-18	3.38904e-16
ENSDARG00000100352	aglb	163.414	2.52344	0.292706	8.62105	6.63428e-18	3.48896e-16
ENSDARG00000014137	picalmb	285.632	1.83828	0.213285	8.6189	6.75982e-18	3.54502e-16
ENSDARG00000059423	prune2	2578.37	-1.20453	0.139766	-8.61818	6.80265e-18	3.55752e-16
ENSDARG00000037018	gab1	1594.51	1.24306	0.144512	8.60178	7.84896e-18	4.09327e-16
ENSDARG00000076729	myo9aa	625.648	1.7888	0.208248	8.58974	8.71657e-18	4.5331e-16
ENSDARG00000005629	smyd2b	53.5671	3.72512	0.433725	8.58867	8.79818e-18	4.56287e-16
ENSDARG00000089333	si:ch211-198c19.1	92.7524	-2.78449	0.324351	-8.58481	9.09835e-18	4.7055e-16
ENSDARG00000040338	hvcn1	687.575	2.18929	0.255079	8.58279	9.25979e-18	4.7758e-16
ENSDARG00000014854	reep1	240.359	2.04326	0.238095	8.5817	9.34832e-18	4.80822e-16
ENSDARG00000097430	NA	130.539	-2.90308	0.338508	-8.57609	9.81492e-18	5.03438e-16
ENSDARG00000045486	pawr	139.773	2.09351	0.24414	8.57502	9.90678e-18	5.06761e-16
ENSDARG00000044490	tlr9	712.389	-2.80719	0.327721	-8.5658	1.07329e-17	5.47523e-16
ENSDARG00000034714	esyt1a	763.814	-1.49931	0.175362	-8.54982	1.23278e-17	6.27176e-16
ENSDARG00000011083	si:dkey-42l23.2	395.017	1.7108	0.200489	8.53314	1.42432e-17	7.22659e-16
ENSDARG00000090230	tmem108	114.862	2.85303	0.335667	8.4996	1.90238e-17	9.62603e-16
ENSDARG00000091428	si:ch211-176g13.8	128.591	-2.46214	0.29035	-8.47988	2.25417e-17	1.13754e-15
ENSDARG00000079585	pkn3	689.454	1.21353	0.143146	8.47756	2.29969e-17	1.15739e-15
ENSDARG00000097048		532.689	1.44651	0.171147	8.45183	2.86763e-17	1.43935e-15
ENSDARG00000089858	cobll1a	455.033	-2.78972	0.3301	-8.45114	2.88476e-17	1.44408e-15
ENSDARG00000070391	tspan4b	1161.96	1.23673	0.146407	8.4472	2.98376e-17	1.48965e-15
ENSDARG00000018328	rhocb	3478.23	1.00096	0.118574	8.44168	3.12802e-17	1.55752e-15
ENSDARG00000030104	sh3bp4	1273.14	-1.69987	0.201555	-8.43378	3.34682e-17	1.66205e-15
ENSDARG00000005023	fkbp9	28.0621	4.08531	0.484441	8.43305	3.36771e-17	1.668e-15
ENSDARG00000032319	mest	437.537	1.33784	0.158884	8.42024	3.75729e-17	1.85116e-15
ENSDARG00000030064	plekha1a	601.156	1.35648	0.161092	8.4205	3.74879e-17	1.85116e-15
ENSDARG00000100232	glis2b	68.3949	3.44669	0.409439	8.41809	3.82658e-17	1.88035e-15
ENSDARG00000099995	apbb2b	63.1801	2.83348	0.336975	8.40858	4.15004e-17	2.03395e-15
ENSDARG00000033307	igf2b	360.047	1.787	0.212539	8.40785	4.17584e-17	2.04126e-15
ENSDARG00000075054	rasgrf2a	869.209	-2.37183	0.282218	-8.40422	4.30708e-17	2.09993e-15
ENSDARG00000036073	cebpg	3585.95	0.846877	0.100782	8.40307	4.34952e-17	2.11511e-15
ENSDARG00000038424	c4b	119.984	3.05637	0.364479	8.38559	5.04704e-17	2.44794e-15
ENSDARG00000024964	patj	2142.64	1.29775	0.154768	8.3851	5.06824e-17	2.45188e-15
ENSDARG00000101050	tmc8	2230.69	-1.25228	0.149626	-8.3694	5.79102e-17	2.79432e-15
ENSDARG00000099352	si:rp71-62i8.1	57.0731	3.65967	0.43762	8.36265	6.13226e-17	2.95136e-15
ENSDARG00000104530	znf609b	1395.89	1.04562	0.12509	8.359	6.32521e-17	3.02093e-15
ENSDARG00000015224	cd2ap	1148.14	1.13431	0.135695	8.35928	6.31035e-17	3.02093e-15
ENSDARG00000099517	adss1	989.468	1.82946	0.218851	8.3594	6.30402e-17	3.02093e-15
ENSDARG00000091321		193.149	-1.99662	0.239479	-8.33734	7.59818e-17	3.61967e-15
ENSDARG00000079388	agrn	111.128	2.86758	0.344656	8.32013	8.78633e-17	4.17507e-15
ENSDARG00000100973	arhgap24	390.222	-1.75066	0.210539	-8.31517	9.16184e-17	4.34248e-15
ENSDARG00000040362	ehd2b	93.9607	3.33154	0.401433	8.29911	1.04897e-16	4.95928e-15
ENSDARG00000027310	lsp1a	265.051	2.71762	0.328422	8.27478	1.28689e-16	6.0688e-15
ENSDARG00000105276	grb2a	61.8181	2.85159	0.344979	8.26599	1.38541e-16	6.51699e-15
ENSDARG00000020953	dnajb6b	168.611	2.02935	0.245696	8.2596	1.46166e-16	6.85846e-15
ENSDARG00000100075	abcg2a	1220.28	1.69608	0.205573	8.25049	1.57749e-16	7.38343e-15
ENSDARG00000093584	zgc:193505	79.2692	3.18927	0.386615	8.24922	1.59435e-16	7.44374e-15
ENSDARG00000103533	clec14a	377.952	1.51292	0.183542	8.2429	1.68093e-16	7.82843e-15
ENSDARG00000006301	wu:fj59g11	141.484	2.02467	0.245986	8.23085	1.85893e-16	8.63597e-15
ENSDARG00000074636	cep170b	936.164	1.82065	0.221389	8.22373	1.97265e-16	9.14155e-15
ENSDARG00000015566	dnmt3ab	508.285	1.57607	0.191727	8.22037	2.02871e-16	9.37816e-15
ENSDARG00000060515	zdhhc9	187.228	2.58926	0.315059	8.21833	2.06363e-16	9.51606e-15
ENSDARG00000037473	cd79a	294.589	-2.25023	0.273963	-8.21363	2.14606e-16	9.87187e-15
ENSDARG00000018809	abhd3	204.987	-1.94446	0.236887	-8.20842	2.24125e-16	1.02845e-14
ENSDARG00000042667	klf2a	2053.46	-1.22428	0.149367	-8.19648	2.47523e-16	1.13304e-14
ENSDARG00000055893	nmnat1-rbp7a	338.459	1.42261	0.17357	8.19618	2.4814e-16	1.13309e-14
ENSDARG00000076302	dtx4a	528.241	-2.45074	0.299081	-8.19423	2.52201e-16	1.14883e-14
ENSDARG00000098655		82.8948	2.87025	0.350293	8.19385	2.53007e-16	1.14971e-14
ENSDARG00000035706	dock6	324.577	1.44635	0.176561	8.1918	2.57352e-16	1.16662e-14
ENSDARG00000040076	pycard	681.511	1.46624	0.179421	8.17206	3.03167e-16	1.37099e-14
ENSDARG00000075960	cdh24a	52.2793	-3.07406	0.376466	-8.16557	3.19928e-16	1.4433e-14
ENSDARG00000076296	triqk	803.279	1.41796	0.173683	8.16406	3.2395e-16	1.45793e-14
ENSDARG00000008026	niban2b	1194.33	-1.22364	0.150026	-8.15618	3.45781e-16	1.55245e-14
ENSDARG00000069769	gig2j	72.0735	3.49512	0.428874	8.14952	3.65357e-16	1.63642e-14
ENSDARG00000018149	slc38a4	64.913	-2.65493	0.32583	-8.1482	3.69371e-16	1.65044e-14
ENSDARG00000055381	bambia	227.208	2.43964	0.299529	8.14491	3.7956e-16	1.69193e-14
ENSDARG00000004167	zgc:110366	282.27	1.71359	0.210396	8.14459	3.80569e-16	1.6924e-14
ENSDARG00000005823	slc39a10	2213.09	1.54902	0.190361	8.13728	4.04264e-16	1.79351e-14
ENSDARG00000014106	cfl2	107.312	2.41667	0.297011	8.13664	4.06414e-16	1.79879e-14
ENSDARG00000101073	si:zfos-1011f11.2	110.393	-2.60702	0.320487	-8.13455	4.13475e-16	1.82573e-14
ENSDARG00000098966		70.3932	2.76576	0.340037	8.13371	4.16347e-16	1.83408e-14
ENSDARG00000102490	asb2b	194.034	2.18069	0.268563	8.11982	4.66858e-16	2.05176e-14
ENSDARG00000042509	glod4	702.71	1.13112	0.139343	8.11753	4.75756e-16	2.08597e-14
ENSDARG00000105491	NA	2014.5	1.03232	0.127243	8.11302	4.93769e-16	2.15989e-14
ENSDARG00000077897	znf296	1759.03	-1.77792	0.219689	-8.09288	5.82693e-16	2.54293e-14
ENSDARG00000024278	adh8b	526.499	-1.40657	0.174131	-8.07765	6.60277e-16	2.87481e-14
ENSDARG00000102583	il4r.1	813.419	1.62604	0.201727	8.06063	7.59007e-16	3.29701e-14
ENSDARG00000031782	crybg1a	363.554	-1.54149	0.19131	-8.05754	7.78449e-16	3.37364e-14
ENSDARG00000032959	kcnc1b	59.9408	2.94311	0.36552	8.05184	8.156e-16	3.52648e-14
ENSDARG00000069563	zgc:153151	297.968	-1.91668	0.238084	-8.0504	8.25212e-16	3.55982e-14
ENSDARG00000015557	zgc:100829	1867.08	1.29208	0.160756	8.03751	9.16805e-16	3.94584e-14
ENSDARG00000101258	NA	1827.37	1.75693	0.219127	8.01784	1.07625e-15	4.62145e-14
ENSDARG00000015576	itprip	1687.6	-1.25509	0.156595	-8.0149	1.10223e-15	4.72217e-14
ENSDARG00000078416	zeb2b	114.18	-2.56355	0.320026	-8.01044	1.14299e-15	4.87452e-14
ENSDARG00000030954	ftr56	141.767	2.47732	0.309259	8.01051	1.14232e-15	4.87452e-14
ENSDARG00000088293	doc2b	1599.45	1.85338	0.231442	8.00798	1.16605e-15	4.96156e-14
ENSDARG00000029368	NA	290.937	-1.86973	0.233607	-8.00375	1.2069e-15	5.12372e-14
ENSDARG00000091699	capn2a	1445.34	-1.17612	0.147119	-7.99436	1.30247e-15	5.51695e-14
ENSDARG00000073869	pdzrn3b	195.549	-2.29954	0.287866	-7.98824	1.36884e-15	5.78498e-14
ENSDARG00000041720	arpc5la	252.89	2.24738	0.281482	7.9841	1.41549e-15	5.96866e-14
ENSDARG00000061365	hepacam2	109.07	2.19071	0.275173	7.96123	1.70337e-15	7.16639e-14
ENSDARG00000052625	fkbp1b	426.498	1.53431	0.192915	7.95326	1.81673e-15	7.62618e-14
ENSDARG00000077842	ajuba	1218.04	1.21452	0.152831	7.94679	1.91402e-15	7.99872e-14
ENSDARG00000070874	asmt2	67.4319	2.80836	0.353386	7.94701	1.91074e-15	7.99872e-14
ENSDARG00000102216	dlg1l	1520.78	1.14223	0.143993	7.93254	2.14713e-15	8.95292e-14
ENSDARG00000070314	cald1a	247.68	2.47333	0.312697	7.90967	2.58068e-15	1.07368e-13
ENSDARG00000011088	si:ch211-288d18.1	175.333	2.62908	0.332546	7.90592	2.65961e-15	1.10406e-13
ENSDARG00000016364	gna15.1	51.0204	3.53713	0.447821	7.89853	2.82219e-15	1.16896e-13
ENSDARG00000033616	selenon	750.477	1.18188	0.149736	7.89307	2.94841e-15	1.21855e-13
ENSDARG00000041919	ccl38.1	51.6009	3.23003	0.409247	7.8926	2.95947e-15	1.22042e-13
ENSDARG00000091624	ugt2a7	297.855	1.88838	0.239559	7.8827	3.20369e-15	1.31823e-13
ENSDARG00000015869	slc22a16	37.0699	3.70076	0.469574	7.88111	3.24473e-15	1.33219e-13
ENSDARG00000020086	nuak1a	55.935	2.79799	0.355682	7.86655	3.64557e-15	1.49349e-13
ENSDARG00000104845	mipol1	170.092	1.98272	0.252134	7.86375	3.72815e-15	1.52398e-13
ENSDARG00000030839	tescb	436.449	-1.46668	0.186767	-7.85299	4.06233e-15	1.65697e-13
ENSDARG00000034105	mtus1b	281.327	2.0302	0.258932	7.84067	4.48142e-15	1.82394e-13
ENSDARG00000075571	bicd2	422.324	1.53553	0.196022	7.83346	4.74622e-15	1.92752e-13
ENSDARG00000090062	rac3a	125.19	2.5199	0.322107	7.82317	5.15078e-15	2.08729e-13
ENSDARG00000056549	vps26a	1367.73	0.961454	0.122921	7.82173	5.21005e-15	2.10675e-13
ENSDARG00000043802	ms4a17a.8	1141.03	1.63623	0.209456	7.81182	5.63667e-15	2.27435e-13
ENSDARG00000086300	si:ch211-236d3.4	74.5034	2.71033	0.347115	7.80816	5.80301e-15	2.33643e-13
ENSDARG00000095111	si:dkey-192k22.2	939.076	-1.12875	0.144841	-7.79301	6.54311e-15	2.62876e-13
ENSDARG00000103509	si:ch73-106n3.2	327.114	-2.35263	0.301911	-7.79247	6.57127e-15	2.63442e-13
ENSDARG00000091234	si:ch73-335l21.4	935.151	1.43181	0.183976	7.78257	7.10666e-15	2.84297e-13
ENSDARG00000034541	tgfbr2b	400.121	1.22316	0.157418	7.77018	7.83723e-15	3.12854e-13
ENSDARG00000059529		137.763	1.82375	0.234728	7.76966	7.86969e-15	3.13482e-13
ENSDARG00000075307	kcnq2a	184.225	-2.26752	0.292171	-7.76095	8.4294e-15	3.35064e-13
ENSDARG00000017321	kdr	76.2257	2.41816	0.311698	7.75803	8.62613e-15	3.42158e-13
ENSDARG00000103789	tmem130	39.0662	3.57759	0.461346	7.75467	8.85749e-15	3.50592e-13
ENSDARG00000008931	renbp	707.004	1.846	0.23819	7.75008	9.18316e-15	3.62715e-13
ENSDARG00000036577	atp6v0cb	59.4158	2.87287	0.370827	7.74721	9.39358e-15	3.70245e-13
ENSDARG00000075759	samd4a	51.6149	3.09664	0.399845	7.74461	9.58748e-15	3.77094e-13
ENSDARG00000045070	itgb3b	435.415	1.79106	0.231557	7.73486	1.0352e-14	4.06312e-13
ENSDARG00000024365	crlf1a	78.7416	2.52929	0.327426	7.72477	1.12059e-14	4.38904e-13
ENSDARG00000052131	gli3	26.8379	3.68708	0.478078	7.71229	1.23581e-14	4.83023e-13
ENSDARG00000070425	dll4	48.8859	2.77784	0.360726	7.70069	1.35333e-14	5.27856e-13
ENSDARG00000003789	dennd5b	438.682	-2.34311	0.304423	-7.69688	1.39433e-14	5.42715e-13
ENSDARG00000013224	phc2b	290.915	1.78496	0.23192	7.69645	1.39904e-14	5.43418e-13
ENSDARG00000101886	pdxdc1	1263.4	1.28207	0.166613	7.6949	1.41604e-14	5.48885e-13
ENSDARG00000079233	si:ch211-160f23.5	832.473	1.36	0.177161	7.67664	1.63315e-14	6.31731e-13
ENSDARG00000020395	mical2b	118.127	2.37963	0.310614	7.66106	1.84409e-14	7.11856e-13
ENSDARG00000079097	tanc2a	420.222	1.82529	0.238439	7.65517	1.93057e-14	7.43708e-13
ENSDARG00000093272	igic1s1	833.853	-2.09843	0.274779	-7.6368	2.22682e-14	8.56068e-13
ENSDARG00000068709	fam174b	67.7492	3.28501	0.430795	7.62547	2.43148e-14	9.32831e-13
ENSDARG00000074599	frmd4ba	400.359	1.67228	0.219817	7.60758	2.79279e-14	1.06926e-12
ENSDARG00000069946	itga6b	64.7849	2.7998	0.369177	7.58389	3.35356e-14	1.28133e-12
ENSDARG00000093549	selenop	5357.89	1.25081	0.165083	7.57684	3.54073e-14	1.35009e-12
ENSDARG00000061013	ankfy1	3728.09	0.787402	0.104013	7.5702	3.72649e-14	1.41803e-12
ENSDARG00000013838	sulf2b	1239.31	-1.31512	0.173867	-7.56398	3.90906e-14	1.48449e-12
ENSDARG00000079479	gpr4	51.3649	-3.19917	0.423539	-7.55342	4.2398e-14	1.60683e-12
ENSDARG00000004415	tcf7l2	430.339	1.39262	0.184529	7.54691	4.45692e-14	1.68571e-12
ENSDARG00000055350	sun1	2106.32	0.982342	0.130327	7.53752	4.78992e-14	1.808e-12
ENSDARG00000052816	shmt1	2266.8	0.99125	0.13156	7.53456	4.89989e-14	1.84579e-12
ENSDARG00000105438	si:ch1073-220m6.1	395.733	-2.23931	0.297699	-7.52206	5.39183e-14	2.02703e-12
ENSDARG00000074697	npdc1a	77.6062	2.74321	0.364902	7.51766	5.57638e-14	2.09221e-12
ENSDARG00000086374	isg15	1314.33	1.64459	0.218809	7.51609	5.64367e-14	2.11321e-12
ENSDARG00000051899	exoc3l1	62.0094	3.26969	0.435211	7.51289	5.78367e-14	2.16131e-12
ENSDARG00000095540	sid1	78.9213	-2.3282	0.310745	-7.49231	6.76732e-14	2.52386e-12
ENSDARG00000101983	pkn2	900.827	1.22134	0.163042	7.49097	6.83683e-14	2.54471e-12
ENSDARG00000029463	asap1a	122.984	2.33041	0.311224	7.48789	6.99887e-14	2.59986e-12
ENSDARG00000041378	sh2d4a	254.565	-2.31585	0.309303	-7.48732	7.02941e-14	2.60603e-12
ENSDARG00000058666	dennd2da	3465.85	-0.88024	0.117601	-7.48496	7.15701e-14	2.64809e-12
ENSDARG00000045708	adm2a	529.681	2.21962	0.296665	7.48191	7.32489e-14	2.70486e-12
ENSDARG00000029124	adamts15a	40.6902	-3.38809	0.453334	-7.47371	7.79639e-14	2.87331e-12
ENSDARG00000010514	cxcr5	98.5092	-3.11853	0.417584	-7.46802	8.14095e-14	2.9944e-12
ENSDARG00000017665	snrkb	501.973	1.30088	0.174211	7.46724	8.18962e-14	3.00639e-12
ENSDARG00000071461		368.67	-2.22081	0.297957	-7.45348	9.09097e-14	3.33075e-12
ENSDARG00000000241	slc40a1	3843	1.5015	0.201581	7.44865	9.4301e-14	3.44825e-12
ENSDARG00000037307	gnpda1	1482.83	1.13948	0.15305	7.44517	9.682e-14	3.53346e-12
ENSDARG00000079788	fam171a1	231.866	1.55532	0.20896	7.44318	9.82902e-14	3.58013e-12
ENSDARG00000001769	ptpra	1292.94	2.03531	0.273464	7.4427	9.86483e-14	3.5862e-12
ENSDARG00000015971	rapgef1b	510.546	1.3264	0.178446	7.43306	1.06114e-13	3.85015e-12
ENSDARG00000026736	il11ra	119.579	1.9201	0.258673	7.42289	1.1459e-13	4.14963e-12
ENSDARG00000037030	casz1	591.338	1.52189	0.205371	7.41041	1.25911e-13	4.55079e-12
ENSDARG00000079508	fam114a2	949.012	1.03323	0.140343	7.36219	1.80924e-13	6.52651e-12
ENSDARG00000041394	dnajb1b	2187.18	-1.47264	0.200301	-7.35212	1.95089e-13	7.02394e-12
ENSDARG00000056184	dvl2	511.738	1.88408	0.256553	7.34381	2.07604e-13	7.46018e-12
ENSDARG00000069537	si:dkey-238c7.16	343.656	-1.48786	0.202764	-7.33786	2.17035e-13	7.78416e-12
ENSDARG00000028583	si:ch211-234h8.7	599.75	-1.61422	0.220155	-7.33218	2.26445e-13	8.10611e-12
ENSDARG00000035629	parvab	21.9068	3.65075	0.497938	7.33173	2.27204e-13	8.11779e-12
ENSDARG00000042341	tmem251	1170.38	0.872721	0.119142	7.32503	2.38839e-13	8.51722e-12
ENSDARG00000069242	pdia5	2141.49	1.06864	0.146042	7.31738	2.52867e-13	8.98324e-12
ENSDARG00000002656	stxbp5a	68.8053	-2.72602	0.372536	-7.31747	2.52696e-13	8.98324e-12
ENSDARG00000095864	ftr59	49.7657	2.63032	0.359742	7.3117	2.6378e-13	9.35319e-12
ENSDARG00000104283	cdc42bpaa	292.478	1.60096	0.219074	7.30785	2.71448e-13	9.60688e-12
ENSDARG00000008553	zgc:136872	125.086	-3.03676	0.416622	-7.28901	3.1224e-13	1.10297e-11
ENSDARG00000075284	kansl1l	62.651	-2.9144	0.400425	-7.27828	3.38099e-13	1.19207e-11
ENSDARG00000073781	si:dkey-17e16.9	281.886	-1.30905	0.180091	-7.26884	3.62598e-13	1.27604e-11
ENSDARG00000040439	rsl24d1	18590.5	-0.975581	0.134262	-7.26624	3.69626e-13	1.29834e-11
ENSDARG00000079325		1173.71	-0.975134	0.134283	-7.26177	3.82071e-13	1.33954e-11
ENSDARG00000016311	dock9b	398.793	-1.72936	0.238288	-7.25743	3.94519e-13	1.3806e-11
ENSDARG00000087303	cebpd	406.935	1.43993	0.198678	7.24756	4.24351e-13	1.48222e-11
ENSDARG00000088546	myct1b	23.1487	3.49761	0.482923	7.24258	4.40217e-13	1.53477e-11
ENSDARG00000055589	s100t	37.4011	3.23425	0.447405	7.22891	4.86892e-13	1.69435e-11
ENSDARG00000102441	ctnna1	4437.15	1.55692	0.215628	7.22037	5.18446e-13	1.80081e-11
ENSDARG00000054906	ier5l	1236.28	1.54115	0.213597	7.21523	5.38442e-13	1.8668e-11
ENSDARG00000071446	zgc:153659	584.471	-2.32977	0.322975	-7.21348	5.45384e-13	1.88737e-11
ENSDARG00000078620	si:dkey-156m2.3	258.529	-1.62229	0.225066	-7.20807	5.67502e-13	1.96029e-11
ENSDARG00000056181	ncam1a	41.3529	2.8807	0.400544	7.19196	6.38675e-13	2.20208e-11
ENSDARG00000003008	prkcea	234.96	1.78953	0.248852	7.19116	6.42419e-13	2.21091e-11
ENSDARG00000068894	nrip1b	756.997	-1.00028	0.139234	-7.18413	6.76353e-13	2.32343e-11
ENSDARG00000093402	si:dkey-286j17.4	96.3711	1.93017	0.268916	7.1776	7.09483e-13	2.43277e-11
ENSDARG00000019125	klhl40b	26.4134	3.5024	0.488297	7.17268	7.35417e-13	2.51709e-11
ENSDARG00000086990	carmil3	174.452	-2.22488	0.310247	-7.17131	7.42833e-13	2.53783e-11
ENSDARG00000040621	lrrc32	80.0721	2.6611	0.371761	7.15809	8.1808e-13	2.78982e-11
ENSDARG00000056245	zgc:162952	229.702	-2.54305	0.355996	-7.14347	9.10017e-13	3.0977e-11
ENSDARG00000037455	ugt8	506.711	1.53234	0.2151	7.12389	1.04925e-12	3.56517e-11
ENSDARG00000014626	dlx3b	25.2292	3.35799	0.471611	7.12025	1.07734e-12	3.65397e-11
ENSDARG00000070266	spock3	81.8603	-2.32917	0.327385	-7.11446	1.1235e-12	3.80366e-11
ENSDARG00000033444	map4k6	2751.32	-1.15378	0.162192	-7.11369	1.12982e-12	3.81813e-11
ENSDARG00000099887	si:ch211-25d12.7	181.775	-1.78909	0.251644	-7.10961	1.16375e-12	3.92572e-11
ENSDARG00000088801	fgd5a	107.46	2.19672	0.309039	7.10823	1.17542e-12	3.95794e-11
ENSDARG00000078233	ctnnd1	1468.69	1.1961	0.168385	7.10338	1.21744e-12	4.0921e-11
ENSDARG00000040649	prickle1a	108.972	2.17188	0.3064	7.08838	1.35687e-12	4.55258e-11
ENSDARG00000074059	dlg5a	1242.39	0.967695	0.136527	7.08793	1.36132e-12	4.55931e-11
ENSDARG00000060012	f2r	226.928	1.42375	0.200953	7.085	1.39039e-12	4.64838e-11
ENSDARG00000022085	si:dkey-34e4.1	60.9157	2.96003	0.41783	7.08429	1.39761e-12	4.66417e-11
ENSDARG00000019658	pou2f2a	287.425	-1.9061	0.269159	-7.0817	1.42395e-12	4.74361e-11
ENSDARG00000015749	hps3	1118.63	1.13508	0.160299	7.08101	1.43108e-12	4.75892e-11
ENSDARG00000079216	dpep2	77.1556	2.37629	0.335916	7.07407	1.50458e-12	4.99445e-11
ENSDARG00000006560	irf4a	226.784	-1.41735	0.200722	-7.06124	1.65024e-12	5.46829e-11
ENSDARG00000077217	zgc:162184	203.324	-2.06902	0.293289	-7.05454	1.73172e-12	5.72814e-11
ENSDARG00000091058	sting1	151.023	1.86179	0.264185	7.04728	1.82447e-12	6.0243e-11
ENSDARG00000015156	fbln2	1732.5	-1.4953	0.212331	-7.04228	1.89118e-12	6.23358e-11
ENSDARG00000078975	igl1c3	187.546	-2.24809	0.319353	-7.03953	1.92893e-12	6.34684e-11
ENSDARG00000077087	si:ch211-196g2.4	45.3241	2.69784	0.383513	7.03455	1.99908e-12	6.56611e-11
ENSDARG00000088612	si:ch211-153b23.7	424.878	-1.22381	0.174686	-7.00579	2.45589e-12	8.05238e-11
ENSDARG00000012025	hs6st2	1146.56	0.92613	0.13235	6.9976	2.60385e-12	8.52259e-11
ENSDARG00000036179	myo1ea	122.12	2.6636	0.380866	6.99352	2.68066e-12	8.75869e-11
ENSDARG00000069407	zgc:194990	37.9127	2.86234	0.409679	6.98679	2.81244e-12	9.17325e-11
ENSDARG00000086778	pdgfba	964.164	1.23601	0.17696	6.98468	2.85516e-12	9.29639e-11
ENSDARG00000035560	capga	112.607	-2.27965	0.326413	-6.98395	2.86996e-12	9.32837e-11
ENSDARG00000006181	hif1aa	279.031	1.53108	0.219291	6.98197	2.91065e-12	9.44424e-11
ENSDARG00000063509	lrrc58b	507.896	1.18158	0.169703	6.96263	3.33985e-12	1.08181e-10
ENSDARG00000041022	pdcd4b	1005.93	1.05901	0.152141	6.96074	3.38487e-12	1.0945e-10
ENSDARG00000089368	hopx	1885.17	-0.911825	0.131027	-6.95908	3.42499e-12	1.10556e-10
ENSDARG00000092362	hsp70.2	1598.05	-1.82894	0.262847	-6.95819	3.4468e-12	1.11069e-10
ENSDARG00000032072	cdk16	901.129	1.07467	0.154635	6.94972	3.66017e-12	1.17742e-10
ENSDARG00000040528	lgals3bpb	2525.67	1.381	0.198724	6.94933	3.67026e-12	1.17864e-10
ENSDARG00000045147	tmem184ba	745.278	1.02946	0.148342	6.93979	3.92687e-12	1.25888e-10
ENSDARG00000074244	arhgef10lb	520.229	-1.36384	0.19676	-6.93149	4.16441e-12	1.33275e-10
ENSDARG00000104665	kirrel3l	51.5595	2.43497	0.351319	6.93093	4.18071e-12	1.33569e-10
ENSDARG00000022309	dspa	323.467	-1.18964	0.172163	-6.90999	4.84678e-12	1.54585e-10
ENSDARG00000086853	dpyda.3	195.353	1.95232	0.282695	6.90609	4.98211e-12	1.58631e-10
ENSDARG00000102503	slc9a3r1b	209.048	1.59872	0.231535	6.9049	5.02394e-12	1.59691e-10
ENSDARG00000088870	si:ch211-22k7.9	325.505	1.31333	0.19048	6.89481	5.39361e-12	1.71151e-10
ENSDARG00000061804	si:ch211-194e15.5	92.0808	-2.10992	0.306085	-6.89327	5.45243e-12	1.72725e-10
ENSDARG00000076529	mn1a	106.57	2.47714	0.359609	6.88843	5.64132e-12	1.78407e-10
ENSDARG00000012196	fer	517.715	1.89956	0.275983	6.88287	5.86579e-12	1.85193e-10
ENSDARG00000101645	myrfl	44.1868	2.909	0.422837	6.87971	5.9974e-12	1.89029e-10
ENSDARG00000074222	rap1gap2b	415.367	-1.39365	0.202704	-6.87531	6.18538e-12	1.94626e-10
ENSDARG00000074663	zgc:162183	291.217	1.70748	0.248378	6.87452	6.22008e-12	1.9539e-10
ENSDARG00000060518	pcsk5b	126.544	-1.83828	0.267443	-6.87356	6.2618e-12	1.96371e-10
ENSDARG00000078615		70.1769	2.11599	0.308173	6.86624	6.59173e-12	2.06372e-10
ENSDARG00000040067	NA	69.1784	2.38787	0.347804	6.86555	6.62344e-12	2.07018e-10
ENSDARG00000086880		236.962	-2.22402	0.324038	-6.86348	6.72048e-12	2.09701e-10
ENSDARG00000009342	txndc5	3275.03	0.963393	0.14043	6.86031	6.87091e-12	2.14038e-10
ENSDARG00000059473	kank4	2818.13	1.0565	0.154058	6.85782	6.99199e-12	2.17449e-10
ENSDARG00000104999		47.7451	-2.91733	0.42565	-6.85381	7.19067e-12	2.23257e-10
ENSDARG00000075556	luzp1	562.129	1.19311	0.174164	6.85048	7.3604e-12	2.27591e-10
ENSDARG00000088219	zmp:0000000924	747.169	-1.55162	0.226501	-6.85035	7.36675e-12	2.27591e-10
ENSDARG00000092499	si:ch211-183d21.1	65.1511	2.52701	0.368882	6.85046	7.36109e-12	2.27591e-10
ENSDARG00000079317	dlc1	537.121	1.4919	0.218082	6.84101	7.86394e-12	2.42551e-10
ENSDARG00000094428	si:dkey-31f5.8	105.785	2.04559	0.299306	6.83446	8.23149e-12	2.5347e-10
ENSDARG00000057169	abca4a	47.2831	3.00325	0.439513	6.83313	8.30824e-12	2.55414e-10
ENSDARG00000037390	gsg1l	45.4151	3.3936	0.496967	6.82862	8.57344e-12	2.63134e-10
ENSDARG00000037363	dennd2b	147.645	1.93437	0.283335	6.82717	8.66085e-12	2.65262e-10
ENSDARG00000010782	zgc:55621	59.4377	-2.71164	0.397193	-6.827	8.67109e-12	2.65262e-10
ENSDARG00000037873	cyp3c3	83.0362	2.15926	0.316916	6.81333	9.53637e-12	2.91256e-10
ENSDARG00000097398	si:ch73-288o11.4	37.6192	3.28619	0.4829	6.80512	1.00967e-11	3.07866e-10
ENSDARG00000011876	ednraa	76.373	2.02735	0.298035	6.80238	1.02906e-11	3.13268e-10
ENSDARG00000100449		330.675	-1.55706	0.229061	-6.79758	1.06392e-11	3.23357e-10
ENSDARG00000052157	il12rb2	629.792	-1.25807	0.185215	-6.79246	1.10234e-11	3.34489e-10
ENSDARG00000018516	stk38b	99.4622	-2.27582	0.335168	-6.79008	1.12072e-11	3.39518e-10
ENSDARG00000032369	btbd6b	165.465	1.53806	0.226538	6.7894	1.126e-11	3.40565e-10
ENSDARG00000098097	jac3	30.6473	3.45238	0.509078	6.78162	1.18832e-11	3.58836e-10
ENSDARG00000004111	esr1	462.611	1.13958	0.168152	6.77706	1.22642e-11	3.69743e-10
ENSDARG00000103682		1390.28	-0.898658	0.132648	-6.77475	1.24621e-11	3.75107e-10
ENSDARG00000029177	lnx2a	464.077	-1.84812	0.273002	-6.76963	1.29111e-11	3.87996e-10
ENSDARG00000071386	si:dkey-21e2.3	320.798	1.34088	0.19841	6.75813	1.39789e-11	4.19411e-10
ENSDARG00000079248	mn1b	64.9523	2.21253	0.32773	6.75106	1.46764e-11	4.39635e-10
ENSDARG00000041546	gypc	762.333	1.09526	0.162423	6.74327	1.54861e-11	4.63148e-10
ENSDARG00000077285	scarf1	97.8138	2.41428	0.358098	6.74195	1.56275e-11	4.66631e-10
ENSDARG00000011673	si:ch211-246m6.5	403.979	1.73859	0.258039	6.73771	1.60902e-11	4.79683e-10
ENSDARG00000019383	cdc42bpb	637.022	1.45434	0.216026	6.73227	1.67035e-11	4.97175e-10
ENSDARG00000075990	acap3a	62.7279	2.6842	0.399452	6.7197	1.82093e-11	5.41135e-10
ENSDARG00000055945	asph	2084.17	1.12524	0.167487	6.71839	1.83741e-11	5.45167e-10
ENSDARG00000088492	cntrl	1416.83	0.920447	0.137105	6.71342	1.90111e-11	5.63175e-10
ENSDARG00000068096	atf5a	2133.74	1.55694	0.232122	6.70742	1.98097e-11	5.85062e-10
ENSDARG00000077694	dtnba	1747.66	-0.808741	0.120575	-6.7074	1.98125e-11	5.85062e-10
ENSDARG00000104315	fhl3b	45.0576	2.67735	0.399437	6.70282	2.04441e-11	6.02763e-10
ENSDARG00000061549	foxo1b	117.238	-1.92159	0.287694	-6.67929	2.40105e-11	7.06799e-10
ENSDARG00000076796	dlg3	298.965	1.83303	0.274851	6.6692	2.57203e-11	7.55856e-10
ENSDARG00000071051	cbx6a	230.729	-1.43629	0.215368	-6.66899	2.57577e-11	7.55856e-10
ENSDARG00000008107	src	86.1745	1.77747	0.266675	6.6653	2.64124e-11	7.73856e-10
ENSDARG00000045517	itih5	93.3305	2.01137	0.302451	6.65022	2.92664e-11	8.56135e-10
ENSDARG00000087032	rbbp8l	181.215	-2.11708	0.318426	-6.64857	2.9596e-11	8.64425e-10
ENSDARG00000074633	gpr35.1	29.5422	2.97658	0.448426	6.63784	3.18317e-11	9.28277e-10
ENSDARG00000101209	lamb1a	512.149	1.3769	0.207478	6.63634	3.21557e-11	9.36267e-10
ENSDARG00000090524	f2rl2	95.6442	1.86249	0.280728	6.6345	3.25613e-11	9.46603e-10
ENSDARG00000076539	si:ch211-53m15.1	256.314	1.60851	0.242487	6.63337	3.28112e-11	9.52389e-10
ENSDARG00000007461	srgap1a	91.2928	2.29475	0.346147	6.62941	3.37024e-11	9.76744e-10
ENSDARG00000076747		558.468	-1.71068	0.25807	-6.62875	3.38546e-11	9.79638e-10
ENSDARG00000045483	lrtm2a	64.7361	2.33397	0.352234	6.62621	3.44416e-11	9.95085e-10
ENSDARG00000094708	sftpba	2100.1	-1.80794	0.273419	-6.61234	3.78286e-11	1.09126e-09
ENSDARG00000041449	spred1	501.306	1.27216	0.192617	6.60463	3.98511e-11	1.14783e-09
ENSDARG00000019213	zgc:136929	1521.85	0.846436	0.128199	6.60253	4.04209e-11	1.16246e-09
ENSDARG00000059567	si:ch73-281f12.4	506.177	1.01866	0.15439	6.598	4.16733e-11	1.19664e-09
ENSDARG00000061758	sh3pxd2ab	20.1598	3.34586	0.507278	6.59571	4.23227e-11	1.21342e-09
ENSDARG00000100524	abca3b	2297.44	0.980484	0.148668	6.59513	4.24888e-11	1.21632e-09
ENSDARG00000068382	pglyrp5	376.293	1.41029	0.214295	6.58109	4.67004e-11	1.33485e-09
ENSDARG00000014181	foxp1b	1053.06	-1.34744	0.205001	-6.57287	4.93529e-11	1.40851e-09
ENSDARG00000024602	zgc:162964	270.799	1.46884	0.223514	6.57157	4.97886e-11	1.41879e-09
ENSDARG00000060297	arhgap35b	214.422	1.4406	0.219396	6.56622	5.16088e-11	1.46842e-09
ENSDARG00000077996	cdh24b	37.8265	-3.11997	0.475277	-6.56453	5.21974e-11	1.48291e-09
ENSDARG00000076119	emid1	206.461	-1.36873	0.208584	-6.562	5.30911e-11	1.50602e-09
ENSDARG00000100093	ppp2r2ca	78.6937	1.84743	0.282192	6.54669	5.88247e-11	1.66614e-09
ENSDARG00000058413	rnaset2l	466.043	-1.09699	0.167758	-6.53911	6.18846e-11	1.75016e-09
ENSDARG00000012513	sdcbp2	11262.6	1.0157	0.155412	6.53554	6.33788e-11	1.78971e-09
ENSDARG00000015731	ano5a	231.816	-1.35404	0.207641	-6.5211	6.97956e-11	1.96794e-09
ENSDARG00000009839	fam117bb	2115.96	-1.26128	0.193483	-6.51882	7.08636e-11	1.99505e-09
ENSDARG00000099247	si:dkey-68o6.5	23.799	3.15043	0.483572	6.5149	7.27372e-11	2.04472e-09
ENSDARG00000089547		346.982	-2.00559	0.308066	-6.51026	7.50195e-11	2.10572e-09
ENSDARG00000043447	gpr55a	251.345	-1.29212	0.198877	-6.49707	8.18982e-11	2.29536e-09
ENSDARG00000074851	s1pr4	10968.5	-1.26478	0.194856	-6.49083	8.53628e-11	2.38888e-09
ENSDARG00000025320	col21a1	21.827	3.17143	0.488827	6.48784	8.70772e-11	2.43322e-09
ENSDARG00000018301	si:ch73-186j5.2	28.0909	-3.07405	0.474116	-6.48376	8.94665e-11	2.49626e-09
ENSDARG00000036967	smox	9082.55	-1.16005	0.179565	-6.46032	1.04479e-10	2.91081e-09
ENSDARG00000045837	si:dkey-14d8.20	722.934	1.61117	0.249863	6.44821	1.13182e-10	3.14857e-09
ENSDARG00000063089	ccm2l	29.181	3.09428	0.479907	6.44766	1.13589e-10	3.15521e-09
ENSDARG00000062123	agap1	608.043	1.20949	0.187672	6.44467	1.15851e-10	3.21329e-09
ENSDARG00000054583	mfsd6b	520.051	-1.63621	0.2545	-6.4291	1.28361e-10	3.55499e-09
ENSDARG00000101989	thrap3a	233.951	-1.83952	0.286206	-6.42727	1.29915e-10	3.59271e-09
ENSDARG00000100968	si:ch211-1a19.3	279.075	-1.31269	0.204326	-6.42448	1.32325e-10	3.65397e-09
ENSDARG00000015686	bmp6	52.3674	2.21214	0.344835	6.41507	1.40757e-10	3.88108e-09
ENSDARG00000098304	taok1b	995.339	0.939199	0.146511	6.41043	1.45112e-10	3.99529e-09
ENSDARG00000068745	map4l	358.961	-1.71351	0.267324	-6.40988	1.45635e-10	4.00378e-09
ENSDARG00000074390	tmem176l.4	961.679	3.17829	0.49597	6.40822	1.47229e-10	4.04167e-09
ENSDARG00000070995	inpp4ab	476.905	-1.34787	0.210354	-6.40762	1.47807e-10	4.05159e-09
ENSDARG00000067729	arid3c	109.186	-2.22881	0.348539	-6.39472	1.60839e-10	4.40237e-09
ENSDARG00000016809	prkacab	2902	-0.808569	0.126469	-6.39341	1.62231e-10	4.43399e-09
ENSDARG00000103785	sult2st2	1361.7	1.81939	0.284746	6.38954	1.6638e-10	4.54078e-09
ENSDARG00000011257	enpp2	64.0556	-2.2396	0.350819	-6.38393	1.72604e-10	4.70377e-09
ENSDARG00000038489	b3gnt7	57.1908	-2.16793	0.339742	-6.38109	1.75828e-10	4.78467e-09
ENSDARG00000104559	tmem63ba	384.223	1.30125	0.203976	6.37942	1.77763e-10	4.83031e-09
ENSDARG00000076554	cdkn1a	418.731	1.59714	0.250377	6.37896	1.78298e-10	4.83783e-09
ENSDARG00000096406	ighv2-1	59.6214	-2.24782	0.352434	-6.37799	1.79428e-10	4.86143e-09
ENSDARG00000086897	si:dkey-7i4.1	665.862	-1.17915	0.185067	-6.37148	1.87216e-10	5.06511e-09
ENSDARG00000018461	zgc:56095	8660.37	1.06109	0.166578	6.36992	1.8913e-10	5.10951e-09
ENSDARG00000033285	gsto2	713.307	-1.78764	0.28122	-6.35672	2.06103e-10	5.56003e-09
ENSDARG00000077650	tnksa	1227.14	1.05559	0.166152	6.35316	2.10941e-10	5.68236e-09
ENSDARG00000014804	cacna2d1a	227.824	3.21815	0.506657	6.35174	2.12891e-10	5.72666e-09
ENSDARG00000004074	bach2b	265.201	-1.19624	0.188507	-6.34586	2.2118e-10	5.94107e-09
ENSDARG00000029051	gbe1a	36.7296	-3.03888	0.478911	-6.34539	2.21861e-10	5.95083e-09
ENSDARG00000052997	sema4e	995.81	-1.34263	0.21173	-6.34123	2.27944e-10	6.10524e-09
ENSDARG00000014623	si:ch211-212d10.1	453.742	1.8672	0.294524	6.33972	2.30182e-10	6.15638e-09
ENSDARG00000013653	adgrl4	31.2786	2.61412	0.412448	6.33806	2.32682e-10	6.21436e-09
ENSDARG00000074163	zgc:162879	57.827	2.58973	0.408859	6.33404	2.38828e-10	6.36943e-09
ENSDARG00000024032	coch	34.1262	2.82197	0.445684	6.33177	2.42359e-10	6.45441e-09
ENSDARG00000091222	si:dkey-190l8.2	72.3768	-1.92861	0.304673	-6.33008	2.45027e-10	6.5162e-09
ENSDARG00000070604	zgc:162509	147.304	1.42107	0.224636	6.32611	2.5142e-10	6.67671e-09
ENSDARG00000073675	tlr8b	317.582	-1.09234	0.172731	-6.32392	2.55003e-10	6.76228e-09
ENSDARG00000001803	kcnh6a	177.236	-2.07733	0.328737	-6.31914	2.63029e-10	6.96526e-09
ENSDARG00000076789	cx32.2	644.955	-1.0906	0.172734	-6.31374	2.72377e-10	7.20259e-09
ENSDARG00000056125	myct1a	29.7625	2.73682	0.433566	6.31234	2.74848e-10	7.24747e-09
ENSDARG00000042837	atp1b3b	487.661	1.22069	0.193379	6.31242	2.7471e-10	7.24747e-09
ENSDARG00000042840	eml1	186.041	-1.64658	0.260907	-6.31099	2.77261e-10	7.30081e-09
ENSDARG00000105023	selplg	5779.57	-0.807504	0.128084	-6.30448	2.8916e-10	7.60345e-09
ENSDARG00000056691	cpeb4a	588.086	0.968537	0.153647	6.30364	2.90744e-10	7.63437e-09
ENSDARG00000093258	NA	48.723	-2.52839	0.401365	-6.29949	2.98635e-10	7.83059e-09
ENSDARG00000063187	agpat5	2344.65	0.672719	0.106802	6.29875	3.00054e-10	7.85681e-09
ENSDARG00000057016	cdc14ab	1709.74	-1.06563	0.169204	-6.29794	3.01621e-10	7.8868e-09
ENSDARG00000012468	aacs	219.519	-1.66122	0.263855	-6.29598	3.05472e-10	7.97636e-09
ENSDARG00000008816	glud1a	2914.33	0.865628	0.137584	6.29163	3.14153e-10	8.19161e-09
ENSDARG00000059604	mtss1	1196.04	0.916875	0.145889	6.28475	3.28379e-10	8.55063e-09
ENSDARG00000006514	her6	118.742	1.72059	0.273799	6.28411	3.29734e-10	8.574e-09
ENSDARG00000053835	plekhh1	77.645	-2.11448	0.336498	-6.2838	3.30405e-10	8.57954e-09
ENSDARG00000060148	sh3pxd2aa	40.788	2.59462	0.413136	6.2803	3.37914e-10	8.75955e-09
ENSDARG00000061717	cytip	356.744	-1.2428	0.197893	-6.28014	3.38273e-10	8.75955e-09
ENSDARG00000094606	si:zfos-364h11.2	232.933	1.15365	0.183742	6.27863	3.41565e-10	8.83258e-09
ENSDARG00000099896		472.819	1.35494	0.215945	6.27447	3.50824e-10	9.05949e-09
ENSDARG00000103466	ccl35.1	903.596	-1.74928	0.278856	-6.27307	3.5399e-10	9.12864e-09
ENSDARG00000054438	fzd2	415.658	-1.62727	0.259912	-6.26084	3.8291e-10	9.86087e-09
ENSDARG00000005651	hrasb	243.735	-1.29179	0.206415	-6.25822	3.89395e-10	1.00141e-08
ENSDARG00000069640	vegfc	63.664	2.2438	0.358769	6.25417	3.9964e-10	1.02635e-08
ENSDARG00000077114	arhgef16	192.178	-1.25971	0.201498	-6.2517	4.0601e-10	1.04128e-08
ENSDARG00000004094	acsbg2	3314.37	1.00461	0.160733	6.25019	4.09946e-10	1.04993e-08
ENSDARG00000071543	si:dkey-42i9.7	152.62	-1.85432	0.296854	-6.24658	4.19536e-10	1.07303e-08
ENSDARG00000069472	chsy3	592.682	1.12063	0.179472	6.24406	4.26352e-10	1.08897e-08
ENSDARG00000032114	slain2	1462.51	0.811035	0.129916	6.24275	4.29952e-10	1.09667e-08
ENSDARG00000027687	tmem230a	220.418	1.2478	0.199957	6.24036	4.36562e-10	1.11202e-08
ENSDARG00000062501	hhipl1	141.268	-2.1728	0.348449	-6.23563	4.49959e-10	1.14303e-08
ENSDARG00000077569	lrrn3a	58.8289	-2.51264	0.402948	-6.23565	4.49892e-10	1.14303e-08
ENSDARG00000059475	camsap3	104.749	1.6478	0.264355	6.2333	4.56721e-10	1.15864e-08
ENSDARG00000086126	trim33l	1072.16	-0.864238	0.138682	-6.2318	4.61106e-10	1.16818e-08
ENSDARG00000097739	si:dkey-238d18.9	102.11	-2.01542	0.323453	-6.23093	4.6367e-10	1.17309e-08
ENSDARG00000033447	nxph1	42.3956	3.00659	0.482866	6.22656	4.76796e-10	1.20467e-08
ENSDARG00000063563	creb3l2	694.144	0.916412	0.147251	6.22346	4.8632e-10	1.22707e-08
ENSDARG00000093750	cd180	83.2619	2.14167	0.344277	6.22077	4.94722e-10	1.24659e-08
ENSDARG00000028087	aldh2.2	2484.36	0.884088	0.14228	6.2137	5.17513e-10	1.30227e-08
ENSDARG00000089821	si:dkey-9k7.3	265.953	-1.28974	0.20883	-6.17603	6.57328e-10	1.65188e-08
ENSDARG00000039435	rgs17	72.5646	-1.87732	0.304435	-6.16657	6.97885e-10	1.75145e-08
ENSDARG00000017653	rgs13	7371.53	-1.42188	0.230952	-6.1566	7.43245e-10	1.86279e-08
ENSDARG00000014891	robo2	43.5203	2.44868	0.39778	6.15587	7.46643e-10	1.8688e-08
ENSDARG00000052919	adrb3b	172.492	-2.39769	0.38984	-6.15044	7.72691e-10	1.93142e-08
ENSDARG00000070971	furinb	530.572	0.847749	0.137953	6.14522	7.98545e-10	1.99338e-08
ENSDARG00000096355	ighv1-4	7320.88	-1.63684	0.266372	-6.14493	7.99977e-10	1.99386e-08
ENSDARG00000024431	ets1	792.726	-1.08061	0.175859	-6.14476	8.00866e-10	1.99386e-08
ENSDARG00000078387	si:dkey-92i15.4	250.177	-1.33076	0.216783	-6.13866	8.32227e-10	2.06918e-08
ENSDARG00000098226	smpd3	135.589	-1.72607	0.281367	-6.13459	8.53784e-10	2.11997e-08
ENSDARG00000014588	adcy2b	185.477	1.42141	0.231846	6.13085	8.74084e-10	2.1675e-08
ENSDARG00000004880	acsm3	139.56	2.16356	0.353151	6.12645	8.98628e-10	2.22541e-08
ENSDARG00000043220	kcnh5a	42.0831	-2.35683	0.384888	-6.12342	9.15876e-10	2.26506e-08
ENSDARG00000057698	ctsd	12616.2	0.770515	0.125835	6.12321	9.17059e-10	2.26506e-08
ENSDARG00000077809	il13	178.594	1.89491	0.309703	6.11848	9.44693e-10	2.33024e-08
ENSDARG00000098104	NA	162.261	1.3871	0.227231	6.10436	1.03216e-09	2.54265e-08
ENSDARG00000095640	si:ch1073-15f19.2	177.285	-1.93912	0.317749	-6.10267	1.04311e-09	2.56624e-08
ENSDARG00000101199	rbp4	77.6952	1.94965	0.319586	6.10056	1.05695e-09	2.59689e-08
ENSDARG00000033840	fat3a	233.13	1.81857	0.298379	6.09483	1.09551e-09	2.6881e-08
ENSDARG00000089862	si:dkey-16j16.4	104.846	-1.53573	0.252196	-6.08944	1.13308e-09	2.77665e-08
ENSDARG00000063037	lipea	796.082	-0.923554	0.151711	-6.0876	1.14618e-09	2.80508e-08
ENSDARG00000098695	vclb	3200.15	0.754806	0.124042	6.08508	1.16432e-09	2.84576e-08
ENSDARG00000058946		3634.04	-1.46811	0.241323	-6.08358	1.17529e-09	2.86882e-08
ENSDARG00000026417	ccr12b.2	663.126	1.29988	0.214076	6.07204	1.26298e-09	3.07883e-08
ENSDARG00000100420	tpcn2	650.736	1.05673	0.17404	6.07174	1.26533e-09	3.08056e-08
ENSDARG00000033089		54.2958	2.05455	0.338548	6.06872	1.28934e-09	3.13494e-08
ENSDARG00000090159		190.568	-1.36736	0.225327	-6.06833	1.29249e-09	3.13853e-08
ENSDARG00000094737	si:ch211-12e13.12	57.6234	-2.27327	0.375146	-6.05969	1.36384e-09	3.30748e-08
ENSDARG00000058226	ak3	2266.69	0.965803	0.159471	6.05631	1.39283e-09	3.37342e-08
ENSDARG00000100809	g6fl	240.66	1.18584	0.195907	6.05306	1.42119e-09	3.43766e-08
ENSDARG00000029952	ampd2b	40.8261	-2.40339	0.39804	-6.03806	1.55974e-09	3.76793e-08
ENSDARG00000103181	si:dkey-34d22.1	113.706	1.66824	0.276332	6.03709	1.56922e-09	3.78594e-08
ENSDARG00000041060	lgals9l3	2807.04	0.898911	0.148938	6.03547	1.585e-09	3.81419e-08
ENSDARG00000095421		280.223	-1.19452	0.197914	-6.03555	1.58421e-09	3.81419e-08
ENSDARG00000026482	arhgap12b	90.7036	1.78174	0.295364	6.03236	1.61587e-09	3.88347e-08
ENSDARG00000023062	ccn1	320.173	1.43436	0.237869	6.03005	1.63911e-09	3.93428e-08
ENSDARG00000029718	p2rx3b	52.3669	-2.72191	0.451861	-6.02378	1.70388e-09	4.0845e-08
ENSDARG00000071353	si:ch211-235e9.8	1164.92	-1.29561	0.215125	-6.02261	1.7163e-09	4.10902e-08
ENSDARG00000040137	jdp2a	107.759	1.91252	0.317692	6.02003	1.74382e-09	4.16957e-08
ENSDARG00000018460	mbnl2	1504.17	0.770602	0.128015	6.01962	1.74829e-09	4.17493e-08
ENSDARG00000040156	grm4	78.212	1.7929	0.298237	6.01167	1.83618e-09	4.37924e-08
ENSDARG00000099849	ebf3a	364.305	-1.43495	0.239111	-6.00118	1.95886e-09	4.66587e-08
ENSDARG00000017127	pdzk1ip1	179.946	1.40012	0.233654	5.99227	2.0693e-09	4.92268e-08
ENSDARG00000053493	aldh1a2	35.714	2.31776	0.386888	5.99077	2.08845e-09	4.96193e-08
ENSDARG00000036375	cyfip2	4208.99	-0.812424	0.135618	-5.99055	2.09138e-09	4.9626e-08
ENSDARG00000055629	dipk2ab	103.595	1.78134	0.297451	5.98869	2.11537e-09	5.01317e-08
ENSDARG00000061688	arvcfb	96.2888	1.68809	0.282153	5.98289	2.19208e-09	5.18183e-08
ENSDARG00000030092	tram2	156	1.45607	0.243369	5.98297	2.19106e-09	5.18183e-08
ENSDARG00000060322	zgc:153654	175.168	-1.73784	0.290571	-5.98076	2.221e-09	5.24357e-08
ENSDARG00000097794		30.4161	2.45618	0.410975	5.97647	2.28022e-09	5.37662e-08
ENSDARG00000052000	cav2	34.5067	2.47983	0.415437	5.96921	2.38412e-09	5.61454e-08
ENSDARG00000014496	trpv6	16.3956	3.05953	0.512658	5.96798	2.40214e-09	5.64985e-08
ENSDARG00000087205	akt3b	141.558	-1.7852	0.299192	-5.96676	2.42013e-09	5.68503e-08
ENSDARG00000036415	glb1	2179.42	0.869276	0.146054	5.95176	2.6528e-09	6.22377e-08
ENSDARG00000093465	si:ch73-7i4.3	312.229	-1.61888	0.272727	-5.93589	2.92261e-09	6.84819e-08
ENSDARG00000017254	kcnk1b	45.7808	-2.45387	0.414223	-5.92404	3.14121e-09	7.35122e-08
ENSDARG00000044246	snx18b	100.108	-2.03541	0.343617	-5.92347	3.15213e-09	7.36757e-08
ENSDARG00000016725	gadd45gb.1	18.4927	-2.96587	0.500909	-5.92098	3.20037e-09	7.47099e-08
ENSDARG00000014273	camk2d2	15.2431	3.03339	0.512576	5.91792	3.26029e-09	7.60139e-08
ENSDARG00000008840	hmbsa	4464.59	1.03346	0.174681	5.91628	3.29313e-09	7.6684e-08
ENSDARG00000102458	hip1rb	615.167	1.60059	0.271093	5.9042	3.54361e-09	8.24142e-08
ENSDARG00000096961	si:dkeyp-47f9.4	288.38	-1.24469	0.211182	-5.89391	3.77161e-09	8.7608e-08
ENSDARG00000102228	si:dkey-171c9.3	1107.24	-0.859251	0.14586	-5.89091	3.84073e-09	8.9103e-08
ENSDARG00000063612	antxr1c	80.9805	-1.91772	0.325612	-5.88958	3.87168e-09	8.97099e-08
ENSDARG00000010070	adam9	1097.69	0.728451	0.123887	5.87997	4.10345e-09	9.49626e-08
ENSDARG00000070809	znf516	213.507	-1.27366	0.21669	-5.87779	4.15776e-09	9.61008e-08
ENSDARG00000005172	dynll2b	255.847	1.33101	0.227028	5.86276	4.55239e-09	1.05092e-07
ENSDARG00000055868	rsl1d1	4620.99	-0.817385	0.139466	-5.86083	4.6056e-09	1.0619e-07
ENSDARG00000010767	epha4l	91.419	1.67288	0.28572	5.85499	4.77046e-09	1.09855e-07
ENSDARG00000099283	epb41a	465.754	-1.46902	0.251021	-5.85218	4.85159e-09	1.11587e-07
ENSDARG00000087804	tnfrsf11a	990.814	1.40085	0.2396	5.84662	5.01667e-09	1.15242e-07
ENSDARG00000074560	si:ch211-269c21.2	30.6184	2.5761	0.440721	5.84519	5.06004e-09	1.16096e-07
ENSDARG00000027867	paplna	153.131	-2.08716	0.357146	-5.844	5.09605e-09	1.16779e-07
ENSDARG00000035870	laptm4b	152.633	1.67175	0.286198	5.84124	5.18134e-09	1.18443e-07
ENSDARG00000023290	fabp3	5260.09	-0.81888	0.140188	-5.8413	5.17957e-09	1.18443e-07
ENSDARG00000056795	serpine1	94.0687	2.05556	0.352303	5.83465	5.3904e-09	1.23072e-07
ENSDARG00000016044	gins4	903.706	0.968356	0.16604	5.83207	5.47428e-09	1.24835e-07
ENSDARG00000007708	nsa2	14004.7	-1.15828	0.198616	-5.83177	5.48441e-09	1.24914e-07
ENSDARG00000043854	ppil4	771.84	0.969579	0.166276	5.83115	5.50457e-09	1.25221e-07
ENSDARG00000055552	dvl1b	13.5833	2.98709	0.512601	5.82733	5.63219e-09	1.27968e-07
ENSDARG00000078864	lats2	1312.54	1.00473	0.172455	5.82608	5.67455e-09	1.28774e-07
ENSDARG00000096046		323.753	-1.51191	0.259698	-5.82178	5.82224e-09	1.31966e-07
ENSDARG00000007241	mycb	2206.08	1.16026	0.199325	5.82093	5.8521e-09	1.32483e-07
ENSDARG00000074849	rac1a	411.056	1.08445	0.186395	5.81801	5.95512e-09	1.34652e-07
ENSDARG00000052182	rbfox2	648.755	0.99911	0.171762	5.81682	5.99761e-09	1.35449e-07
ENSDARG00000002336	dlc	203.127	1.27532	0.219392	5.81298	6.13691e-09	1.38428e-07
ENSDARG00000039222	mpl	627.044	0.883103	0.152222	5.80142	6.57575e-09	1.48148e-07
ENSDARG00000003732	mitfa	399.183	2.00308	0.345346	5.8002	6.62364e-09	1.49048e-07
ENSDARG00000021924	hsp70.3	2233.97	-1.32288	0.228251	-5.79573	6.80245e-09	1.52888e-07
ENSDARG00000100693	ddr2a	488.302	-1.35845	0.234476	-5.79355	6.89143e-09	1.54702e-07
ENSDARG00000089383	il1fma	2607.49	1.37244	0.237096	5.78854	7.09997e-09	1.59192e-07
ENSDARG00000053542	kctd12.2	3839.1	0.765249	0.132213	5.788	7.12292e-09	1.59516e-07
ENSDARG00000087438	spi2	77.9899	2.05514	0.355877	5.77486	7.70172e-09	1.72272e-07
ENSDARG00000088187		574.592	0.880198	0.152501	5.77176	7.84465e-09	1.7526e-07
ENSDARG00000015611	rasl11b	58.7747	-1.92752	0.334185	-5.76781	8.031e-09	1.79209e-07
ENSDARG00000004714	tcf12	495.164	-1.09755	0.190341	-5.76622	8.10697e-09	1.80689e-07
ENSDARG00000076179	ngef	83.0977	-1.96249	0.340465	-5.76414	8.20742e-09	1.8271e-07
ENSDARG00000077760	ascc1	935.053	-1.16639	0.202459	-5.76112	8.35574e-09	1.85791e-07
ENSDARG00000068732	spry4	448.199	1.903	0.330433	5.75911	8.45602e-09	1.87798e-07
ENSDARG00000008880	usp28	100.496	-2.35402	0.409045	-5.75493	8.668e-09	1.92278e-07
ENSDARG00000005220	pdcd6	1438.64	0.951788	0.165479	5.7517	8.8349e-09	1.95748e-07
ENSDARG00000001785	irx2a	53.9631	2.45512	0.427633	5.74118	9.4018e-09	2.08062e-07
ENSDARG00000018393	kank2	18.822	-2.8998	0.505226	-5.7396	9.48988e-09	2.09763e-07
ENSDARG00000063711	trim3a	683.357	1.15347	0.200994	5.73881	9.53464e-09	2.10504e-07
ENSDARG00000056922	ltbp1	27.627	2.63734	0.46051	5.727	1.02224e-08	2.25422e-07
ENSDARG00000062089	uggt2	648.897	1.09084	0.190547	5.7248	1.03557e-08	2.28092e-07
ENSDARG00000105009	ddah2	681.871	0.744599	0.130129	5.72199	1.05286e-08	2.31628e-07
ENSDARG00000088831	si:dkey-81j8.6	569.724	-0.959547	0.167704	-5.72168	1.05479e-08	2.31781e-07
ENSDARG00000098745	tfec	472.303	-0.848807	0.148379	-5.72053	1.06193e-08	2.33076e-07
ENSDARG00000098108	dusp2	10213.8	-1.15098	0.201232	-5.71966	1.06737e-08	2.33997e-07
ENSDARG00000033172	nr2f5	29.1223	2.66074	0.465286	5.71851	1.07465e-08	2.35316e-07
ENSDARG00000104980		286.323	1.81984	0.318279	5.71777	1.07934e-08	2.36067e-07
ENSDARG00000020133	jdp2b	2659.5	-1.21269	0.212195	-5.71499	1.09709e-08	2.3967e-07
ENSDARG00000105255	zbtb4	2110.69	1.00507	0.175935	5.71274	1.11169e-08	2.42575e-07
ENSDARG00000001776	stim2b	404.731	1.12131	0.196338	5.71111	1.12239e-08	2.44627e-07
ENSDARG00000097897	sgip1a	110.428	-1.77692	0.311532	-5.70382	1.17149e-08	2.55032e-07
ENSDARG00000002682	tbcela	357.373	-1.09335	0.191818	-5.69996	1.19836e-08	2.60578e-07
ENSDARG00000026834	cdr2l	269.85	1.42909	0.250915	5.69551	1.23004e-08	2.67156e-07
ENSDARG00000077295	akap6	99.4644	-1.8238	0.320555	-5.68949	1.27417e-08	2.76419e-07
ENSDARG00000012137	cyp46a1.1	650.398	-1.50074	0.263889	-5.687	1.29287e-08	2.80153e-07
ENSDARG00000098754	si:ch211-156p11.1	557.674	-0.806481	0.141918	-5.68273	1.32562e-08	2.86916e-07
ENSDARG00000014910	panx1b	291.946	-1.06188	0.187283	-5.66991	1.4287e-08	3.08869e-07
ENSDARG00000042518	hipk2	873.3	1.05359	0.185876	5.66821	1.44293e-08	3.11587e-07
ENSDARG00000097224	prr33	33.6235	2.58271	0.456186	5.66153	1.50027e-08	3.23595e-07
ENSDARG00000045676	calua	656.152	1.13631	0.200761	5.66003	1.51347e-08	3.26066e-07
ENSDARG00000074806	afap1l2	138.688	1.78704	0.315908	5.65683	1.54196e-08	3.31823e-07
ENSDARG00000055647	ftr82	37.0218	2.40787	0.426773	5.64204	1.68048e-08	3.61216e-07
ENSDARG00000062811	p2ry10	1179.68	-0.913532	0.162228	-5.63115	1.79008e-08	3.84334e-07
ENSDARG00000055374	irf4b	869.893	-2.40425	0.427812	-5.61988	1.91085e-08	4.09792e-07
ENSDARG00000014646	aoc2	345.063	-1.27705	0.227486	-5.61374	1.98e-08	4.24136e-07
ENSDARG00000099169	cxcl8b.3	18.1804	2.84788	0.50787	5.60749	2.0528e-08	4.39162e-07
ENSDARG00000096853		29.9757	2.70059	0.481618	5.60732	2.05484e-08	4.39162e-07
ENSDARG00000059254	illr1	370.463	-1.59039	0.283666	-5.60655	2.06398e-08	4.40615e-07
ENSDARG00000040503	sb:cb81	7546.32	-0.716542	0.127836	-5.60518	2.08043e-08	4.43619e-07
ENSDARG00000033901	msi2a	437.623	-0.965617	0.172368	-5.60207	2.11805e-08	4.51129e-07
ENSDARG00000075600	si:dkeyp-41f9.3	87.1057	-2.04335	0.364854	-5.60047	2.13776e-08	4.54809e-07
ENSDARG00000042188	ttc38	222.012	-1.50916	0.269591	-5.59796	2.16884e-08	4.60896e-07
ENSDARG00000104255	arhgap27	2551.12	-1.02048	0.182349	-5.59628	2.19e-08	4.64867e-07
ENSDARG00000074754	si:dkey-188i13.9	440.307	1.47945	0.264404	5.59542	2.20089e-08	4.66649e-07
ENSDARG00000062970	niban2a	46.985	2.21505	0.396042	5.59296	2.23227e-08	4.72766e-07
ENSDARG00000042551	mboat2b	315.813	-1.00103	0.179274	-5.58379	2.35336e-08	4.9785e-07
ENSDARG00000013117	hiat1a	2774.46	-0.643631	0.115316	-5.58146	2.38501e-08	5.03975e-07
ENSDARG00000079843	igl4v8	223.58	-1.79768	0.322168	-5.57995	2.40583e-08	5.07801e-07
ENSDARG00000056047	noxa1	13.5446	2.86843	0.515159	5.56805	2.57603e-08	5.43113e-07
ENSDARG00000062765	nsd3	735.049	-0.780541	0.140302	-5.56328	2.6475e-08	5.57554e-07
ENSDARG00000053133	b3gnt7l	65.204	-2.14098	0.384915	-5.56222	2.66361e-08	5.60316e-07
ENSDARG00000078280	nkx3-1	31.1593	-2.72923	0.491029	-5.55819	2.72593e-08	5.72781e-07
ENSDARG00000055897	zgc:154093	129.148	1.79306	0.322726	5.55597	2.76071e-08	5.79439e-07
ENSDARG00000068849	fam83ha	236.889	-1.19382	0.214929	-5.55446	2.78474e-08	5.83829e-07
ENSDARG00000099738	ccr9b	27.7412	-2.56063	0.461157	-5.55262	2.81421e-08	5.89347e-07
ENSDARG00000086703	si:dkey-126g1.7	3315.15	-1.32035	0.237814	-5.55203	2.82368e-08	5.90669e-07
ENSDARG00000061497	thsd7bb	25.6192	2.69487	0.485758	5.54776	2.89353e-08	6.04606e-07
ENSDARG00000056639	carmil2	139.012	-1.33764	0.241256	-5.5445	2.94794e-08	6.15288e-07
ENSDARG00000013711	zgc:77486	1507.51	1.31342	0.236969	5.54257	2.98056e-08	6.21403e-07
ENSDARG00000013771	ctss2.2	3774.84	0.72543	0.131073	5.53453	3.12068e-08	6.49893e-07
ENSDARG00000041006	st3gal4	1978.47	0.645917	0.116803	5.52999	3.20241e-08	6.66173e-07
ENSDARG00000062577	arhgap35a	531.354	0.940426	0.170097	5.52875	3.22527e-08	6.70184e-07
ENSDARG00000058587	terb1	257.567	-1.51432	0.274074	-5.52521	3.29087e-08	6.83056e-07
ENSDARG00000008413	atp11a	1077.59	-2.34231	0.423971	-5.52469	3.30067e-08	6.84331e-07
ENSDARG00000103750	si:ch211-246m6.5	715.87	1.53151	0.277304	5.52285	3.33546e-08	6.90779e-07
ENSDARG00000075156	tbc1d4	1719.79	0.700735	0.126904	5.52178	3.3559e-08	6.93527e-07
ENSDARG00000069504	si:dkey-88e18.2	126.527	-1.29994	0.235421	-5.52176	3.35613e-08	6.93527e-07
ENSDARG00000016763	znf292a	727.691	-0.744566	0.134866	-5.52077	3.37523e-08	6.96703e-07
ENSDARG00000039943	tent5ba	445.08	0.965628	0.175044	5.51647	3.45869e-08	7.13146e-07
ENSDARG00000036479	si:dkeyp-80c12.4	1050.06	-0.950813	0.17246	-5.51325	3.52276e-08	7.25556e-07
ENSDARG00000061191	plekho1a	76.9047	-1.65073	0.299455	-5.51244	3.53886e-08	7.28073e-07
ENSDARG00000093851		33.6517	2.7055	0.490878	5.51156	3.5567e-08	7.3094e-07
ENSDARG00000076202	zdhhc11	175.183	-1.64183	0.298053	-5.5085	3.61907e-08	7.42942e-07
ENSDARG00000073673	adgra3	99.6585	1.47135	0.267223	5.50609	3.66885e-08	7.52334e-07
ENSDARG00000062396	anks1aa	258.257	1.29268	0.234813	5.50512	3.68908e-08	7.54829e-07
ENSDARG00000063075	soga1	430.275	1.1477	0.208478	5.50516	3.68833e-08	7.54829e-07
ENSDARG00000056976	ifit16	217.777	1.13486	0.206169	5.50452	3.7017e-08	7.56585e-07
ENSDARG00000104795	cxcl8a	88.8262	1.88732	0.343058	5.50145	3.76674e-08	7.6904e-07
ENSDARG00000002235	mmp14a	68.4361	1.95218	0.355128	5.49712	3.86048e-08	7.8732e-07
ENSDARG00000094466	si:ch73-199e17.1	13.0882	2.82965	0.515637	5.48769	4.07223e-08	8.296e-07
ENSDARG00000078959	tpcn3	40.5446	2.23488	0.407541	5.4838	4.16278e-08	8.47125e-07
ENSDARG00000036816	pou2f2a	238.347	-1.45861	0.266123	-5.48095	4.2304e-08	8.59952e-07
ENSDARG00000036774	rgs12b	1023.16	1.29341	0.236164	5.47675	4.33211e-08	8.78719e-07
ENSDARG00000009430	tmem30c	81.9847	1.81059	0.330588	5.47688	4.32889e-08	8.78719e-07
ENSDARG00000067566	sftpbb	1750.91	-0.89569	0.163665	-5.4727	4.4322e-08	8.98049e-07
ENSDARG00000018971	b3gnt5a	2947.08	0.598111	0.109382	5.4681	4.54891e-08	9.207e-07
ENSDARG00000038541	ccr12a	862.716	-0.787982	0.144248	-5.46269	4.68963e-08	9.48157e-07
ENSDARG00000075723	si:dkey-242e21.3	93.6559	1.54518	0.28292	5.46153	4.72044e-08	9.53356e-07
ENSDARG00000060309	srgap3	197.78	-1.26542	0.231842	-5.4581	4.81246e-08	9.70892e-07
ENSDARG00000001572	prf1.3	37.29	-2.32459	0.426112	-5.45536	4.88728e-08	9.84926e-07
ENSDARG00000029764	mef2ca	347.329	-1.1815	0.216778	-5.45027	5.02929e-08	1.01246e-06
ENSDARG00000099154		1536.21	0.798706	0.146753	5.44251	5.25355e-08	1.05647e-06
ENSDARG00000022788	cops7a	2796.55	0.606747	0.111492	5.44208	5.26628e-08	1.05789e-06
ENSDARG00000075092	si:dkey-52l18.4	765.356	1.21328	0.222966	5.44152	5.28268e-08	1.06005e-06
ENSDARG00000010477	p2rx3a	23.2889	-2.6053	0.479044	-5.43853	5.37216e-08	1.07685e-06
ENSDARG00000055186	ccr9a	6886.96	-1.09181	0.200857	-5.43578	5.45582e-08	1.09245e-06
ENSDARG00000042874	phlda2	191.509	1.56848	0.288738	5.43219	5.56675e-08	1.11347e-06
ENSDARG00000100307		32.4502	-2.59093	0.477873	-5.4218	5.90023e-08	1.17805e-06
ENSDARG00000079062	samd1b	710.796	-0.846875	0.1562	-5.42174	5.90219e-08	1.17805e-06
ENSDARG00000035137	ehd2a	292.138	1.05792	0.195132	5.42154	5.90875e-08	1.1781e-06
ENSDARG00000044511	etv5b	203.539	1.35962	0.250838	5.42033	5.949e-08	1.18486e-06
ENSDARG00000057679	sh2b1	1101.34	0.768673	0.141845	5.41909	5.99022e-08	1.19181e-06
ENSDARG00000053257	NA	1175.78	-0.66029	0.12185	-5.41886	5.99812e-08	1.19211e-06
ENSDARG00000059680	fscn1a	1467.33	0.948699	0.175381	5.40935	6.32529e-08	1.2558e-06
ENSDARG00000073901		177.213	-1.66331	0.307609	-5.40722	6.40122e-08	1.26953e-06
ENSDARG00000036082	tph1b	308.302	-1.32349	0.245008	-5.4018	6.59739e-08	1.30705e-06
ENSDARG00000021113	ptmaa	9573.13	-0.693897	0.128469	-5.40126	6.61744e-08	1.30964e-06
ENSDARG00000034808	kcnip1b	19.2569	2.63665	0.488231	5.40041	6.64883e-08	1.31446e-06
ENSDARG00000069295	bcl6ab	2438.65	-0.919069	0.170253	-5.39824	6.72967e-08	1.32904e-06
ENSDARG00000078191	zbtb46	2884.03	-0.78996	0.146348	-5.39781	6.74597e-08	1.33085e-06
ENSDARG00000078250	zgc:194398	24.891	2.73797	0.50801	5.38961	7.0611e-08	1.39156e-06
ENSDARG00000101514	ftr64	197.313	1.46883	0.272619	5.38785	7.13049e-08	1.40375e-06
ENSDARG00000060682	agr1	13.6406	-2.78071	0.516136	-5.38754	7.14281e-08	1.4047e-06
ENSDARG00000052332	ftr98	1201	-1.33229	0.247312	-5.38707	7.16141e-08	1.40688e-06
ENSDARG00000028507	itgb4	70.5843	2.10422	0.390703	5.38571	7.2158e-08	1.41608e-06
ENSDARG00000043479	opn8c	291.74	-1.59653	0.296466	-5.38521	7.23615e-08	1.41859e-06
ENSDARG00000053820	pcmtd2a	115.585	-1.87296	0.34798	-5.38237	7.35111e-08	1.43962e-06
ENSDARG00000013576	gadd45bb	1464.63	0.927741	0.172686	5.3724	7.76944e-08	1.51995e-06
ENSDARG00000063230	bmp7b	69.1886	-1.75271	0.32636	-5.37047	7.85298e-08	1.53469e-06
ENSDARG00000077745	si:ch73-380l3.2	325.314	-1.62195	0.302321	-5.365	8.09491e-08	1.58032e-06
ENSDARG00000036125	nitr13	37.9654	2.06794	0.385469	5.36472	8.10732e-08	1.5811e-06
ENSDARG00000091628	cspp1b	800.352	0.821503	0.153376	5.35616	8.50106e-08	1.65616e-06
ENSDARG00000063390	pvrl2l	54.8843	1.83805	0.343399	5.3525	8.67464e-08	1.68822e-06
ENSDARG00000091835	si:ch73-264p11.1	276.857	-1.19761	0.223766	-5.35206	8.69579e-08	1.69058e-06
ENSDARG00000028731	stat4	1954.32	-1.00195	0.18737	-5.34744	8.92087e-08	1.73254e-06
ENSDARG00000034063	unm_sa911	1236.31	0.854739	0.159861	5.34677	8.95355e-08	1.73708e-06
ENSDARG00000015907	dcbld1	212.56	1.07998	0.202149	5.34249	9.16786e-08	1.77682e-06
ENSDARG00000078768	abhd15a	140.135	-1.33229	0.249659	-5.33645	9.4785e-08	1.83512e-06
ENSDARG00000090119	tlr8a	360.755	1.03773	0.194518	5.33488	9.56103e-08	1.84919e-06
ENSDARG00000058231	nt5c2b	1385.58	-1.14474	0.214607	-5.33412	9.60093e-08	1.85499e-06
ENSDARG00000037155	si:dkey-78k11.9	125.949	-1.35092	0.253319	-5.33289	9.66629e-08	1.86569e-06
ENSDARG00000074317	fam20ca	43.2807	2.10483	0.394812	5.33122	9.75566e-08	1.881e-06
ENSDARG00000039455	tspan15	184.881	1.37221	0.257882	5.32108	1.03151e-07	1.98682e-06
ENSDARG00000100054	NA	492.091	-1.15338	0.216821	-5.31951	1.0405e-07	2.00207e-06
ENSDARG00000100946	si:ch211-212k18.9	20.5107	2.65911	0.500097	5.31719	1.05383e-07	2.02565e-06
ENSDARG00000100607	zbtb38	194.251	1.41901	0.266971	5.31521	1.06536e-07	2.04571e-06
ENSDARG00000008803	marcksb	69.199	-1.73794	0.327009	-5.31465	1.06864e-07	2.04991e-06
ENSDARG00000037555	atoh8	25.5651	2.36021	0.444238	5.31295	1.07867e-07	2.06703e-06
ENSDARG00000052045	ggt5a	24.498	-2.58843	0.487708	-5.30733	1.11243e-07	2.12954e-06
ENSDARG00000045898	si:ch211-152c2.3	11.8389	-2.73827	0.515982	-5.3069	1.11503e-07	2.13234e-06
ENSDARG00000013153	dennd3b	9845.84	-0.880233	0.165878	-5.3065	1.11749e-07	2.13486e-06
ENSDARG00000103924	zgc:154055	7692.19	-0.879527	0.165784	-5.30525	1.12517e-07	2.14734e-06
ENSDARG00000098899	zmp:0000001082	33064.6	-0.725716	0.13684	-5.3034	1.13665e-07	2.16704e-06
ENSDARG00000059933	plpp3	938.785	0.951894	0.179555	5.30141	1.14911e-07	2.18858e-06
ENSDARG00000102125	iqsec2a	146.353	-2.08112	0.392863	-5.29733	1.1751e-07	2.2358e-06
ENSDARG00000058452	abhd17c	336.224	1.08766	0.205333	5.29703	1.17704e-07	2.23722e-06
ENSDARG00000061093	phldb1a	47.4922	-2.22204	0.419544	-5.29632	1.18162e-07	2.24364e-06
ENSDARG00000024789	mxc	161.422	2.00492	0.37857	5.29604	1.1834e-07	2.24475e-06
ENSDARG00000001354	slc6a22.2	473.473	-1.20147	0.226891	-5.29538	1.18766e-07	2.25054e-06
ENSDARG00000055991	hmbsb	11561.9	1.20663	0.227902	5.29452	1.19328e-07	2.2589e-06
ENSDARG00000003216	anxa2a	2453.8	-1.34582	0.254479	-5.28854	1.23299e-07	2.33172e-06
ENSDARG00000012460	rassf4a	137.504	1.51217	0.285977	5.28772	1.23851e-07	2.33981e-06
ENSDARG00000040657	wipi1	675.573	0.938584	0.177595	5.28497	1.25725e-07	2.3728e-06
ENSDARG00000094815		33.0732	-2.27889	0.431349	-5.28316	1.26976e-07	2.39159e-06
ENSDARG00000075273	thsd1	79.5608	1.78749	0.338333	5.28323	1.26923e-07	2.39159e-06
ENSDARG00000037498	gria3b	33.1488	-2.68014	0.507323	-5.28291	1.27151e-07	2.39249e-06
ENSDARG00000060263	pecam1	104.172	2.07148	0.392189	5.28183	1.27902e-07	2.4042e-06
ENSDARG00000040991	cttnbp2	53.8602	-1.77019	0.335347	-5.27869	1.30109e-07	2.44324e-06
ENSDARG00000038312	rcl1	1314.33	0.973977	0.184592	5.27637	1.31769e-07	2.47192e-06
ENSDARG00000016789	zgc:152891	1413.78	-1.18316	0.224803	-5.26308	1.41659e-07	2.6548e-06
ENSDARG00000070121	rhoh	82.5636	-1.5044	0.28585	-5.26289	1.4181e-07	2.65496e-06
ENSDARG00000075820		176.715	-1.42032	0.269931	-5.26177	1.42676e-07	2.66852e-06
ENSDARG00000089156	egr3	5560.39	-1.36384	0.259424	-5.25718	1.46281e-07	2.7332e-06
ENSDARG00000090767	si:ch211-136m16.8	12054.1	-0.701767	0.133542	-5.25502	1.48009e-07	2.76274e-06
ENSDARG00000044925	cdk5rap1	434.12	0.862331	0.164253	5.25003	1.52072e-07	2.83575e-06
ENSDARG00000025699	mbd1b	3241.64	0.70468	0.134291	5.24742	1.54244e-07	2.87338e-06
ENSDARG00000103554	notch1a	652.442	-1.1025	0.210298	-5.24258	1.58348e-07	2.94691e-06
ENSDARG00000075015	soul5	981.616	-1.351	0.257765	-5.24122	1.59518e-07	2.96573e-06
ENSDARG00000044062	ctbp2a	212.725	-1.09706	0.209435	-5.23819	1.62159e-07	3.01185e-06
ENSDARG00000008363	mcl1b	5087.85	-1.07958	0.206176	-5.2362	1.63916e-07	3.04146e-06
ENSDARG00000070013	dmrt2b	15.556	-2.63393	0.503759	-5.22856	1.70836e-07	3.16673e-06
ENSDARG00000007219	actn1	6590.18	-0.76755	0.146823	-5.22771	1.71621e-07	3.17813e-06
ENSDARG00000059294	marco	5683.87	1.33123	0.254773	5.22515	1.74018e-07	3.21933e-06
ENSDARG00000027907	si:ch211-216p19.6	454.311	-0.93342	0.17866	-5.22456	1.74569e-07	3.22634e-06
ENSDARG00000039483	si:dkey-51a16.9	377.19	0.990485	0.189667	5.22224	1.76775e-07	3.26389e-06
ENSDARG00000094557	nupr1b	204.532	1.54789	0.296468	5.22111	1.77858e-07	3.28065e-06
ENSDARG00000079771	pea15	132.778	1.59815	0.306136	5.22038	1.78557e-07	3.2892e-06
ENSDARG00000058285	cpt1b	125.189	1.76168	0.33747	5.22026	1.78673e-07	3.2892e-06
ENSDARG00000011724	marveld1	790.308	0.751002	0.143885	5.21948	1.79429e-07	3.29987e-06
ENSDARG00000070864	bcl6aa	1056.07	-1.05942	0.203024	-5.2182	1.80667e-07	3.31793e-06
ENSDARG00000104451	slc39a7	1771.02	1.03338	0.198037	5.2181	1.80765e-07	3.31793e-06
ENSDARG00000069980	lman1	926.89	0.913369	0.175048	5.21782	1.81044e-07	3.31979e-06
ENSDARG00000097137		50.2863	-1.9083	0.365741	-5.21762	1.8124e-07	3.32013e-06
ENSDARG00000061590	cachd1	446.038	1.06968	0.205027	5.21726	1.81585e-07	3.32136e-06
ENSDARG00000038587		3545.46	1.11588	0.213885	5.21719	1.81662e-07	3.32136e-06
ENSDARG00000104760	si:ch211-1i11.3	1001.4	1.06781	0.204733	5.21561	1.83218e-07	3.34654e-06
ENSDARG00000017163	sinup	174.46	1.26046	0.241717	5.21458	1.84233e-07	3.3618e-06
ENSDARG00000017354	epha2a	41.2343	1.8408	0.353188	5.21197	1.86848e-07	3.4062e-06
ENSDARG00000100446	si:ch211-286o17.1	27.67	-2.34358	0.450004	-5.2079	1.90993e-07	3.47838e-06
ENSDARG00000035676	ptp4a2b	7834.12	0.623798	0.119786	5.20761	1.9129e-07	3.48039e-06
ENSDARG00000035859	angptl4	46.9063	1.85245	0.356256	5.19977	1.9954e-07	3.62697e-06
ENSDARG00000039987	hivep2a	2204.75	-0.872043	0.167719	-5.19943	1.99902e-07	3.63003e-06
ENSDARG00000033355	zgc:101699	329.828	1.66539	0.320314	5.19924	2.00107e-07	3.63023e-06
ENSDARG00000043011	chst14	161.952	-1.28553	0.247325	-5.19775	2.01716e-07	3.65588e-06
ENSDARG00000021309	rhoca	2512.51	0.812965	0.156421	5.1973	2.02208e-07	3.66126e-06
ENSDARG00000075151	si:dkey-188i13.10	1528.87	0.808645	0.155609	5.19666	2.02898e-07	3.6702e-06
ENSDARG00000003754	tspan2a	618.827	-1.34316	0.258513	-5.19574	2.03912e-07	3.68497e-06
ENSDARG00000075625	lrig1	351.22	0.833722	0.160503	5.19445	2.0533e-07	3.70702e-06
ENSDARG00000079148	nckap5l	217.915	1.14385	0.22043	5.18918	2.1122e-07	3.8097e-06
ENSDARG00000019945	ptprdb	145.088	1.56688	0.302127	5.18616	2.14676e-07	3.8683e-06
ENSDARG00000006052	malt2	2038.83	-0.722152	0.139259	-5.1857	2.1521e-07	3.8742e-06
ENSDARG00000100717	socs5a	437.392	0.907568	0.175049	5.18464	2.16427e-07	3.89236e-06
ENSDARG00000052094	notch1b	2643.36	0.615943	0.11881	5.18428	2.16856e-07	3.89634e-06
ENSDARG00000079547	zbtb47b	87.5324	1.6894	0.325977	5.18258	2.18838e-07	3.92817e-06
ENSDARG00000018266	mthfd1a	1199.09	1.25592	0.242766	5.17338	2.29901e-07	4.1228e-06
ENSDARG00000035132	rgs3b	202.51	1.22356	0.236579	5.17186	2.31771e-07	4.15236e-06
ENSDARG00000031761	dab2	54.3141	1.78358	0.345278	5.16564	2.39612e-07	4.28873e-06
ENSDARG00000069216	c6ast1	582.892	-0.850869	0.164807	-5.16282	2.43257e-07	4.34567e-06
ENSDARG00000060796	slc20a2	896.042	1.2316	0.238545	5.16294	2.43104e-07	4.34567e-06
ENSDARG00000079553	cd83	3348.04	-1.44626	0.280448	-5.15695	2.51009e-07	4.4775e-06
ENSDARG00000076566	kank3	552.413	1.16426	0.225769	5.15687	2.51115e-07	4.4775e-06
ENSDARG00000090890	cmklr1	1700.29	1.16764	0.227113	5.14125	2.72911e-07	4.8615e-06
ENSDARG00000015050	calm2b	10776.1	0.813332	0.158246	5.13968	2.75214e-07	4.89787e-06
ENSDARG00000058992	cers2b	4890.92	-0.741321	0.144425	-5.1329	2.85316e-07	5.06801e-06
ENSDARG00000104045	tlr22	3033.94	0.871884	0.169856	5.13307	2.85054e-07	5.06801e-06
ENSDARG00000017105	vaspb	4000.06	0.749241	0.145998	5.13186	2.86888e-07	5.09111e-06
ENSDARG00000077785	atf5b	347.442	-1.18086	0.230294	-5.12764	2.93395e-07	5.20165e-06
ENSDARG00000030297	sox13	201.581	1.25556	0.244917	5.12645	2.95259e-07	5.22974e-06
ENSDARG00000023330	anp32b	13418	0.879836	0.171671	5.12512	2.97355e-07	5.26189e-06
ENSDARG00000059826	crtac1a	119.171	-1.91725	0.374272	-5.12261	3.01334e-07	5.32727e-06
ENSDARG00000076120	foxp4	320.362	-1.06778	0.208492	-5.12145	3.03199e-07	5.35518e-06
ENSDARG00000076148	si:ch211-1a19.2	61.6715	-2.19242	0.428279	-5.11913	3.06945e-07	5.41623e-06
ENSDARG00000078781	si:ch211-161c3.6	1981.89	-0.561843	0.109846	-5.11483	3.14027e-07	5.53597e-06
ENSDARG00000057708	phtf1	10339	-0.740499	0.144825	-5.11306	3.16977e-07	5.58273e-06
ENSDARG00000101613	si:dkey-238i5.2	47.4052	2.10928	0.412903	5.10841	3.24875e-07	5.71645e-06
ENSDARG00000014402	smc1b	30.2879	-2.64266	0.517366	-5.10792	3.25728e-07	5.72609e-06
ENSDARG00000052950	arhgap23a	198.195	1.30685	0.255928	5.10632	3.28495e-07	5.76932e-06
ENSDARG00000042652	rreb1b	1764.12	0.664251	0.130271	5.09898	3.4148e-07	5.99174e-06
ENSDARG00000091821	smc6	2232.18	-0.732218	0.143676	-5.09631	3.46336e-07	6.07126e-06
ENSDARG00000024694	myo1b	86.8333	1.65284	0.324467	5.09401	3.50569e-07	6.13971e-06
ENSDARG00000062297	soat1	261.188	-1.06788	0.209662	-5.09335	3.51782e-07	6.1552e-06
ENSDARG00000002172	aplnra	13.1505	-2.58741	0.508548	-5.08783	3.6218e-07	6.33121e-06
ENSDARG00000005122	atp2a2b	7683.31	0.717228	0.141046	5.08508	3.67474e-07	6.41777e-06
ENSDARG00000029668	crim1	122.93	1.73912	0.342286	5.08088	3.75691e-07	6.55516e-06
ENSDARG00000063133	slc4a10a	39.8167	-2.01055	0.39585	-5.07908	3.79268e-07	6.61141e-06
ENSDARG00000005423	pgam1a	5852.91	-0.663152	0.130594	-5.07796	3.815e-07	6.64414e-06
ENSDARG00000000068	slc9a3r1a	2704.53	-0.737942	0.145496	-5.0719	3.93863e-07	6.85307e-06
ENSDARG00000076768	reps2	255.453	1.48389	0.292643	5.07067	3.9642e-07	6.89116e-06
ENSDARG00000052188	znf541	151.099	1.24345	0.245267	5.06978	3.98274e-07	6.91696e-06
ENSDARG00000042545	sema3ga	142.125	-1.42417	0.280968	-5.0688	4.00333e-07	6.94628e-06
ENSDARG00000087657	ccdc57	1347.5	-0.794198	0.156824	-5.06427	4.09976e-07	7.107e-06
ENSDARG00000074378	junba	26727.1	0.875559	0.172926	5.06321	4.12256e-07	7.13993e-06
ENSDARG00000070434	rhov	118.687	-1.24895	0.246751	-5.06156	4.15834e-07	7.19524e-06
ENSDARG00000042977	nfil3	2941.32	1.10072	0.21755	5.05963	4.20064e-07	7.26172e-06
ENSDARG00000093359	inpp5jb	85.7407	-2.29928	0.455271	-5.05036	4.40977e-07	7.6162e-06
ENSDARG00000060941	si:ch211-277e21.2	190.407	1.4562	0.288436	5.04863	4.44988e-07	7.6784e-06
ENSDARG00000092467	si:ch73-46j18.5	1733.82	0.972533	0.192704	5.04677	4.49343e-07	7.74641e-06
ENSDARG00000099312	jpt1b	153.456	-1.15799	0.229667	-5.04205	4.60574e-07	7.93272e-06
ENSDARG00000102912	gpr184	48.5447	-1.86817	0.370612	-5.04077	4.63652e-07	7.97839e-06
ENSDARG00000012035	zgc:100832	188.258	1.25945	0.249941	5.03896	4.68056e-07	8.04679e-06
ENSDARG00000103046	rest	1864.84	-0.730734	0.145052	-5.03774	4.71054e-07	8.0909e-06
ENSDARG00000033440	metap1	2474.31	-0.69207	0.137838	-5.02089	5.14337e-07	8.82622e-06
ENSDARG00000102525	lck	317.161	-1.11334	0.221814	-5.01925	5.18734e-07	8.89353e-06
ENSDARG00000076134	zgc:162972	328.167	-1.32631	0.264273	-5.0187	5.2023e-07	8.91103e-06
ENSDARG00000078512	acaca	2383.8	0.745252	0.148545	5.01702	5.24804e-07	8.98115e-06
ENSDARG00000077788	arhgef10	252.414	1.23742	0.246845	5.01297	5.35971e-07	9.16389e-06
ENSDARG00000022350	nek1	481.408	-0.891768	0.178151	-5.00569	5.56621e-07	9.50826e-06
ENSDARG00000079994	akap13	8432.99	-0.619126	0.123757	-5.00274	5.65213e-07	9.64624e-06
ENSDARG00000077907	si:dkey-183p4.10	550.764	-1.0706	0.214092	-5.00064	5.71406e-07	9.73418e-06
ENSDARG00000088505	fam217b	220.559	-0.996571	0.199282	-5.0008	5.70938e-07	9.73418e-06
ENSDARG00000093418	si:dkey-216e24.9	241.916	-1.18069	0.236181	-4.99908	5.76041e-07	9.80422e-06
ENSDARG00000051854	cdt1	724.457	0.811093	0.162301	4.99746	5.80904e-07	9.878e-06
ENSDARG00000098834	sox4b	1206.23	-1.03697	0.207536	-4.99658	5.83554e-07	9.91406e-06
ENSDARG00000102671	dpyda.1	63.1399	1.9698	0.3943	4.99569	5.86267e-07	9.95113e-06
ENSDARG00000037883	prcp	1112.92	-0.870184	0.174275	-4.99317	5.93977e-07	1.00729e-05
ENSDARG00000074589	rin2	2054.51	0.971098	0.194615	4.98984	6.04296e-07	1.02386e-05
ENSDARG00000102202	phospho2	694.276	0.926215	0.185635	4.98945	6.055e-07	1.02497e-05
ENSDARG00000020326	tyk2	2877.64	-0.667215	0.133742	-4.98881	6.07521e-07	1.02746e-05
ENSDARG00000074223	si:ch211-262n1.4	395.481	0.994952	0.199617	4.9843	6.21874e-07	1.05079e-05
ENSDARG00000093098	ccl34b.8	174.623	1.85097	0.371428	4.98339	6.24784e-07	1.05475e-05
ENSDARG00000044561	ccr7	102.727	-1.67892	0.337041	-4.98134	6.3146e-07	1.06506e-05
ENSDARG00000037256	si:ch211-145b13.5	34.4183	-2.24296	0.450676	-4.97687	6.46197e-07	1.08894e-05
ENSDARG00000100805	si:ch1073-209e23.1	22.6081	2.46301	0.495194	4.97382	6.56466e-07	1.10525e-05
ENSDARG00000042894	tyms	1285.22	1.04268	0.209701	4.97225	6.61786e-07	1.1132e-05
ENSDARG00000094602	si:dkey-7n6.2	21.983	2.33922	0.470566	4.97108	6.65821e-07	1.11899e-05
ENSDARG00000060953	si:ch1073-214b20.2	74.8192	-1.59732	0.321503	-4.96828	6.75497e-07	1.13423e-05
ENSDARG00000099026	si:dkey-185m8.2	3459.89	-0.708284	0.142601	-4.96691	6.80292e-07	1.14126e-05
ENSDARG00000100564	sil1	457.562	0.993254	0.199992	4.96647	6.81834e-07	1.14282e-05
ENSDARG00000040920	si:dkey-49n23.1	73.5506	1.81858	0.366248	4.96544	6.85466e-07	1.14788e-05
ENSDARG00000077852	samd11	665.614	-0.684979	0.138002	-4.96353	6.92233e-07	1.15818e-05
ENSDARG00000079784	si:ch211-235o23.1	971.523	-0.884589	0.178264	-4.96225	6.96822e-07	1.16481e-05
ENSDARG00000040684	plcd4b	205.481	1.34478	0.271087	4.96069	7.02441e-07	1.17316e-05
ENSDARG00000100518		118.341	-1.49409	0.301263	-4.95943	7.06994e-07	1.17866e-05
ENSDARG00000041483	paqr6	97.9519	1.95441	0.394073	4.95952	7.06689e-07	1.17866e-05
ENSDARG00000074508	si:dkey-28e7.3	617.061	-1.05755	0.213364	-4.95657	7.17491e-07	1.1951e-05
ENSDARG00000078014	pacsin2	3523.95	-0.800141	0.16146	-4.95567	7.20821e-07	1.19851e-05
ENSDARG00000093880	NA	58.6886	-2.04715	0.413087	-4.95573	7.20579e-07	1.19851e-05
ENSDARG00000075560	kmt2cb	1575.04	0.677418	0.136706	4.95528	7.2228e-07	1.19987e-05
ENSDARG00000057108	serpine3	33.2726	-2.20699	0.445537	-4.95354	7.28751e-07	1.20955e-05
ENSDARG00000029688	hsp70.1	657.102	-1.61577	0.326236	-4.95276	7.31686e-07	1.21334e-05
ENSDARG00000032197	klf12b	78.4396	-1.4616	0.295245	-4.95047	7.40348e-07	1.22662e-05
ENSDARG00000002167	cacnb1	42.7738	-2.22063	0.44864	-4.94971	7.4326e-07	1.23035e-05
ENSDARG00000077605	frrs1b	1825.5	0.760047	0.153684	4.94552	7.59398e-07	1.25596e-05
ENSDARG00000054978	kifc3	45.498	1.70857	0.345662	4.94289	7.69723e-07	1.27141e-05
ENSDARG00000090826	NA	40.722	-2.10608	0.426091	-4.9428	7.70096e-07	1.27141e-05
ENSDARG00000060917	anln	4036.09	0.705845	0.142822	4.94214	7.72687e-07	1.27456e-05
ENSDARG00000086183	vkorc1	42.925	2.10458	0.426321	4.9366	7.94945e-07	1.31012e-05
ENSDARG00000095698	si:dkey-228a15.1	37.4122	1.94711	0.394877	4.93092	8.18437e-07	1.34765e-05
ENSDARG00000055784	ptpn3	158.123	1.23176	0.249898	4.92907	8.26231e-07	1.35929e-05
ENSDARG00000071653	si:ch73-256j6.2	27.4978	2.24941	0.456484	4.92768	8.32111e-07	1.36776e-05
ENSDARG00000017154	cables2b	562.143	-0.896886	0.182098	-4.92531	8.42276e-07	1.38289e-05
ENSDARG00000099428	si:dkey-15h8.17	147.41	-1.68717	0.34256	-4.92519	8.42795e-07	1.38289e-05
ENSDARG00000074319	sall1a	1276.88	-1.02101	0.207317	-4.92486	8.44205e-07	1.38399e-05
ENSDARG00000062485	dock11	5575.88	-0.597686	0.121389	-4.92372	8.49154e-07	1.39089e-05
ENSDARG00000004459	unc119.2	150.647	-1.53434	0.31177	-4.92138	8.59363e-07	1.40638e-05
ENSDARG00000105204	NA	34.0417	-1.94342	0.394964	-4.92051	8.63173e-07	1.41138e-05
ENSDARG00000006128	cep170aa	1474.72	0.59863	0.121685	4.91951	8.67597e-07	1.41738e-05
ENSDARG00000036811	ifrd2	2277.21	0.611328	0.124321	4.91733	8.77306e-07	1.43199e-05
ENSDARG00000101181	s100w	177.384	-1.32547	0.269612	-4.91623	8.82271e-07	1.43884e-05
ENSDARG00000097368	si:dkey-244a7.1	71.2336	1.44908	0.294903	4.91375	8.93498e-07	1.45588e-05
ENSDARG00000104518	tcrg	41.365	2.05064	0.417357	4.9134	8.95098e-07	1.45722e-05
ENSDARG00000057113	c6	149.057	1.91436	0.38975	4.91177	9.02557e-07	1.46809e-05
ENSDARG00000037383	pax5	163.587	-1.82388	0.371586	-4.90836	9.1841e-07	1.49258e-05
ENSDARG00000061904	fhod3b	40.5361	2.04562	0.417221	4.90296	9.44026e-07	1.53288e-05
ENSDARG00000023443	tjp2b	417.234	1.16332	0.237297	4.90236	9.46921e-07	1.53491e-05
ENSDARG00000075851	oafa	233.394	1.42123	0.289899	4.90249	9.46311e-07	1.53491e-05
ENSDARG00000004771	ankrd10b	1329.15	0.698292	0.142475	4.90116	9.5274e-07	1.54301e-05
ENSDARG00000079166	ace	370.527	1.4968	0.305692	4.89643	9.75925e-07	1.57919e-05
ENSDARG00000075376	sgsm1b	20.6882	-2.32925	0.475909	-4.89431	9.86514e-07	1.59495e-05
ENSDARG00000001463	tdh2	132.241	-1.16317	0.237951	-4.88825	1.01734e-06	1.64337e-05
ENSDARG00000103276	fcer1g	552.955	-1.00374	0.205385	-4.8871	1.02333e-06	1.65162e-05
ENSDARG00000060413	si:ch211-157b11.8	17.4749	2.36531	0.48412	4.8858	1.03008e-06	1.66109e-05
ENSDARG00000070357	cx39.4	21.2119	2.41981	0.495322	4.88533	1.03254e-06	1.66362e-05
ENSDARG00000035506	entpd2a.1	311.343	-1.34461	0.275556	-4.87961	1.06293e-06	1.70964e-05
ENSDARG00000062304	pdpk1a	1670.67	-0.778321	0.159503	-4.87966	1.0627e-06	1.70964e-05
ENSDARG00000087020	si:ch73-334d15.2	45.3956	1.83686	0.376506	4.8787	1.06789e-06	1.71614e-05
ENSDARG00000094485	si:dkey-27h10.2	6839.72	-0.643727	0.13198	-4.87747	1.07453e-06	1.72534e-05
ENSDARG00000010280	clasp1a	1644.23	0.611928	0.125538	4.87446	1.09108e-06	1.74992e-05
ENSDARG00000071052	si:dkey-150i13.2	1457.02	1.04873	0.215153	4.87434	1.09172e-06	1.74992e-05
ENSDARG00000021082	sec31a	1069.76	0.754792	0.154862	4.87395	1.09388e-06	1.75189e-05
ENSDARG00000074302	gpr183b	2682.57	-0.923855	0.189574	-4.87332	1.09737e-06	1.75599e-05
ENSDARG00000019426	trioa	2983.98	-0.829757	0.170302	-4.87227	1.10322e-06	1.76383e-05
ENSDARG00000057826	si:ch73-61d6.3	106.644	1.93418	0.397174	4.86984	1.11687e-06	1.78414e-05
ENSDARG00000043553	ches1	124.31	1.28773	0.26446	4.8693	1.11997e-06	1.78756e-05
ENSDARG00000038881	acaa2	1391.64	0.815748	0.167547	4.86878	1.12292e-06	1.79074e-05
ENSDARG00000077559		982.729	0.778691	0.159966	4.86786	1.12816e-06	1.79756e-05
ENSDARG00000006818	urod	6397.14	0.841494	0.172874	4.86767	1.12924e-06	1.79775e-05
ENSDARG00000052482	arhgef11	1243.9	0.59219	0.121668	4.86728	1.13143e-06	1.79971e-05
ENSDARG00000092624	sptbn4b	202.68	-1.67865	0.345033	-4.8652	1.14344e-06	1.81727e-05
ENSDARG00000036067	NA	18.0388	2.36978	0.487258	4.8635	1.15326e-06	1.83133e-05
ENSDARG00000096721	si:rp71-1c10.11	264.746	-2.35585	0.484476	-4.86268	1.15807e-06	1.83741e-05
ENSDARG00000074518	NA	54.5757	1.66006	0.341567	4.86013	1.17307e-06	1.85962e-05
ENSDARG00000100582	si:ch211-195b11.3	59.9132	1.73489	0.357155	4.85754	1.18851e-06	1.88251e-05
ENSDARG00000077791	brsk2b	353.69	-1.27504	0.262649	-4.85454	1.20668e-06	1.90968e-05
ENSDARG00000103900	sept9b	4024.22	0.521626	0.10746	4.85413	1.20916e-06	1.91123e-05
ENSDARG00000101627	ssr1	4023.46	0.758905	0.156345	4.85404	1.20971e-06	1.91123e-05
ENSDARG00000034534	atp6v1aa	6110.31	0.918383	0.189271	4.8522	1.22098e-06	1.9258e-05
ENSDARG00000040474	snx10b	683.573	0.920253	0.189654	4.85228	1.22048e-06	1.9258e-05
ENSDARG00000005894	slc7a9	74.4255	2.35999	0.486928	4.84669	1.25537e-06	1.97837e-05
ENSDARG00000098752	csf3b	174.562	1.76584	0.364488	4.84471	1.268e-06	1.99659e-05
ENSDARG00000062025	cpox	3146.2	1.05645	0.218248	4.84058	1.29463e-06	2.03681e-05
ENSDARG00000036482	hexim1	2851.99	-0.528249	0.109153	-4.83953	1.30144e-06	2.04581e-05
ENSDARG00000087832	bcl3	405.458	1.42487	0.294556	4.83734	1.31585e-06	2.06673e-05
ENSDARG00000007077	ankrd50l	32.4937	2.18319	0.451501	4.83541	1.32871e-06	2.08517e-05
ENSDARG00000100342	zgc:158464	39.9302	1.8942	0.391999	4.83215	1.3507e-06	2.1179e-05
ENSDARG00000100725	ephb4a	43.6428	1.65149	0.3418	4.83176	1.3533e-06	2.12021e-05
ENSDARG00000029587	msra	417.189	-0.884026	0.183212	-4.82516	1.39894e-06	2.18987e-05
ENSDARG00000020009	bmp2k	4152.5	0.625986	0.129794	4.82292	1.41474e-06	2.21276e-05
ENSDARG00000079056	si:ch211-194c3.5	2009.53	0.981993	0.204072	4.81199	1.49438e-06	2.33538e-05
ENSDARG00000031046	nr1h5	26.0392	2.00391	0.416492	4.81139	1.49884e-06	2.34039e-05
ENSDARG00000011809	mical1	1584.18	-0.72602	0.150944	-4.80986	1.5104e-06	2.35647e-05
ENSDARG00000041140	ddb2	1295.03	-0.724192	0.150608	-4.80847	1.52091e-06	2.37089e-05
ENSDARG00000005191	ahcy	7955.78	-0.529612	0.110176	-4.80694	1.53255e-06	2.38705e-05
ENSDARG00000017338	kidins220b	2458.47	-0.64298	0.133772	-4.80655	1.5356e-06	2.38982e-05
ENSDARG00000076962	gdpd5b	199.734	1.21064	0.251915	4.80574	1.54178e-06	2.39744e-05
ENSDARG00000075538	zgc:163061	43.4963	1.92806	0.401248	4.80516	1.54631e-06	2.40249e-05
ENSDARG00000087538	kif3a	989.089	0.703497	0.146453	4.80358	1.55854e-06	2.41748e-05
ENSDARG00000079850	dchs1b	49.0762	2.08907	0.434889	4.8037	1.55761e-06	2.41748e-05
ENSDARG00000041729	sntb1	627.517	-0.834664	0.17389	-4.79996	1.58697e-06	2.45953e-05
ENSDARG00000003757	cnpy1	421.456	1.03391	0.215565	4.79626	1.61657e-06	2.50335e-05
ENSDARG00000044975	krt94	119.086	1.57046	0.327564	4.79437	1.63189e-06	2.52498e-05
ENSDARG00000039863	lifrb	1496.63	0.809714	0.168941	4.79287	1.64412e-06	2.5418e-05
ENSDARG00000089924	aldh2.1	854.558	0.761088	0.158852	4.79118	1.65806e-06	2.56124e-05
ENSDARG00000094171	lrp1ba	207.846	0.924826	0.193044	4.79075	1.66158e-06	2.56456e-05
ENSDARG00000022904	skilb	169.488	-1.51569	0.316409	-4.79031	1.66525e-06	2.5681e-05
ENSDARG00000103783	cyyr1	193.307	1.17489	0.245311	4.78939	1.67286e-06	2.5756e-05
ENSDARG00000042793	tpp1	3918.19	0.693325	0.144758	4.78955	1.67155e-06	2.5756e-05
ENSDARG00000037140	pfkfb1	9.4585	2.48183	0.518582	4.7858	1.70311e-06	2.62002e-05
ENSDARG00000006207	gpx1b	100.211	-1.55715	0.325461	-4.78444	1.71462e-06	2.63556e-05
ENSDARG00000043457	gapdh	4101.87	-1.07146	0.224095	-4.78128	1.74184e-06	2.6752e-05
ENSDARG00000099409	zgc:162182	521.975	-0.973902	0.203931	-4.77564	1.79133e-06	2.74896e-05
ENSDARG00000032102	prdx3	5515.6	0.683324	0.14325	4.77013	1.84103e-06	2.82291e-05
ENSDARG00000101675	zgc:123107	764.514	0.618696	0.129756	4.76815	1.8593e-06	2.84626e-05
ENSDARG00000042683	si:dkey-15j16.3	200.709	1.22849	0.257639	4.76825	1.8583e-06	2.84626e-05
ENSDARG00000075855	adgre10	72.2705	-1.57782	0.331044	-4.76619	1.87742e-06	2.87165e-05
ENSDARG00000090646	tnk2a	69.2312	-1.89184	0.397156	-4.76346	1.90306e-06	2.90849e-05
ENSDARG00000044167	padi2	1786.83	0.790606	0.166115	4.75939	1.94183e-06	2.96533e-05
ENSDARG00000074680	rims1a	31.9823	-2.02944	0.426922	-4.75365	1.99779e-06	3.0483e-05
ENSDARG00000004939	mtdhb	420.285	0.854233	0.179765	4.75194	2.01471e-06	3.07161e-05
ENSDARG00000103713	cd248a	9.56779	2.46458	0.518705	4.75142	2.01997e-06	3.07713e-05
ENSDARG00000092294	si:dkey-222h21.6	221.285	-1.06992	0.225295	-4.74896	2.0446e-06	3.11212e-05
ENSDARG00000061585	cyp4v7	9.48187	2.46311	0.518696	4.74866	2.04772e-06	3.11432e-05
ENSDARG00000036245	wipf3	137.349	1.36549	0.287735	4.74566	2.07829e-06	3.15826e-05
ENSDARG00000102701	eva1ba	31.8652	2.08033	0.438796	4.74099	2.12679e-06	3.22934e-05
ENSDARG00000025338	hagh	1276.5	0.657304	0.138651	4.74071	2.12967e-06	3.23109e-05
ENSDARG00000023868	si:dkey-172h23.2	8194.86	-0.806686	0.170187	-4.73999	2.13725e-06	3.23996e-05
ENSDARG00000104953	stt3a	8413.63	0.560379	0.118316	4.73628	2.17676e-06	3.29719e-05
ENSDARG00000079762	si:dkey-253d23.4	312.342	-0.948514	0.200388	-4.73339	2.20803e-06	3.34185e-05
ENSDARG00000078002	si:dkey-13n15.11	227.785	-0.97495	0.206178	-4.72868	2.25988e-06	3.41481e-05
ENSDARG00000053344	adgrd1	15.9268	-2.33964	0.494766	-4.72878	2.25868e-06	3.41481e-05
ENSDARG00000101707	si:ch211-156b7.4	858.138	0.978256	0.20706	4.72451	2.30673e-06	3.4828e-05
ENSDARG00000089372	clk4a	5015.95	-0.553116	0.117081	-4.72422	2.31003e-06	3.48497e-05
ENSDARG00000074233	pde4bb	114.251	-1.18822	0.251687	-4.72103	2.34652e-06	3.53716e-05
ENSDARG00000073870	gdpd2	34.0281	2.02393	0.429138	4.71627	2.40209e-06	3.61801e-05
ENSDARG00000102025	znf644b	335.182	-1.08607	0.230333	-4.71521	2.41456e-06	3.63388e-05
ENSDARG00000024920	tlcd5a	56.4984	-1.60695	0.340978	-4.71277	2.44367e-06	3.67473e-05
ENSDARG00000042548	tpd52l1	39.9406	1.64329	0.348758	4.71184	2.45494e-06	3.68872e-05
ENSDARG00000069978	cd28l	132.163	-1.24598	0.264594	-4.70901	2.48917e-06	3.73716e-05
ENSDARG00000071304	tbc1d2	1109.59	1.04423	0.221774	4.70855	2.4948e-06	3.7426e-05
ENSDARG00000052192	s1pr5b	70.1282	-1.53655	0.326363	-4.70809	2.50046e-06	3.74809e-05
ENSDARG00000010255	bin2b	2808.2	-0.54215	0.115196	-4.70631	2.52242e-06	3.77798e-05
ENSDARG00000037324	klhl17	309.571	-0.931667	0.19808	-4.70349	2.55755e-06	3.82754e-05
ENSDARG00000051993	si:dkey-9i23.4	54.4246	-1.86746	0.397077	-4.70301	2.56351e-06	3.83339e-05
ENSDARG00000044142	acss1	2089.09	0.637077	0.13559	4.69857	2.61984e-06	3.9145e-05
ENSDARG00000051836	si:dkeyp-19e1.3	2157.46	-0.644562	0.137243	-4.6965	2.64653e-06	3.95122e-05
ENSDARG00000006775	cass4	468.492	-0.834161	0.177644	-4.6957	2.65702e-06	3.96372e-05
ENSDARG00000044718	vav2	440.829	-1.29392	0.275696	-4.69329	2.6884e-06	4.00734e-05
ENSDARG00000100497	hic2	299.24	-0.906241	0.193223	-4.69012	2.73043e-06	4.06675e-05
ENSDARG00000020250	rhoj	28.7143	2.07656	0.442853	4.68905	2.74475e-06	4.08484e-05
ENSDARG00000098656	NA	53.2159	1.50136	0.320491	4.68455	2.80579e-06	4.17236e-05
ENSDARG00000060200		1349.04	-0.634439	0.135443	-4.68418	2.81078e-06	4.17647e-05
ENSDARG00000069105	fgfr4	27.9791	2.35745	0.503374	4.68331	2.82282e-06	4.19103e-05
ENSDARG00000011373	mknk2a	599.05	0.84923	0.181436	4.6806	2.86041e-06	4.24347e-05
ENSDARG00000007412	slc2a1b	357.441	0.793346	0.169643	4.67657	2.91711e-06	4.32416e-05
ENSDARG00000074501	tnip2	929.144	-0.753847	0.161315	-4.67313	2.96637e-06	4.39371e-05
ENSDARG00000021195	st8sia6	35.2238	2.03381	0.43538	4.67135	2.99225e-06	4.42853e-05
ENSDARG00000102060	zgc:92873	187.077	1.00449	0.215047	4.67103	2.99691e-06	4.43192e-05
ENSDARG00000061741	itpr3	1829.87	-0.693646	0.14859	-4.66819	3.03871e-06	4.49018e-05
ENSDARG00000045003	plvapb	172.651	1.0541	0.22585	4.66726	3.05239e-06	4.50684e-05
ENSDARG00000078056		277.224	-1.13247	0.242876	-4.66276	3.11992e-06	4.60293e-05
ENSDARG00000071015	pbxip1a	567.099	0.813737	0.17453	4.66246	3.12455e-06	4.60613e-05
ENSDARG00000003695	vdac3	1973.75	0.958594	0.20569	4.66039	3.1561e-06	4.64897e-05
ENSDARG00000060006	nedd4l	1192.52	0.742299	0.159292	4.65997	3.1625e-06	4.65474e-05
ENSDARG00000079353	si:ch211-165d12.4	1141.09	-0.61882	0.13297	-4.65383	3.25827e-06	4.79194e-05
ENSDARG00000023369	mxd	685.726	-0.995026	0.213821	-4.65355	3.26274e-06	4.79474e-05
ENSDARG00000027777	tnfaip3	630.643	-0.823994	0.177077	-4.65331	3.26645e-06	4.79644e-05
ENSDARG00000031506	flvcr2b	982.603	0.644552	0.138709	4.64681	3.37112e-06	4.94624e-05
ENSDARG00000094448		30.6286	-1.98703	0.427663	-4.64626	3.38008e-06	4.95551e-05
ENSDARG00000056525	bcar1	141.96	1.05135	0.226324	4.64532	3.39554e-06	4.97039e-05
ENSDARG00000053113	ly75	6616.7	0.846942	0.182316	4.64546	3.39316e-06	4.97039e-05
ENSDARG00000088214	si:dkey-23a23.3	176.662	-1.35226	0.291287	-4.64238	3.44426e-06	5.03777e-05
ENSDARG00000068264	grhpra	376.1	0.963513	0.20766	4.63986	3.48645e-06	5.0955e-05
ENSDARG00000018997	cplx2l	531.244	1.34142	0.2892	4.6384	3.51121e-06	5.12769e-05
ENSDARG00000078102	psda	22.2387	2.29171	0.494249	4.63676	3.53918e-06	5.16451e-05
ENSDARG00000058244	il17ra1a	107.655	1.53361	0.330803	4.63603	3.55165e-06	5.17867e-05
ENSDARG00000076238	gramd1c	1863.7	-0.785337	0.169503	-4.63316	3.60121e-06	5.24684e-05
ENSDARG00000062171	olfml3b	15.8402	2.28723	0.493865	4.63129	3.63403e-06	5.29053e-05
ENSDARG00000077864	rasgrp3	220.443	-0.977553	0.211139	-4.62991	3.65832e-06	5.32176e-05
ENSDARG00000075045	cxcl18b	16.7563	2.19847	0.474864	4.62969	3.66214e-06	5.32318e-05
ENSDARG00000045929	oaz2a	547.828	0.81969	0.177181	4.62629	3.72274e-06	5.40707e-05
ENSDARG00000104940	ciao2a	1315.43	0.674201	0.14586	4.62226	3.79587e-06	5.50902e-05
ENSDARG00000013839	aldh3b1	179.032	-1.04695	0.226629	-4.61966	3.84371e-06	5.57413e-05
ENSDARG00000079204	adam11	78.046	-1.58135	0.342351	-4.6191	3.85405e-06	5.58479e-05
ENSDARG00000007996	pou2f1b	395.411	-0.888811	0.192579	-4.61531	3.92504e-06	5.68326e-05
ENSDARG00000020845	tns1b	56.1595	1.61787	0.350702	4.61324	3.96443e-06	5.73587e-05
ENSDARG00000101789	cyp1c2	16.5199	2.31846	0.502663	4.61235	3.98134e-06	5.75589e-05
ENSDARG00000073843	myo9ab	2397.37	-0.751604	0.162995	-4.61121	4.00336e-06	5.78325e-05
ENSDARG00000063212	prmt2	127.003	-1.92719	0.418008	-4.61042	4.01851e-06	5.80066e-05
ENSDARG00000059906	sdc4	5149.49	2.04223	0.443072	4.60925	4.0413e-06	5.82907e-05
ENSDARG00000006003	mycla	1244.61	0.581958	0.126518	4.59981	4.22877e-06	6.09008e-05
ENSDARG00000088727	zmp:0000000937	53.2613	-1.71368	0.372554	-4.59983	4.22843e-06	6.09008e-05
ENSDARG00000101138		86.3363	-1.84871	0.401963	-4.5992	4.24113e-06	6.10318e-05
ENSDARG00000059707	si:ch211-216l23.1	1077.58	0.764533	0.166241	4.59895	4.24633e-06	6.10598e-05
ENSDARG00000071437	ptprc	15860.7	-0.499976	0.10889	-4.59157	4.39923e-06	6.32098e-05
ENSDARG00000039265	arhgap4a	2012.53	-0.718975	0.156622	-4.59051	4.42156e-06	6.3482e-05
ENSDARG00000015349	mfge8a	214.187	1.3879	0.302817	4.58329	4.57713e-06	6.56652e-05
ENSDARG00000017242	garem	774.036	0.646484	0.14107	4.58271	4.58986e-06	6.57974e-05
ENSDARG00000037554	arhgef3l	6429.43	-0.708834	0.154698	-4.58204	4.60459e-06	6.5958e-05
ENSDARG00000068219	b3gnt2l	219.829	-1.08903	0.237709	-4.58136	4.61959e-06	6.61223e-05
ENSDARG00000039757	mcfd2	629.587	0.784485	0.171295	4.57972	4.65594e-06	6.65917e-05
ENSDARG00000027552	mapk1	1293.58	-0.712516	0.155607	-4.57895	4.67313e-06	6.67865e-05
ENSDARG00000094799	plxnb2a	13.7571	2.30114	0.502696	4.57759	4.70361e-06	6.71196e-05
ENSDARG00000098026	si:dkey-238d18.8	718.679	-2.06312	0.450698	-4.57761	4.70319e-06	6.71196e-05
ENSDARG00000009021	chrna1	31.6903	-2.10414	0.459692	-4.57728	4.71063e-06	6.71686e-05
ENSDARG00000056379	si:ch73-86n18.1	15.703	2.23092	0.487592	4.57538	4.75354e-06	6.7729e-05
ENSDARG00000096618		219.18	-0.985233	0.215344	-4.57516	4.75846e-06	6.77474e-05
ENSDARG00000061223	ogfrl1	170.86	-1.3095	0.286303	-4.57382	4.78917e-06	6.81329e-05
ENSDARG00000038097	pigq	3090.75	1.0781	0.235759	4.57291	4.81004e-06	6.83331e-05
ENSDARG00000097414	si:ch211-106e7.2	1536.53	-0.634283	0.138705	-4.57288	4.81054e-06	6.83331e-05
ENSDARG00000104312		1484.07	-2.1271	0.465583	-4.56868	4.90803e-06	6.96441e-05
ENSDARG00000040553	tmem97	124.928	1.41524	0.309775	4.56859	4.91028e-06	6.96441e-05
ENSDARG00000063407		809.441	-0.629007	0.13772	-4.56728	4.94101e-06	7.00269e-05
ENSDARG00000026985	lims1	3799.64	0.521689	0.114285	4.56481	4.99957e-06	7.08032e-05
ENSDARG00000060893	col8a2	81.3346	2.02448	0.443677	4.56295	5.04389e-06	7.1377e-05
ENSDARG00000011602	si:dkeyp-117h8.2	109.946	-1.55703	0.341358	-4.56129	5.08395e-06	7.18895e-05
ENSDARG00000057053	zgc:91976	2980.94	-0.553578	0.121628	-4.55141	5.32883e-06	7.52954e-05
ENSDARG00000078970	il7r	183.145	-1.02076	0.224437	-4.54808	5.4137e-06	7.64369e-05
ENSDARG00000034117	rarga	2610.21	-0.543877	0.119668	-4.54489	5.49649e-06	7.75474e-05
ENSDARG00000087817	si:dkey-30g5.1	14.6186	2.3203	0.51095	4.54115	5.59475e-06	7.88741e-05
ENSDARG00000069482	traf1	353.608	-0.792759	0.174615	-4.54004	5.62433e-06	7.92315e-05
ENSDARG00000010252	jak3	6153.83	-0.5546	0.122175	-4.53937	5.64214e-06	7.94226e-05
ENSDARG00000104636	si:dkey-112a7.4	1531.19	-0.837173	0.184447	-4.53884	5.65644e-06	7.95642e-05
ENSDARG00000096829	blvrb	6510.81	0.803153	0.176989	4.53787	5.68244e-06	7.98699e-05
ENSDARG00000092883	si:dkey-193b15.5	50.897	-1.96054	0.432073	-4.53753	5.6916e-06	7.99386e-05
ENSDARG00000101215	sgip1b	43.8984	-1.69548	0.373824	-4.53549	5.74694e-06	8.06554e-05
ENSDARG00000088862	stxbp6	30.5055	1.88466	0.415658	4.53416	5.78342e-06	8.11066e-05
ENSDARG00000070843	arid3a	78.8396	1.54455	0.34068	4.53373	5.79499e-06	8.12079e-05
ENSDARG00000096411	si:dkey-261j15.2	848.212	-0.729892	0.161062	-4.53176	5.84954e-06	8.19111e-05
ENSDARG00000028396	fkbp5	29633.3	-0.913959	0.201774	-4.52961	5.9094e-06	8.26875e-05
ENSDARG00000016733	psat1	197.753	1.22319	0.270094	4.52874	5.93373e-06	8.29659e-05
ENSDARG00000019038	sgsm3	1056.31	0.788641	0.174213	4.52688	5.98617e-06	8.35742e-05
ENSDARG00000103383	dnah9	53.7484	-2.1374	0.47214	-4.52703	5.98175e-06	8.35742e-05
ENSDARG00000075608	mical2a	65.8749	-1.43372	0.316747	-4.52639	6.00004e-06	8.35976e-05
ENSDARG00000043081	ctsz	2492.5	0.673093	0.148703	4.52643	5.99871e-06	8.35976e-05
ENSDARG00000078503	si:dkey-76b14.2	2053.22	-0.787661	0.174017	-4.52635	6.00124e-06	8.35976e-05
ENSDARG00000100562		57.4573	1.54302	0.340923	4.52602	6.01061e-06	8.3666e-05
ENSDARG00000045331	pkp4	398.112	-1.34568	0.297372	-4.52525	6.03255e-06	8.39089e-05
ENSDARG00000069542	si:dkey-8e10.2	127.498	1.58794	0.35119	4.5216	6.13744e-06	8.53045e-05
ENSDARG00000101633		268.715	-0.87359	0.193285	-4.51971	6.19254e-06	8.59428e-05
ENSDARG00000103817	tmem42b	136.282	-1.29918	0.28744	-4.51983	6.18903e-06	8.59428e-05
ENSDARG00000019614	jade3	718.907	0.633993	0.140319	4.51823	6.23581e-06	8.6378e-05
ENSDARG00000055999	si:ch211-59d17.3	196.854	-0.948005	0.209821	-4.51817	6.23774e-06	8.6378e-05
ENSDARG00000103937	ndrg4	100.032	-1.63836	0.362608	-4.51826	6.23493e-06	8.6378e-05
ENSDARG00000058991	NA	1892.94	-0.693365	0.15351	-4.51674	6.27993e-06	8.68979e-05
ENSDARG00000011683	prtfdc1	17.6775	2.14809	0.475636	4.51625	6.29447e-06	8.70347e-05
ENSDARG00000018411	mknk1	1586.13	-0.608518	0.134754	-4.51577	6.30859e-06	8.71656e-05
ENSDARG00000098724	rgrb	24.72	-1.99222	0.441502	-4.51235	6.41118e-06	8.85178e-05
ENSDARG00000028857	sgsm1a	700.292	-1.31303	0.291067	-4.51109	6.44946e-06	8.89152e-05
ENSDARG00000013841	abl2	952.635	0.912544	0.202283	4.51122	6.44554e-06	8.89152e-05
ENSDARG00000039754	xpc	397.884	-0.811248	0.179966	-4.50778	6.55108e-06	9.02497e-05
ENSDARG00000021086	znf367	625.284	0.741677	0.164647	4.50466	6.64798e-06	9.15172e-05
ENSDARG00000060010	iqgap2	2778.06	-0.843471	0.187298	-4.50336	6.68864e-06	9.19064e-05
ENSDARG00000097819	znf576.1	1233.47	-0.798727	0.177365	-4.50329	6.69097e-06	9.19064e-05
ENSDARG00000097032	si:ch211-256a21.4	140.018	-1.20129	0.266744	-4.50355	6.68281e-06	9.19064e-05
ENSDARG00000096800	si:ch211-277e21.1	42.0393	1.61791	0.359739	4.49747	6.87674e-06	9.43888e-05
ENSDARG00000059362	cavin1b	84.8768	1.51278	0.336492	4.49573	6.93305e-06	9.5092e-05
ENSDARG00000088959	pdxka	238.096	-1.29026	0.287069	-4.49459	6.97031e-06	9.55331e-05
ENSDARG00000059693	adam19a	3204.63	-1.26231	0.281194	-4.4891	7.15238e-06	9.7873e-05
ENSDARG00000053624	csf1rb	9248.98	-0.623468	0.138889	-4.48897	7.15672e-06	9.7873e-05
ENSDARG00000007195	grm2b	30.1569	2.16371	0.481983	4.48919	7.14943e-06	9.7873e-05
ENSDARG00000043185	mllt1a	397.763	0.785907	0.175087	4.48867	7.16705e-06	9.79428e-05
ENSDARG00000069282	bbc3	881.286	-0.68321	0.152223	-4.48821	7.18248e-06	9.80819e-05
ENSDARG00000031956	tmem63a	1417.7	-0.552816	0.123186	-4.48765	7.20119e-06	9.82658e-05
ENSDARG00000099563	inpp5ka	886.155	-0.60302	0.134407	-4.48651	7.23981e-06	9.87209e-05
ENSDARG00000021442	cdh11	15.4131	2.3004	0.513025	4.484	7.32573e-06	9.98197e-05
ENSDARG00000035198	gcnt4a	1819.36	0.790701	0.176387	4.48277	7.36819e-06	0.000100325
ENSDARG00000063634	hpse	1414.01	0.585308	0.130591	4.482	7.39469e-06	0.000100613
ENSDARG00000029480	specc1	1947.08	-0.586176	0.13081	-4.48113	7.42485e-06	0.00010095
ENSDARG00000092459	si:dkey-9i23.5	108.906	-1.77826	0.396853	-4.48091	7.43257e-06	0.000100982
ENSDARG00000086870	NA	368.841	-0.839969	0.187561	-4.47838	7.52124e-06	0.000102112
ENSDARG00000010250	nqo1	89.4258	1.63998	0.366358	4.47645	7.58948e-06	0.000102898
ENSDARG00000075748	zgc:172352	14301.1	-0.572584	0.127911	-4.47643	7.59015e-06	0.000102898
ENSDARG00000069839		1107.67	-1.97445	0.441109	-4.47611	7.60137e-06	0.000102976
ENSDARG00000100397	pde6c	42.004	-1.57011	0.351474	-4.46722	7.9242e-06	0.000107272
ENSDARG00000007807	cyth3a	83.7892	1.47386	0.32996	4.46679	7.94004e-06	0.000107408
ENSDARG00000005416	map3k5	5683.42	-0.622236	0.139424	-4.4629	8.08563e-06	0.000109299
ENSDARG00000011376	dnase1l4.2	6567.04	0.647765	0.14515	4.46271	8.09283e-06	0.000109317
ENSDARG00000088408	si:ch211-171h4.7	925.144	-1.04383	0.234019	-4.46043	8.17938e-06	0.000110407
ENSDARG00000028663	tek	1514.4	0.5723	0.128311	4.46024	8.18675e-06	0.000110427
ENSDARG00000036965	rnf24	404.047	-0.69637	0.15614	-4.45991	8.19935e-06	0.000110517
ENSDARG00000058470	mapk13	1484.12	-0.879034	0.197167	-4.45833	8.26024e-06	0.000111258
ENSDARG00000005913	tgm1l3	93.1458	1.48014	0.332207	4.45548	8.3707e-06	0.000112665
ENSDARG00000015472	gpc4	66.9718	1.37564	0.308796	4.45485	8.39524e-06	0.000112914
ENSDARG00000002305	me3	1939.02	0.622174	0.139702	4.45357	8.44547e-06	0.000113508
ENSDARG00000009764	srek1	444.866	-0.892221	0.200393	-4.45235	8.49366e-06	0.000114073
ENSDARG00000095304	si:ch211-207c6.2	1364.26	1.05981	0.238222	4.44883	8.63382e-06	0.000115863
ENSDARG00000098497	hrasa	663.78	-0.91192	0.204986	-4.4487	8.63931e-06	0.000115863
ENSDARG00000051861	pkp3a	133.787	-1.24979	0.281123	-4.44569	8.76085e-06	0.000117409
ENSDARG00000021572	cgas	314.597	-1.10612	0.248826	-4.44538	8.77379e-06	0.000117498
ENSDARG00000003421	igf2bp2a	1252.35	-0.869864	0.195687	-4.44518	8.78189e-06	0.000117523
ENSDARG00000092626	zgc:174931	422.591	-0.882733	0.198674	-4.44313	8.86609e-06	0.000118565
ENSDARG00000045596	rassf8a	27.3145	1.85963	0.418654	4.44192	8.91616e-06	0.000119149
ENSDARG00000104453	flt4	24.3358	2.15669	0.485739	4.44003	8.9947e-06	0.000120113
ENSDARG00000100152		10.1162	-2.30334	0.518872	-4.43913	9.03225e-06	0.000120529
ENSDARG00000002613	rpa3	512.391	0.825196	0.185904	4.43884	9.0447e-06	0.000120609
ENSDARG00000019137	tram1	4703.03	0.608462	0.137161	4.43613	9.15926e-06	0.00012205
ENSDARG00000026784	robo1	49.0992	2.0142	0.454341	4.43324	9.28279e-06	0.000123608
ENSDARG00000010169	myd88	1142.33	-0.63089	0.142314	-4.43308	9.28975e-06	0.000123612
ENSDARG00000074638	loxhd1b	54.859	-1.53696	0.346985	-4.42946	9.44712e-06	0.000125617
ENSDARG00000034187	calm1b	7714.69	-0.949781	0.214688	-4.424	9.6889e-06	0.000128741
ENSDARG00000059672	arhgap36	417.799	-1.02369	0.231445	-4.42302	9.73314e-06	0.000129237
ENSDARG00000079895	ehbp1l1b	2957.92	-0.730448	0.165218	-4.42113	9.81866e-06	0.00013028
ENSDARG00000045066	entpd1	6622.54	0.507833	0.114883	4.42043	9.85047e-06	0.000130609
ENSDARG00000076318	atp6v1ab	2302.49	0.875145	0.198182	4.41586	1.00609e-05	0.000133305
ENSDARG00000074094	tgm2b	408.045	0.991124	0.224457	4.41566	1.00704e-05	0.000133337
ENSDARG00000036848	slc43a2a	3699.34	-1.06787	0.241865	-4.41513	1.00948e-05	0.000133565
ENSDARG00000030417	pkd1a	32.5013	2.1328	0.483115	4.41468	1.0116e-05	0.000133751
ENSDARG00000015495	klf3	1631.94	1.01478	0.229902	4.41398	1.01486e-05	0.000134087
ENSDARG00000052957	plcd3a	141.97	1.20081	0.272087	4.41332	1.01796e-05	0.000134403
ENSDARG00000014246	jag2a	105.485	-1.52082	0.344651	-4.41263	1.02122e-05	0.000134737
ENSDARG00000018146	gpx1a	33562	0.659077	0.14943	4.4106	1.03086e-05	0.000135914
ENSDARG00000068050	agbl4	25.9922	2.16407	0.49089	4.40847	1.04105e-05	0.000137161
ENSDARG00000008140	kcnab1a	73.5349	-1.54092	0.34993	-4.40351	1.06515e-05	0.000140147
ENSDARG00000071224	si:ch211-133n4.4	59.5715	1.31332	0.298245	4.40349	1.06521e-05	0.000140147
ENSDARG00000044874	zgc:92107	352.516	-0.818126	0.185871	-4.40159	1.07461e-05	0.000141284
ENSDARG00000012553	rap1aa	3874.01	0.668773	0.151983	4.4003	1.08099e-05	0.000142023
ENSDARG00000088515	st6gal2b	79.9543	-1.40555	0.319675	-4.39681	1.09856e-05	0.00014423
ENSDARG00000086786	mfsd10	2219.39	-0.616547	0.14024	-4.39636	1.10083e-05	0.000144427
ENSDARG00000034453	unc119a	215.687	-0.991911	0.225658	-4.39564	1.10447e-05	0.000144803
ENSDARG00000103697	arnt2	583.062	-0.822788	0.187193	-4.3954	1.10567e-05	0.000144816
ENSDARG00000061690	nxpe3	445.924	-0.706935	0.160838	-4.39532	1.10612e-05	0.000144816
ENSDARG00000021372	tob1b	2415.67	-0.618132	0.140722	-4.39258	1.12013e-05	0.000146548
ENSDARG00000089892	cd44b	1378.88	-0.803149	0.182894	-4.39135	1.12651e-05	0.00014728
ENSDARG00000096562	wu:fj29h11	8934.68	0.986478	0.224659	4.39101	1.12825e-05	0.000147405
ENSDARG00000060860	pstpip1a	1890.95	-0.6064	0.138112	-4.39063	1.13023e-05	0.000147561
ENSDARG00000036382	ponzr6	5864.27	-1.08224	0.246524	-4.38999	1.13357e-05	0.000147894
ENSDARG00000026322	dhrs13a.1	1481.36	-0.577692	0.131664	-4.38762	1.146e-05	0.000149411
ENSDARG00000006468	grap2a	2221.91	-0.528293	0.120469	-4.3853	1.15826e-05	0.0001509
ENSDARG00000022841	ptk2ba	4790.9	-0.661928	0.150947	-4.38515	1.15903e-05	0.0001509
ENSDARG00000056228	pld1a	90.9301	1.23389	0.281477	4.38363	1.16719e-05	0.000151751
ENSDARG00000042974	sypa	11.1968	-2.26134	0.515856	-4.38367	1.16698e-05	0.000151751
ENSDARG00000078147	il10	79.9967	-1.3268	0.303018	-4.37861	1.19439e-05	0.00015518
ENSDARG00000056726	mettl7a	138.945	-1.14214	0.260874	-4.37815	1.19693e-05	0.000155402
ENSDARG00000076721	zgc:171686	222.344	1.08709	0.248318	4.37779	1.19888e-05	0.000155547
ENSDARG00000061543	ccdc85b	59.3238	1.70482	0.389472	4.37727	1.20178e-05	0.000155815
ENSDARG00000099727	ssbp2	519.014	-0.974154	0.222679	-4.3747	1.216e-05	0.00015755
ENSDARG00000025859	lmf2b	4134.98	0.706762	0.161573	4.37426	1.21847e-05	0.000157761
ENSDARG00000012506	rnpep	504.681	1.2072	0.276003	4.37389	1.22053e-05	0.000157918
ENSDARG00000017773	slc16a12a	931.889	0.924471	0.211376	4.37358	1.22225e-05	0.000158032
ENSDARG00000075962	vav3b	114.138	-1.06036	0.242621	-4.37044	1.23998e-05	0.000160213
ENSDARG00000043562	zgc:65997	517.27	-0.789556	0.180665	-4.37028	1.2409e-05	0.000160221
ENSDARG00000018961	gtpbp4	21788.3	-0.659726	0.151088	-4.3665	1.26256e-05	0.000162793
ENSDARG00000079967	prkd3	391.577	-0.89601	0.205197	-4.36659	1.262e-05	0.000162793
ENSDARG00000100383	il10ra	1457.28	-1.03605	0.237366	-4.36475	1.27269e-05	0.000163987
ENSDARG00000096357	ighv3-2	16.8224	-2.09297	0.479582	-4.36416	1.2761e-05	0.000164313
ENSDARG00000105215	kdrl	75.6564	1.29633	0.297145	4.36261	1.28523e-05	0.000165375
ENSDARG00000077912	bcorl1	1004.03	-0.649748	0.148963	-4.36181	1.28993e-05	0.000165866
ENSDARG00000061684	slc25a17	645.669	0.679943	0.155894	4.36157	1.29134e-05	0.000165933
ENSDARG00000012369	rdh10b	475.793	-0.769755	0.17654	-4.36023	1.29926e-05	0.000166836
ENSDARG00000058732	scgn	92.7555	-1.49708	0.343428	-4.35923	1.3052e-05	0.000167484
ENSDARG00000013414	lin7a	38.6043	1.61625	0.370856	4.35818	1.31151e-05	0.000168179
ENSDARG00000056410	fdx1	1501.88	-0.96985	0.222546	-4.35797	1.31272e-05	0.000168218
ENSDARG00000068286	slc7a4	124.425	-1.17363	0.269435	-4.35588	1.32531e-05	0.000169716
ENSDARG00000077473	mych	6048.46	-0.532373	0.122413	-4.34899	1.36767e-05	0.000175021
ENSDARG00000093975	si:dkey-222h21.9	393.466	-0.878428	0.202	-4.34866	1.36974e-05	0.000175166
ENSDARG00000103195	dync1i2b	593.754	0.706772	0.162729	4.34325	1.40388e-05	0.000179409
ENSDARG00000058574	abcg2c	383.054	-0.737195	0.169771	-4.3423	1.41e-05	0.000180069
ENSDARG00000003904	sycp1	532.767	-0.83602	0.192617	-4.34032	1.42278e-05	0.000181577
ENSDARG00000014378	slc12a4	30.9086	1.94768	0.449265	4.33526	1.45588e-05	0.000185674
ENSDARG00000054723	si:ch211-242b18.1	851.556	0.668398	0.154219	4.33409	1.46367e-05	0.000186493
ENSDARG00000103856	ptcd3	1443.46	0.552802	0.12755	4.33399	1.46429e-05	0.000186493
ENSDARG00000078748	si:ch211-137a8.4	46.7494	-1.74851	0.403705	-4.33116	1.48325e-05	0.000188779
ENSDARG00000096857		117.293	1.02316	0.236284	4.3302	1.48977e-05	0.000189352
ENSDARG00000028367	sult2st3	366.526	1.26318	0.291714	4.33019	1.48977e-05	0.000189352
ENSDARG00000006353	itga5	489.62	1.07816	0.24918	4.32683	1.51274e-05	0.00019214
ENSDARG00000002642	sh3gl1b	414.293	0.668287	0.154498	4.32555	1.5215e-05	0.000193122
ENSDARG00000053272	si:dkey-166d12.2	3076.9	-0.560005	0.12948	-4.32503	1.52508e-05	0.000193446
ENSDARG00000032868	pde4ba	10783.9	-0.893975	0.206734	-4.32427	1.53035e-05	0.000193907
ENSDARG00000076829	ankib1b	1191.42	0.605762	0.140086	4.32421	1.53079e-05	0.000193907
ENSDARG00000076158	zgc:165583	201.853	-1.01391	0.234536	-4.32306	1.53881e-05	0.000194791
ENSDARG00000069940	ppap2d	59.3155	1.51471	0.350442	4.32229	1.54415e-05	0.000195203
ENSDARG00000080010	adh5	4799.77	-0.655184	0.151578	-4.32241	1.54333e-05	0.000195203
ENSDARG00000103980	ets2	6475.39	-0.662409	0.153276	-4.32167	1.54853e-05	0.000195625
ENSDARG00000100292	fam166b	13.8219	-2.2415	0.518949	-4.31931	1.56519e-05	0.000197596
ENSDARG00000063626	ddx21	14426.2	-0.714819	0.165519	-4.31865	1.56986e-05	0.000198052
ENSDARG00000087897	macroh2a2	5135.75	0.472641	0.109495	4.31655	1.58485e-05	0.000199809
ENSDARG00000092074	hcst	145.147	-1.07938	0.25011	-4.31564	1.59143e-05	0.000200503
ENSDARG00000032458	mark2b	807.774	-0.566018	0.13116	-4.31549	1.59252e-05	0.000200505
ENSDARG00000059060	lgalsla	380.865	0.923316	0.213984	4.31488	1.5969e-05	0.000200843
ENSDARG00000005026	tshz1	461.041	0.675662	0.156591	4.31482	1.59734e-05	0.000200843
ENSDARG00000096667	hemgn	28341.1	0.926495	0.214746	4.31438	1.6005e-05	0.000201104
ENSDARG00000037618	ddit4	1313.14	-1.22902	0.284881	-4.31414	1.60225e-05	0.000201189
ENSDARG00000058964	themis2	788.214	-0.720008	0.166965	-4.31234	1.61538e-05	0.000202702
ENSDARG00000073771	tbc1d12b	691.026	0.783417	0.181678	4.31212	1.61696e-05	0.000202765
ENSDARG00000010745	dnaja2b	2552.09	-0.590592	0.137046	-4.30944	1.63669e-05	0.000205101
ENSDARG00000043740	efcab11	249.303	1.50645	0.34982	4.30635	1.65972e-05	0.000207848
ENSDARG00000039034	marcksl1a	5091.13	-0.590156	0.137094	-4.30475	1.67173e-05	0.000209159
ENSDARG00000038040	tpk1	179.23	0.979364	0.227512	4.30466	1.67242e-05	0.000209159
ENSDARG00000086057	plxnd1	1538.69	0.844245	0.196171	4.30362	1.68029e-05	0.000209723
ENSDARG00000096885		54.637	-1.95348	0.45391	-4.30366	1.67997e-05	0.000209723
ENSDARG00000027161	igl3v2	22.9406	-2.15667	0.501112	-4.30377	1.67916e-05	0.000209723
ENSDARG00000090949	dlg5b.1	204.364	0.921361	0.214227	4.30087	1.7013e-05	0.000212203
ENSDARG00000041703	rrbp1b	437.981	1.03398	0.240423	4.30069	1.70269e-05	0.000212235
ENSDARG00000098959		142.296	1.2153	0.282651	4.29963	1.71086e-05	0.000213112
ENSDARG00000087749	ccser2a	89.7962	-1.32582	0.308432	-4.29857	1.71903e-05	0.000213987
ENSDARG00000058984	rad23ab	861.355	0.765731	0.178198	4.29708	1.73063e-05	0.000215288
ENSDARG00000069331	trip6	185.87	1.10917	0.258163	4.29642	1.73579e-05	0.000215786
ENSDARG00000031246	hbegfb	121.545	1.43848	0.334831	4.29614	1.73801e-05	0.000215919
ENSDARG00000014962	ppp3cca	1148.27	-0.503478	0.117231	-4.29475	1.74888e-05	0.000217125
ENSDARG00000018891	rnaseh2a	1163.22	0.637696	0.148514	4.29386	1.75595e-05	0.000217745
ENSDARG00000061566	slc7a3b	2731.76	-0.821389	0.191295	-4.29383	1.7562e-05	0.000217745
ENSDARG00000061363	si:ch211-276f18.2	266.594	-0.860486	0.200416	-4.2935	1.75879e-05	0.000217923
ENSDARG00000026369	dbi	9010.69	0.761145	0.177465	4.289	1.79483e-05	0.000222094
ENSDARG00000062686	megf11	27.5924	-2.07926	0.484782	-4.28906	1.79434e-05	0.000222094
ENSDARG00000054616	cldni	121.262	1.3437	0.313363	4.28799	1.80301e-05	0.000222959
ENSDARG00000022165	mgst1.2	1873.54	0.832549	0.19418	4.28752	1.80682e-05	0.000223283
ENSDARG00000054300	dhrs1	1346.71	0.702818	0.163979	4.28603	1.81897e-05	0.000224636
ENSDARG00000045289	gpr137c	395.508	0.71437	0.166734	4.28448	1.83163e-05	0.000226051
ENSDARG00000036147	ano5b	1665.43	0.7231	0.168916	4.28083	1.86201e-05	0.000229497
ENSDARG00000088124	adrb2a	654.27	-1.02139	0.238591	-4.28092	1.86123e-05	0.000229497
ENSDARG00000086421	si:ch211-212k18.8	8.54811	2.21941	0.518494	4.28048	1.86487e-05	0.000229698
ENSDARG00000043448	itm2ca	74.5371	-1.32663	0.309972	-4.27985	1.87019e-05	0.000230201
ENSDARG00000002197	pygl	26.2082	2.04505	0.477867	4.27954	1.87284e-05	0.000230376
ENSDARG00000036427	slc3a2a	2331.39	-0.732142	0.171122	-4.27849	1.88167e-05	0.000231311
ENSDARG00000068380	foxg1c	167.235	1.33643	0.312372	4.27833	1.883e-05	0.000231323
ENSDARG00000043102	lxn	5923.98	-0.667418	0.156153	-4.27414	1.91874e-05	0.000235559
ENSDARG00000043130	notch2	9670.59	-0.576356	0.134863	-4.27365	1.92298e-05	0.000235924
ENSDARG00000099840	lpar1	25.0218	2.11066	0.4939	4.27345	1.92475e-05	0.000235987
ENSDARG00000101356		902.797	-0.607149	0.142099	-4.27272	1.93106e-05	0.000236605
ENSDARG00000062552	lpar6a	3389.64	-0.529037	0.123826	-4.27244	1.93346e-05	0.000236745
ENSDARG00000097584	si:dkey-238d18.6	45.6468	-1.9873	0.465311	-4.2709	1.94687e-05	0.000238231
ENSDARG00000001249	pcgf1	281.621	0.83303	0.195172	4.26819	1.97064e-05	0.000240982
ENSDARG00000090624		36.273	-1.84124	0.431453	-4.26753	1.97646e-05	0.000241536
ENSDARG00000044422	acvr2ba	40.1163	1.58459	0.371358	4.26702	1.98099e-05	0.000241931
ENSDARG00000018958	nrarpb	119.066	1.17976	0.276516	4.26651	1.98552e-05	0.000242327
ENSDARG00000039466	hnrnph3	580.674	-0.685061	0.160657	-4.26413	2.00678e-05	0.000244762
ENSDARG00000002945	bgnb	28.8953	2.09805	0.492092	4.26353	2.01221e-05	0.000245265
ENSDARG00000102340	ptn	52.1476	1.61739	0.379503	4.26187	2.02723e-05	0.000246934
ENSDARG00000075007	chst2a	184.15	-1.11137	0.260788	-4.26158	2.02991e-05	0.0002471
ENSDARG00000008434	bcl2l1	2412.5	-0.631882	0.148365	-4.25897	2.05367e-05	0.000249829
ENSDARG00000008723	prkcba	2086.28	0.682568	0.160319	4.25756	2.0667e-05	0.000251252
ENSDARG00000088439	gm2a	4386.5	0.611652	0.143711	4.25611	2.08011e-05	0.000252718
ENSDARG00000008336	NA	15.0495	2.11032	0.495906	4.25548	2.08603e-05	0.000253272
ENSDARG00000045959	csf3r	10461.5	-0.623311	0.146509	-4.25443	2.09585e-05	0.0002543
ENSDARG00000076873	unm_hu7912	14.4914	-2.20537	0.518717	-4.25158	2.12264e-05	0.000257384
ENSDARG00000077052	tnrc18	2859.86	-0.565905	0.133148	-4.25019	2.13592e-05	0.000258827
ENSDARG00000053311	tespa1	1107.37	-0.558212	0.131421	-4.2475	2.1617e-05	0.000261781
ENSDARG00000035961	kcng2	57.6774	-1.40068	0.32986	-4.24629	2.17341e-05	0.000263028
ENSDARG00000012656	atf6	1741.26	0.602788	0.142017	4.24449	2.19095e-05	0.00026498
ENSDARG00000071679	mydgf	517.982	0.789024	0.186251	4.23635	2.27187e-05	0.00027459
ENSDARG00000071697	zgc:66433	6413.86	0.954547	0.225376	4.23536	2.28188e-05	0.000275621
ENSDARG00000025902	plekhg5a	90.9909	1.65487	0.390758	4.23503	2.28517e-05	0.000275842
ENSDARG00000097209	cox8b	1117.89	-0.549646	0.129801	-4.23454	2.29023e-05	0.000276273
ENSDARG00000035880	atp6v1c1b	1344.95	0.652487	0.15419	4.23171	2.31922e-05	0.00027959
ENSDARG00000078571	wdr6	715.793	-0.639743	0.151284	-4.22875	2.34993e-05	0.000283111
ENSDARG00000060072	abi3a	2927.59	-0.57411	0.135799	-4.22766	2.36134e-05	0.000284303
ENSDARG00000100263	si:ch211-161c3.5	37.824	1.64295	0.388736	4.22638	2.37481e-05	0.00028574
ENSDARG00000078659	tmem176	12.2952	2.18156	0.516501	4.22373	2.4029e-05	0.000288934
ENSDARG00000007315	tmpoa	698.333	0.772366	0.182874	4.22349	2.40546e-05	0.000289056
ENSDARG00000099518	si:ch211-119e14.1	3261.15	-0.709602	0.168067	-4.22213	2.42007e-05	0.000290625
ENSDARG00000011609	si:ch211-262e15.1	2568.52	-0.698555	0.165473	-4.22156	2.42619e-05	0.000290994
ENSDARG00000088877	smarcd2	5424.93	-0.496329	0.11757	-4.22155	2.42624e-05	0.000290994
ENSDARG00000001710	flot1a	444.002	1.15828	0.274526	4.21919	2.45185e-05	0.000293876
ENSDARG00000024537	emilin1a	11.7173	2.15801	0.511505	4.21895	2.45444e-05	0.000293999
ENSDARG00000056885	per1a	1733.67	-0.516448	0.122469	-4.21698	2.47591e-05	0.000296381
ENSDARG00000007127	acat2	634.006	0.717067	0.170088	4.21585	2.48836e-05	0.000297681
ENSDARG00000099645	zgc:153184	177.861	0.912702	0.216558	4.21458	2.5024e-05	0.00029917
ENSDARG00000037188	rpa2	1447.44	0.705156	0.167373	4.21309	2.51898e-05	0.00030096
ENSDARG00000045367	tuba1b	208.99	-1.10199	0.26182	-4.20898	2.5653e-05	0.000306298
ENSDARG00000103747	cav1	171.385	1.45418	0.345561	4.20819	2.57425e-05	0.000307171
ENSDARG00000089637	rnaseh2c	443.932	0.795349	0.189024	4.20767	2.58017e-05	0.000307681
ENSDARG00000008310	ip6k2a	3731.55	-0.741984	0.176367	-4.20704	2.58738e-05	0.000308344
ENSDARG00000101441	lima1a	1280.72	0.645289	0.153401	4.20656	2.59288e-05	0.000308803
ENSDARG00000006712	wipf2b	291.621	-0.780881	0.185642	-4.20639	2.59485e-05	0.000308841
ENSDARG00000100869	adcy9	1640.41	0.564503	0.134263	4.20444	2.61725e-05	0.00031131
ENSDARG00000010023		55.7479	-1.54425	0.367394	-4.20325	2.63107e-05	0.000312755
ENSDARG00000067832	tle2c	828.231	-0.725783	0.172729	-4.20185	2.64741e-05	0.000314497
ENSDARG00000037805	lgals3bpa	88.4227	1.54337	0.367351	4.20134	2.65341e-05	0.000315011
ENSDARG00000091801	serpinb14	4726.57	0.649051	0.154623	4.19762	2.69729e-05	0.000319814
ENSDARG00000087554	cdk1	3344.84	0.686254	0.163485	4.19765	2.69696e-05	0.000319814
ENSDARG00000008447	fkbp4	1564.9	0.67949	0.162049	4.19312	2.75144e-05	0.000326029
ENSDARG00000044276	spp1	18.4804	2.03802	0.486081	4.19276	2.75582e-05	0.000326341
ENSDARG00000096430	ighv9-1	67.787	-1.6362	0.390414	-4.19094	2.77807e-05	0.000328768
ENSDARG00000104555	sh2d3cb	377.297	-1.26683	0.302375	-4.18959	2.79462e-05	0.000330517
ENSDARG00000062289	edaradd	325.181	-1.47484	0.352095	-4.18876	2.80481e-05	0.000331512
ENSDARG00000020984	slc16a10	1455.26	-0.775133	0.185265	-4.18391	2.86543e-05	0.000338423
ENSDARG00000073786	cmbl	377.554	-0.980964	0.234468	-4.18379	2.86689e-05	0.000338423
ENSDARG00000077308	gpr84	3000.61	-0.649136	0.155206	-4.18241	2.88433e-05	0.000339895
ENSDARG00000104792	dntt	17.9861	-1.99852	0.47785	-4.18232	2.88553e-05	0.000339895
ENSDARG00000025977	blmh	1512.17	0.664635	0.158915	4.18233	2.88531e-05	0.000339895
ENSDARG00000032993	ccl34b.3	23.2698	1.86013	0.444769	4.18223	2.88662e-05	0.000339895
ENSDARG00000104034	arid3b	29.5976	1.79499	0.429288	4.18132	2.89819e-05	0.000341043
ENSDARG00000062593	stox1	23.6383	1.92284	0.460012	4.17999	2.91522e-05	0.000342831
ENSDARG00000079251	nlgn2b	65.4878	1.39964	0.334855	4.17985	2.91706e-05	0.000342833
ENSDARG00000011515	orai1a	1302.68	-0.632873	0.151452	-4.1787	2.93187e-05	0.000344356
ENSDARG00000096342	ighv5-5	22.59	-1.99198	0.477039	-4.17572	2.97041e-05	0.000348665
ENSDARG00000025034	syngr3b	17.1436	-1.96901	0.471674	-4.17452	2.98615e-05	0.000350293
ENSDARG00000097228	si:dkey-234i14.12	20.5153	-1.98	0.474721	-4.17086	3.03454e-05	0.000355746
ENSDARG00000044441	si:ch73-194h10.2	44.705	-1.39974	0.335696	-4.16966	3.05058e-05	0.000357121
ENSDARG00000102986	csf1ra	1831.96	0.608654	0.145976	4.16955	3.05199e-05	0.000357121
ENSDARG00000057241	tnfsf10	362.22	0.904303	0.216881	4.16958	3.05157e-05	0.000357121
ENSDARG00000006719	specc1la	2638.84	-0.584376	0.140163	-4.16926	3.05588e-05	0.000357353
ENSDARG00000078479	mocs1	105.43	-1.1236	0.269513	-4.16902	3.05919e-05	0.000357516
ENSDARG00000071086	gpr155b	72.447	-1.28407	0.308039	-4.16852	3.06578e-05	0.000358064
ENSDARG00000069377	si:dkey-242g16.2	171.772	-1.34239	0.322046	-4.16833	3.06835e-05	0.000358139
ENSDARG00000062575	si:ch211-210g13.5	207.533	-0.935825	0.224542	-4.16771	3.07675e-05	0.000358897
ENSDARG00000040698	plekha8	507.721	0.628022	0.150721	4.16678	3.08927e-05	0.000360133
ENSDARG00000069027	admb	61.1247	1.61025	0.386557	4.16563	3.10492e-05	0.000361732
ENSDARG00000007108	lipia	678.433	0.828824	0.198976	4.16544	3.10747e-05	0.000361804
ENSDARG00000006640	eomesa	338.62	-1.14399	0.274671	-4.16495	3.11415e-05	0.000362356
ENSDARG00000044047	slc18b1	106.68	1.17952	0.283229	4.16455	3.11969e-05	0.000362776
ENSDARG00000014058	rab36	13.812	-2.15183	0.516979	-4.16231	3.15046e-05	0.000366126
ENSDARG00000041736	hsdl1	197.527	1.05395	0.253239	4.16189	3.15626e-05	0.000366572
ENSDARG00000019496	esd	1034.08	-0.58083	0.13968	-4.1583	3.20628e-05	0.000371701
ENSDARG00000006408	hmgb3b	1872.85	0.549424	0.132125	4.15837	3.20529e-05	0.000371701
ENSDARG00000100918	prc1a	1321.67	0.744375	0.17901	4.15829	3.20637e-05	0.000371701
ENSDARG00000053019	rnft2	139.417	-1.1504	0.27679	-4.15622	3.23552e-05	0.000374848
ENSDARG00000020711	rrm2	1539.29	1.26305	0.304085	4.15361	3.27267e-05	0.000378917
ENSDARG00000040851	plekhh2	51.5293	1.60522	0.386634	4.15179	3.29881e-05	0.000381708
ENSDARG00000052088	cxcr1	1599.3	-1.15037	0.277234	-4.14944	3.33291e-05	0.000385415
ENSDARG00000101322	tfr1a	8052.6	0.879318	0.211974	4.14823	3.35051e-05	0.000387043
ENSDARG00000039535	dapp1	1488.66	-0.681777	0.164355	-4.14819	3.35112e-05	0.000387043
ENSDARG00000076858		5680.5	0.76313	0.184013	4.14715	3.36636e-05	0.000388564
ENSDARG00000003517	impa1	1565.19	0.859001	0.207142	4.14692	3.36985e-05	0.000388727
ENSDARG00000035887	zgc:91944	1272.09	0.603683	0.145601	4.14616	3.38102e-05	0.000389775
ENSDARG00000097453	si:ch211-225b7.5	90.8158	1.27846	0.308373	4.14583	3.3858e-05	0.000390086
ENSDARG00000074126	ttc39a	89.9583	1.13938	0.274908	4.14458	3.40443e-05	0.000391991
ENSDARG00000100773	zmynd19	274.295	0.993103	0.239638	4.14418	3.41029e-05	0.000392425
ENSDARG00000100143	lrp6	647.062	0.76724	0.185191	4.14297	3.42838e-05	0.000394022
ENSDARG00000037017	ube4b	8224.57	-1.10214	0.266026	-4.14297	3.42838e-05	0.000394022
ENSDARG00000095695	ms4a17a.10	874.172	0.938692	0.22661	4.14231	3.43821e-05	0.000394667
ENSDARG00000017014	ywhae2	2859.53	0.615602	0.148611	4.14236	3.43754e-05	0.000394667
ENSDARG00000012078	meis1b	377.716	0.807393	0.195015	4.14016	3.47066e-05	0.000398147
ENSDARG00000030775	sybl1	3992.68	-0.464645	0.112268	-4.13872	3.49255e-05	0.000400413
ENSDARG00000093612	si:dkey-92i17.2	71.4268	1.39105	0.336238	4.1371	3.51725e-05	0.000402998
ENSDARG00000042630	hebp2	1409.57	0.584638	0.141456	4.13299	3.58073e-05	0.000410021
ENSDARG00000058459	plekhg2	123.453	-1.01083	0.24467	-4.13141	3.60548e-05	0.000412603
ENSDARG00000070555	ldlrad4a	416.614	0.689259	0.16684	4.13126	3.60787e-05	0.000412624
ENSDARG00000054323	pparab	84.3584	1.25938	0.304863	4.13098	3.61219e-05	0.000412866
ENSDARG00000100372	alad	2515.04	0.767987	0.185916	4.13083	3.61451e-05	0.000412879
ENSDARG00000102291	eef1da	10594.1	-0.562399	0.136156	-4.13056	3.61884e-05	0.000413122
ENSDARG00000061445	adcy6a	1212.6	0.809685	0.196143	4.12804	3.6587e-05	0.000417418
ENSDARG00000035420	ophn1	2980.44	0.618419	0.149821	4.12772	3.66372e-05	0.000417736
ENSDARG00000011233	pcyt1aa	591.556	0.678049	0.164279	4.12742	3.6685e-05	0.000417771
ENSDARG00000002013	grb10a	91.9163	1.20456	0.291843	4.12742	3.66849e-05	0.000417771
ENSDARG00000088794	si:ch73-180n10.1	111.767	-1.706	0.413483	-4.12592	3.69262e-05	0.000420262
ENSDARG00000060631	si:ch211-182d3.1	363.449	0.722313	0.175083	4.12555	3.69846e-05	0.000420672
ENSDARG00000027750	dpp7	4485.75	0.437467	0.1061	4.12317	3.73693e-05	0.00042479
ENSDARG00000056483	ssbp4	1220.53	0.688414	0.167018	4.12179	3.75937e-05	0.00042708
ENSDARG00000019498	cry5	768.606	-0.68367	0.165873	-4.12165	3.76169e-05	0.000427085
ENSDARG00000078285	pik3ap1	1192.08	-0.507491	0.123159	-4.12061	3.77865e-05	0.00042875
ENSDARG00000087693	atox1	652.441	0.639197	0.155168	4.1194	3.79863e-05	0.000430757
ENSDARG00000099674	dicp3.1	2187.03	-0.5792	0.140617	-4.11899	3.80534e-05	0.000431257
ENSDARG00000059855	wdr66	28.8189	-2.04171	0.495801	-4.11801	3.82166e-05	0.000432582
ENSDARG00000071501	hs6st1b	414.289	-0.645303	0.156702	-4.11802	3.82137e-05	0.000432582
ENSDARG00000102858	sc:d189	7.71531	2.13201	0.517957	4.11618	3.85202e-05	0.000435756
ENSDARG00000044362	unc119b	112.593	-1.16404	0.282933	-4.1142	3.88519e-05	0.000439242
ENSDARG00000023840	pfkfb2a	484.655	-0.920185	0.223734	-4.11284	3.90813e-05	0.00044157
ENSDARG00000040009	palld	132.762	1.27983	0.31119	4.1127	3.91057e-05	0.000441579
ENSDARG00000057206	nmt1b	6100.37	0.888192	0.215974	4.1125	3.91403e-05	0.000441702
ENSDARG00000079167	si:ch211-230g15.5	1080.84	-0.813611	0.197956	-4.11006	3.95563e-05	0.000446129
ENSDARG00000040192	nenf	902.869	1.07747	0.262181	4.10963	3.96297e-05	0.000446418
ENSDARG00000011404	fen1	1445.16	0.847664	0.206258	4.10972	3.96141e-05	0.000446418
ENSDARG00000075163	cxcl20	77.9577	1.71068	0.416296	4.1093	3.96863e-05	0.000446787
ENSDARG00000062080	shc2	554.576	-0.793238	0.19312	-4.10748	4.00007e-05	0.000450056
ENSDARG00000062430	gpd2	1290.73	-0.544509	0.13262	-4.10577	4.02976e-05	0.000453124
ENSDARG00000012896	anos1a	22.719	1.88084	0.45821	4.10475	4.04759e-05	0.000454856
ENSDARG00000021443	zfp36l1b	3557.61	0.703726	0.17149	4.10359	4.0678e-05	0.000456852
ENSDARG00000101334	ctsc	8928.83	0.570984	0.139188	4.10226	4.09132e-05	0.000459218
ENSDARG00000101331	tekt1	26.7286	-1.81092	0.441563	-4.10117	4.11062e-05	0.000461109
ENSDARG00000061231	tinagl1	27.8751	1.63041	0.397604	4.10058	4.12107e-05	0.000462004
ENSDARG00000012405	col1a1a	42.7791	1.74901	0.426563	4.10024	4.12714e-05	0.000462407
ENSDARG00000095223	si:ch211-242f23.3	16.9666	-2.11508	0.5159	-4.09979	4.13528e-05	0.000463025
ENSDARG00000097026	si:dkey-16m19.1	50.1882	-1.74874	0.426558	-4.09966	4.13759e-05	0.000463025
ENSDARG00000079752	col6a4a	33.2967	1.75901	0.429094	4.09936	4.14288e-05	0.000463339
ENSDARG00000032619	tob1a	3886.22	-0.558843	0.136335	-4.09904	4.14869e-05	0.000463712
ENSDARG00000093350	si:dkey-58f10.7	38.7738	-1.64851	0.402279	-4.09794	4.16851e-05	0.000465095
ENSDARG00000090408	si:ch73-383l1.1	61.3867	1.43985	0.351356	4.09799	4.16761e-05	0.000465095
ENSDARG00000102483	wu:fb44b02	3830.64	0.610156	0.148892	4.09799	4.16753e-05	0.000465095
ENSDARG00000074575	ppp1r9alb	68.725	1.25292	0.305999	4.09452	4.23045e-05	0.000471443
ENSDARG00000098129	si:dkeyp-97a10.2	156.524	1.2359	0.301839	4.09456	4.22975e-05	0.000471443
ENSDARG00000012271	pacc1	721.877	0.67735	0.165468	4.09354	4.24845e-05	0.000473168
ENSDARG00000003181	sult1st4	58.56	-1.45218	0.354789	-4.09309	4.2567e-05	0.000473804
ENSDARG00000040700	nab1b	149.69	1.03613	0.253215	4.09191	4.27837e-05	0.000475933
ENSDARG00000094215		375.597	1.99731	0.488198	4.09119	4.29161e-05	0.000476948
ENSDARG00000103238	NA	41.7161	-1.61444	0.394619	-4.09114	4.29258e-05	0.000476948
ENSDARG00000061039	atp10a	256.334	-0.864893	0.211417	-4.09093	4.29646e-05	0.000477095
ENSDARG00000079826	gpr174	745.531	-0.555727	0.135863	-4.09034	4.30742e-05	0.00047803
ENSDARG00000054418	ssuh2.2	1617.38	-0.587438	0.143633	-4.08986	4.31629e-05	0.00047873
ENSDARG00000091471	ccdc28a	33.3889	1.58049	0.386868	4.08536	4.40092e-05	0.000487827
ENSDARG00000010312	cp	26.0968	1.80674	0.442336	4.08454	4.41649e-05	0.000489264
ENSDARG00000063310	oxr1b	909.167	0.841957	0.20621	4.08301	4.44571e-05	0.000492209
ENSDARG00000003701	cldng	284.902	-0.995829	0.244032	-4.08073	4.48954e-05	0.000496768
ENSDARG00000083310		7.34225	2.11314	0.517873	4.08041	4.49554e-05	0.000497138
ENSDARG00000014685	esco2	986.58	0.731475	0.179311	4.07936	4.51602e-05	0.000498814
ENSDARG00000039117	tefa	15041	-0.687206	0.168455	-4.07946	4.51402e-05	0.000498814
ENSDARG00000054155	pcna	11126.8	0.67433	0.165335	4.07858	4.53117e-05	0.000500192
ENSDARG00000101903	zfyve9a	966.367	0.531944	0.130443	4.07799	4.54275e-05	0.00050088
ENSDARG00000045506	gramd4b	3820.91	-0.570808	0.139972	-4.07803	4.54193e-05	0.00050088
ENSDARG00000040163	prim1	927.581	0.671547	0.16469	4.07766	4.5492e-05	0.000501295
ENSDARG00000054272	caprin1b	23566.8	-0.829791	0.20358	-4.076	4.58171e-05	0.000504581
ENSDARG00000041895	cad	3699.2	-0.550708	0.135147	-4.07489	4.60352e-05	0.000506387
ENSDARG00000001498	skap1	555.156	-0.949794	0.233078	-4.075	4.60139e-05	0.000506387
ENSDARG00000041572	zfpm1	1002.87	0.735454	0.180588	4.07255	4.65009e-05	0.00051121
ENSDARG00000043665	glrx5	3346.29	0.758343	0.186229	4.0721	4.65907e-05	0.000511896
ENSDARG00000093173	si:dkey-93m18.6	267.507	-1.14401	0.280986	-4.07142	4.67273e-05	0.000513095
ENSDARG00000060248	fgd4b	872.642	-0.603439	0.148405	-4.06617	4.77911e-05	0.000524469
ENSDARG00000060600	capn15	1070.84	0.563402	0.138608	4.06473	4.80889e-05	0.000527428
ENSDARG00000056475	trnau1apb	5027.39	-0.596453	0.146816	-4.06259	4.8531e-05	0.000531655
ENSDARG00000017240	traf5	179.113	-0.891476	0.219434	-4.06261	4.85275e-05	0.000531655
ENSDARG00000056259	tmem131	6606.36	-0.500646	0.123238	-4.06244	4.85617e-05	0.00053168
ENSDARG00000020488	arhgap17a	372.3	-0.908858	0.223735	-4.06221	4.86105e-05	0.000531903
ENSDARG00000034568	fitm2	476.802	-0.613517	0.151054	-4.06158	4.87421e-05	0.000533032
ENSDARG00000035519	histh1l	9457.75	0.843424	0.207681	4.06116	4.88304e-05	0.000533685
ENSDARG00000040841	adra2a	52.9774	-1.64975	0.406303	-4.06038	4.89927e-05	0.000535146
ENSDARG00000019116	ing1	1222.41	-0.63715	0.1572	-4.05312	5.05399e-05	0.000551724
ENSDARG00000013076	bmi1b	351.24	0.732953	0.180967	4.05021	5.11725e-05	0.000558305
ENSDARG00000009942	cdc6	813.006	0.698259	0.172418	4.0498	5.12612e-05	0.000558947
ENSDARG00000004251	dhfr	479.204	0.8319	0.205454	4.04908	5.14199e-05	0.000560025
ENSDARG00000103638		16.2798	2.04823	0.505846	4.04912	5.14115e-05	0.000560025
ENSDARG00000002533	adora2b	381.106	-0.74898	0.185071	-4.04698	5.1883e-05	0.00056474
ENSDARG00000100217	si:ch211-117l17.7	52.3135	1.73634	0.429068	4.04676	5.1932e-05	0.000564946
ENSDARG00000071667	si:dkey-222f2.7	850.272	-0.884058	0.21853	-4.04548	5.22167e-05	0.000567713
ENSDARG00000063009	catip	65.9259	1.55259	0.384407	4.03893	5.36966e-05	0.000583463
ENSDARG00000098114	ctsa	4008.31	0.443318	0.109808	4.03722	5.4089e-05	0.000587387
ENSDARG00000078221	si:ch211-204d2.4	784.152	-0.55779	0.138177	-4.03676	5.41943e-05	0.000588188
ENSDARG00000076950	kel	1405.18	1.04169	0.258287	4.03305	5.50571e-05	0.000597207
ENSDARG00000011042	pgbd5	9.38998	2.08953	0.51827	4.03174	5.53657e-05	0.000600207
ENSDARG00000002952	smo	24.0117	1.73868	0.431503	4.02936	5.59278e-05	0.000605599
ENSDARG00000105261	nfkb1	1706.27	-0.514027	0.127569	-4.02939	5.59219e-05	0.000605599
ENSDARG00000038687	nfkb2	2823.96	-0.581444	0.144367	-4.02753	5.6367e-05	0.000610002
ENSDARG00000008372	spred2b	471.298	0.627323	0.155797	4.02654	5.66047e-05	0.00061222
ENSDARG00000092725	si:dkey-188i13.8	134.301	1.35345	0.336698	4.01976	5.82569e-05	0.000629726
ENSDARG00000071341	abch1	207.17	-1.15341	0.287193	-4.01616	5.91532e-05	0.000639045
ENSDARG00000045661	irf7	1924.56	-0.515062	0.128264	-4.01565	5.92828e-05	0.000640076
ENSDARG00000039486	bag3	271.034	1.10201	0.274552	4.01383	5.97407e-05	0.000644278
ENSDARG00000022045	map1ab	14.9042	-2.0466	0.509876	-4.01392	5.97187e-05	0.000644278
ENSDARG00000015862	rpl5b	56004.4	-0.508813	0.126808	-4.01248	6.00842e-05	0.000647608
ENSDARG00000031894	lef1	9.52361	2.07724	0.518365	4.00729	6.142e-05	0.000661626
ENSDARG00000040482	osbpl3b	1682.02	-0.712408	0.177851	-4.00565	6.18465e-05	0.000665836
ENSDARG00000042138	selp	10925.4	-0.612132	0.152916	-4.00305	6.25322e-05	0.000672832
ENSDARG00000078578	fam222bb	841.539	0.595404	0.148781	4.00188	6.28405e-05	0.000675761
ENSDARG00000031198	hmg20a	569.244	0.653135	0.163344	3.99853	6.37361e-05	0.000684999
ENSDARG00000061268	ago2	1473.22	0.729499	0.182461	3.99811	6.38493e-05	0.000685821
ENSDARG00000052455	porcnl	155.313	0.964677	0.241411	3.996	6.44217e-05	0.000691573
ENSDARG00000090338	fam20cb	367.293	-0.907536	0.227151	-3.9953	6.46129e-05	0.000693228
ENSDARG00000076799	rnd3a	466.086	0.686581	0.171912	3.99379	6.50254e-05	0.000697254
ENSDARG00000088116	gstm.3	311.605	-0.728219	0.182371	-3.99306	6.52266e-05	0.000699011
ENSDARG00000063358	micu1	2533.24	0.651902	0.163316	3.99165	6.56152e-05	0.000701989
ENSDARG00000088709	tnfaip8l3	94.638	-1.13261	0.283737	-3.99175	6.55888e-05	0.000701989
ENSDARG00000103409	uhrf1	2368.97	0.666182	0.166894	3.99164	6.56169e-05	0.000701989
ENSDARG00000002634	b4galt1	131.43	-1.15272	0.288801	-3.99142	6.56797e-05	0.000702259
ENSDARG00000054973	itsn2b	3771.3	-0.444049	0.11131	-3.98931	6.62651e-05	0.000708114
ENSDARG00000028389	rab44	8970.51	-0.917951	0.230133	-3.98878	6.64139e-05	0.000709299
ENSDARG00000087780	tiam2a	1196.41	-0.654791	0.16419	-3.98801	6.66294e-05	0.000711195
ENSDARG00000100400		698.459	0.59774	0.149908	3.98739	6.68047e-05	0.00071266
ENSDARG00000095527		56.0262	-1.39326	0.349496	-3.98647	6.70649e-05	0.000715028
ENSDARG00000011618	slc26a2	701.713	-1.01159	0.253803	-3.98575	6.72672e-05	0.000716776
ENSDARG00000039238	NA	12.7379	2.02481	0.508114	3.98496	6.74909e-05	0.000718752
ENSDARG00000037186	tpbgb	37.8745	1.64122	0.412045	3.98311	6.80193e-05	0.000723967
ENSDARG00000100899	si:ch211-241b2.5	67.4413	1.4403	0.361704	3.98198	6.83443e-05	0.000727012
ENSDARG00000061226	timp2a	1455.07	0.793333	0.199239	3.98181	6.83932e-05	0.000727119
ENSDARG00000042410	rab40b	235.556	0.882082	0.221552	3.98139	6.85148e-05	0.000727839
ENSDARG00000025903	lgals9l1	2569.23	0.869641	0.218431	3.9813	6.85386e-05	0.000727839
ENSDARG00000013415	lmna	87.4446	1.60683	0.403609	3.98116	6.85793e-05	0.000727858
ENSDARG00000087909	il4	77.1224	1.617	0.406228	3.98052	6.87643e-05	0.000729408
ENSDARG00000090444	ponzr1	7742.21	0.669957	0.168347	3.97962	6.90244e-05	0.000731753
ENSDARG00000005593	rxrga	666.719	-0.702412	0.176514	-3.97936	6.91014e-05	0.000732154
ENSDARG00000101254		825.2	1.26496	0.317933	3.97869	6.92954e-05	0.000733794
ENSDARG00000101145	lipeb	239.233	0.698113	0.175538	3.977	6.97902e-05	0.000738616
ENSDARG00000052703	cisd2	377.247	0.69521	0.174818	3.97678	6.98558e-05	0.000738893
ENSDARG00000038559	h1-0	3053.22	0.680023	0.171019	3.9763	6.99962e-05	0.00073996
ENSDARG00000093997	si:dkey-9i23.15	845.476	0.710553	0.178795	3.97412	7.06412e-05	0.000746357
ENSDARG00000002006	rxrbb	633.844	-0.77801	0.195795	-3.97361	7.07927e-05	0.000747536
ENSDARG00000086283	cnsta	361.429	-0.714908	0.179952	-3.97277	7.1041e-05	0.000749735
ENSDARG00000026926	rom1b	157.428	1.49582	0.376858	3.96919	7.21182e-05	0.000760675
ENSDARG00000058248	si:dkeyp-77h1.4	92.4835	-1.07847	0.271993	-3.96508	7.337e-05	0.000773443
ENSDARG00000076135	mmrn2a	24.6229	1.83607	0.464129	3.95594	7.62336e-05	0.000803177
ENSDARG00000078119	sh3bp1	1095.56	-0.54617	0.138106	-3.95471	7.6626e-05	0.000806857
ENSDARG00000037069	zdhhc14	265.889	-0.763637	0.193111	-3.9544	7.6726e-05	0.000807456
ENSDARG00000023040	zbtb1	588.911	-0.577589	0.14614	-3.9523	7.74027e-05	0.00081412
ENSDARG00000045557	socs2	188.076	0.809629	0.204889	3.95155	7.76469e-05	0.000816229
ENSDARG00000007671	ghrb	1434.66	0.983493	0.249022	3.94942	7.83392e-05	0.000823045
ENSDARG00000075110	dab2ipb	603.922	2.00154	0.506928	3.94837	7.86866e-05	0.000826232
ENSDARG00000086481	mogat3a	158.246	-0.960114	0.243278	-3.94657	7.92775e-05	0.000831969
ENSDARG00000059908	si:ch211-217k17.7	1547.66	-0.614503	0.155729	-3.94597	7.94775e-05	0.000833601
ENSDARG00000076144	icam3	1168.54	1.07494	0.272533	3.94427	8.00442e-05	0.000839075
ENSDARG00000060041	lig1	2095.09	0.800562	0.203021	3.94324	8.03876e-05	0.000842203
ENSDARG00000102105	dad1	3351.13	0.604563	0.153425	3.94044	8.13325e-05	0.00085115
ENSDARG00000098955	ssh2b	3367.42	-0.732812	0.185972	-3.94045	8.13304e-05	0.00085115
ENSDARG00000077946	smarcc2	516.475	-0.681455	0.173027	-3.93844	8.20125e-05	0.000857787
ENSDARG00000036257	rasal2	2303.98	-0.482469	0.122528	-3.93761	8.22983e-05	0.000860295
ENSDARG00000051798	brd1b	1503.04	-0.489965	0.124451	-3.937	8.25072e-05	0.000861997
ENSDARG00000098488	NA	21.9298	1.71157	0.434822	3.93625	8.27653e-05	0.000864212
ENSDARG00000044807	dck	1580.99	0.802151	0.203826	3.93547	8.30355e-05	0.00086655
ENSDARG00000101809	NA	6.90015	2.0343	0.516975	3.93501	8.31941e-05	0.000867721
ENSDARG00000026663	tlr19	83.2726	-1.4372	0.365577	-3.93132	8.44821e-05	0.000880665
ENSDARG00000006546	ak4	2222.46	0.451587	0.114888	3.93066	8.47122e-05	0.000882082
ENSDARG00000061864	hdlbpb	1070.21	-0.568156	0.144544	-3.93068	8.4705e-05	0.000882082
ENSDARG00000035377	fgf5	6.89365	2.03177	0.516937	3.9304	8.48063e-05	0.00088257
ENSDARG00000104415	si:ch73-236c18.6	54.9587	-1.24972	0.318086	-3.92887	8.53453e-05	0.000887686
ENSDARG00000070045	celf4	22.4874	1.78508	0.454635	3.9264	8.62259e-05	0.000896347
ENSDARG00000002445	prdm1a	185.564	-1.44882	0.36928	-3.92336	8.73233e-05	0.000907252
ENSDARG00000096906	si:dkey-7i4.24	105.508	1.72824	0.440581	3.92263	8.75872e-05	0.000909488
ENSDARG00000061187	cbx5	3346.79	0.535921	0.136634	3.9223	8.77094e-05	0.000910252
ENSDARG00000035957	gmnn	300.122	0.693823	0.176964	3.9207	8.82927e-05	0.000915798
ENSDARG00000061314	ngrn	687.104	-0.630915	0.16095	-3.91995	8.85681e-05	0.000918146
ENSDARG00000088137	adgrg2a	29.0856	-1.74009	0.444033	-3.91884	8.89757e-05	0.000921861
ENSDARG00000027345	mpzl2b	1339.93	-0.780911	0.199352	-3.91724	8.95691e-05	0.000927496
ENSDARG00000060113	znf395a	1418.23	0.575503	0.146942	3.91652	8.98371e-05	0.000929757
ENSDARG00000079891	dnajc6	17.6719	1.93197	0.493396	3.91566	9.01569e-05	0.000932551
ENSDARG00000040194	NA	16.1939	-2.02184	0.516409	-3.91519	9.03339e-05	0.000933866
ENSDARG00000070371	kat7a	2010.5	-0.601904	0.153761	-3.91455	9.05713e-05	0.000935804
ENSDARG00000098852	smdt1b	1398.66	0.528159	0.134933	3.91424	9.06907e-05	0.000936521
ENSDARG00000031119	baiap2l1b	23.3041	1.92538	0.491926	3.91396	9.07935e-05	0.000936549
ENSDARG00000000551	slc1a4	56.9814	1.56747	0.400467	3.91409	9.0745e-05	0.000936549
ENSDARG00000079024	rps6kl1	16.1176	-1.86865	0.478138	-3.90818	9.29952e-05	0.00095842
ENSDARG00000054929	zgc:110540	1065.33	0.821209	0.210129	3.90812	9.30162e-05	0.00095842
ENSDARG00000045801	fbxl14b	1785.35	-0.50355	0.12887	-3.90742	9.32877e-05	0.000960689
ENSDARG00000079291	rapgef3	645.041	0.96176	0.246149	3.90722	9.33639e-05	0.000960945
ENSDARG00000103484	pkdc	156.568	1.01295	0.259269	3.90695	9.3469e-05	0.000961498
ENSDARG00000078058	dip2a	117.949	1.04913	0.268598	3.90593	9.38632e-05	0.000965023
ENSDARG00000076223	zgc:92744	3707.86	-0.63574	0.162939	-3.9017	9.55185e-05	0.000981503
ENSDARG00000054451	loxl1	28.0532	1.76574	0.452678	3.90066	9.59302e-05	0.000985192
ENSDARG00000078279	foxp3b	16.5377	-1.84803	0.473995	-3.89885	9.66513e-05	0.000992053
ENSDARG00000102820	cib2	52.6719	-1.71066	0.438894	-3.89766	9.71253e-05	0.000996372
ENSDARG00000068738	cox5b2	590.428	0.899295	0.230763	3.89704	9.73744e-05	0.000998381
ENSDARG00000031952	mb	113.429	1.49107	0.383011	3.89301	9.9008e-05	0.00101457
ENSDARG00000007989	nedd8	1222.45	0.542332	0.13936	3.89158	9.95924e-05	0.00101946
ENSDARG00000089887	mmp20a	8.76308	2.00643	0.515582	3.89158	9.95939e-05	0.00101946
ENSDARG00000043257	ckbb	8598	0.722956	0.185962	3.88765	0.000101218	0.00103552
ENSDARG00000029058	rbbp4	3538.79	0.686023	0.17648	3.88725	0.000101388	0.00103669
ENSDARG00000058088	aifm1	2769.92	0.535142	0.137719	3.88574	0.000102018	0.00104256
ENSDARG00000002396	cry-dash	1926.31	-0.576001	0.148268	-3.88486	0.000102389	0.00104579
ENSDARG00000037361	kdelr2b	1995.35	0.573095	0.147646	3.88154	0.000103799	0.00105961
ENSDARG00000078722	clip1a	3069.96	-0.584227	0.150532	-3.88109	0.000103988	0.00106096
ENSDARG00000032010	slc15a2	88.6637	-1.13544	0.292568	-3.88094	0.000104055	0.00106107
ENSDARG00000092989	si:ch211-161n3.3	31.7626	1.97758	0.509809	3.87906	0.000104859	0.00106868
ENSDARG00000010318	srpx	20.2893	1.91508	0.494296	3.87435	0.000106911	0.00108849
ENSDARG00000032769	slc38a9	384.393	-0.717578	0.185214	-3.87433	0.000106919	0.00108849
ENSDARG00000030759	melk	857.628	0.698145	0.180364	3.87075	0.000108501	0.001104
ENSDARG00000086906	stambpb	517.541	-0.6773	0.175019	-3.86986	0.000108896	0.00110742
ENSDARG00000026476	tia1l	5446.39	0.534677	0.1382	3.86886	0.000109345	0.00111078
ENSDARG00000062049	arhgap45b	22334.2	-0.494749	0.127876	-3.86899	0.000109289	0.00111078
ENSDARG00000003938	rpa1	4162.67	0.49442	0.127862	3.86682	0.000110264	0.0011195
ENSDARG00000030694	atp6v1e1b	3316.11	0.646692	0.16733	3.86478	0.000111188	0.00112827
ENSDARG00000026577	cdk2	734.83	0.696213	0.180174	3.8641	0.000111498	0.00113081
ENSDARG00000075340	med1	1689.02	-0.583308	0.150966	-3.86384	0.000111617	0.0011314
ENSDARG00000074696	zgc:194621	29.9976	-1.9225	0.497745	-3.86241	0.000112273	0.00113743
ENSDARG00000103600	st8sia4	351.526	-0.837237	0.21681	-3.86162	0.000112639	0.00114052
ENSDARG00000039682	si:ch211-121a2.2	3059.09	-0.505534	0.130932	-3.86102	0.000112913	0.00114268
ENSDARG00000040695	fkbp14	8.60061	2.00148	0.518509	3.86006	0.000113359	0.00114657
ENSDARG00000055648	cpda	2229.93	0.628981	0.163004	3.85869	0.000113994	0.00115238
ENSDARG00000042018	fhl2a	9.56965	2.00229	0.518924	3.85854	0.000114067	0.00115249
ENSDARG00000038069	mgat3a	432.838	-0.850213	0.220479	-3.8562	0.000115162	0.00116293
ENSDARG00000101866	asic1b	60.7072	-1.45439	0.377353	-3.85419	0.000116113	0.0011719
ENSDARG00000070386	krtcap2	774.382	0.827988	0.214847	3.85384	0.000116278	0.00117293
ENSDARG00000014017	rrm1	3703.02	0.758539	0.196873	3.85294	0.00011671	0.00117666
ENSDARG00000101679	cfap52	17.7575	-1.99211	0.517532	-3.84925	0.000118482	0.00119388
ENSDARG00000033662	scd	26.9261	-1.79098	0.465532	-3.84716	0.000119494	0.00120343
ENSDARG00000074182	prokr1a	36.8018	-1.44001	0.374439	-3.84578	0.000120167	0.0012089
ENSDARG00000070606	ikbke	2195.06	-0.514047	0.133662	-3.84587	0.000120124	0.0012089
ENSDARG00000022456	eno1a	29787.5	0.522966	0.135993	3.84552	0.000120297	0.00120956
ENSDARG00000092035	si:ch211-156j16.1	86.4981	1.32668	0.345045	3.84494	0.000120581	0.00121059
ENSDARG00000002304	gins2	332.233	0.866697	0.225414	3.84492	0.000120594	0.00121059
ENSDARG00000010145	tor4aa	288.104	-0.923491	0.240171	-3.84514	0.000120483	0.00121059
ENSDARG00000074289	tuba4l	317.435	0.838659	0.218144	3.84453	0.000120786	0.00121187
ENSDARG00000014179	pfkma	1969.77	-0.93988	0.244565	-3.84307	0.000121504	0.00121842
ENSDARG00000030340	guk1a	2526.97	0.668887	0.174118	3.84157	0.000122249	0.00122524
ENSDARG00000061520	b4galnt1a	1492.04	0.839137	0.218519	3.8401	0.000122983	0.00123194
ENSDARG00000069917	ska3	573.359	0.778338	0.202754	3.83884	0.000123617	0.00123762
ENSDARG00000056664	arfip2b	511.334	0.547193	0.142562	3.83827	0.000123905	0.00123985
ENSDARG00000045815	mcm10	195.643	0.923505	0.240771	3.83561	0.000125252	0.00125199
ENSDARG00000078519	si:ch73-256j6.4	11.3073	1.94521	0.507135	3.83568	0.000125218	0.00125199
ENSDARG00000056443	zgc:152753	286.306	-1.02314	0.266778	-3.83517	0.000125477	0.00125357
ENSDARG00000030440	rsrp1	6647.9	-0.502092	0.131006	-3.83259	0.000126799	0.0012661
ENSDARG00000012947	NA	759.273	0.516815	0.134864	3.83213	0.00012704	0.00126783
ENSDARG00000079625	atr	763.718	-0.69438	0.181207	-3.83196	0.000127125	0.001268
ENSDARG00000076602	prss16	1303.96	0.566057	0.147733	3.83162	0.000127304	0.00126911
ENSDARG00000104584	si:dkeyp-4f2.3	75.6934	-1.06294	0.277484	-3.83062	0.000127819	0.00127357
ENSDARG00000104188	fam83fb	107.854	-1.22696	0.320402	-3.82943	0.000128442	0.00127909
ENSDARG00000104663	zgc:103755	137.722	-1.00893	0.263506	-3.82889	0.000128724	0.00128121
ENSDARG00000100003	glulb	20714.2	0.803497	0.209891	3.82816	0.000129103	0.00128431
ENSDARG00000038826	jph1b	79.7897	1.46982	0.384078	3.82687	0.000129783	0.00129039
ENSDARG00000091946		61.0806	-1.24683	0.326036	-3.82421	0.000131191	0.00130369
ENSDARG00000038066	kpna2	5074.56	0.56316	0.147337	3.82226	0.000132232	0.00131334
ENSDARG00000021163	thrb	800.412	-0.710354	0.185879	-3.8216	0.00013259	0.0013162
ENSDARG00000032761	pde4d	91.6581	1.05129	0.275157	3.82071	0.00013307	0.00131957
ENSDARG00000040452	fam214a	1193.59	0.718459	0.188042	3.82074	0.000133054	0.00131957
ENSDARG00000078004	drl	219.971	0.956321	0.250384	3.81941	0.00013377	0.00132581
ENSDARG00000078185	pacs2	83.6901	-1.10709	0.289918	-3.81864	0.000134192	0.00132858
ENSDARG00000061436	col6a2	28.7171	1.87415	0.490781	3.81871	0.000134152	0.00132858
ENSDARG00000038222	tyw3	234.293	-0.701566	0.18383	-3.81638	0.000135426	0.00133938
ENSDARG00000012789	plek2	17.8191	-1.82291	0.47764	-3.81649	0.000135363	0.00133938
ENSDARG00000055565	cacnb2b	24.4529	-1.65505	0.433713	-3.81601	0.000135626	0.00134065
ENSDARG00000012194	scp2a	2516.83	-0.863771	0.226444	-3.8145	0.000136456	0.00134815
ENSDARG00000007720	sub1b	1298.65	0.485654	0.127338	3.8139	0.000136791	0.00135074
ENSDARG00000092610	lamp1b	211.934	-0.801397	0.210182	-3.81287	0.000137364	0.00135568
ENSDARG00000019521	mpx	165488	0.924147	0.242427	3.81206	0.000137813	0.00135939
ENSDARG00000055713	fmnl1a	19630	-0.408235	0.107099	-3.81177	0.000137976	0.00136028
ENSDARG00000056347	rab3aa	97.3812	-1.03758	0.272296	-3.81051	0.000138683	0.00136653
ENSDARG00000004830	flot2a	4306.37	0.744143	0.195365	3.80898	0.000139539	0.00137425
ENSDARG00000103871	si:ch73-109d9.2	351.456	0.604762	0.158837	3.80744	0.00014041	0.00138169
ENSDARG00000007465	tdrd1	15.8112	-1.97218	0.517987	-3.80739	0.000140442	0.00138169
ENSDARG00000069654	ppp6r2b	537.632	-0.622006	0.163406	-3.80651	0.000140943	0.00138544
ENSDARG00000037607	nol4lb	258.031	-0.741559	0.194816	-3.80646	0.000140972	0.00138544
ENSDARG00000003869	decr1	674.121	0.726108	0.190786	3.80588	0.000141298	0.00138792
ENSDARG00000020521	exoc6	2282.71	-0.579622	0.152352	-3.80449	0.000142097	0.00139504
ENSDARG00000100674		25.5679	-1.77338	0.466189	-3.804	0.000142378	0.00139707
ENSDARG00000078887	atp10d	3853.34	-0.541005	0.142251	-3.80318	0.000142849	0.00140095
ENSDARG00000031845	mboat2a	229.224	-0.832129	0.218826	-3.8027	0.000143128	0.00140296
ENSDARG00000011934	gyg1a	3584.83	-0.866026	0.227861	-3.80068	0.0001443	0.0014137
ENSDARG00000097238	hbba1	146598	0.864409	0.227501	3.79959	0.000144936	0.00141855
ENSDARG00000004187	zgc:122979	20.7054	1.88981	0.497375	3.79957	0.000144947	0.00141855
ENSDARG00000055559	chrna6	8.2096	1.97081	0.518738	3.79924	0.000145138	0.00141968
ENSDARG00000079470	cdk17	1113.99	-0.493498	0.129917	-3.79857	0.000145533	0.00142212
ENSDARG00000084991		189.84	-0.964054	0.253794	-3.79856	0.000145539	0.00142212
ENSDARG00000060093	dapk1	1015.84	-0.629104	0.165632	-3.79821	0.000145745	0.00142339
ENSDARG00000058731	slc2a6	2315.72	1.0918	0.287501	3.79754	0.000146138	0.00142648
ENSDARG00000104692		98.9863	-1.21468	0.319946	-3.79651	0.000146749	0.0014317
ENSDARG00000005799	smim14	2270.66	0.562686	0.148217	3.79637	0.000146829	0.00143174
ENSDARG00000087782	rnf152	414.703	0.683585	0.180079	3.79603	0.00014703	0.00143295
ENSDARG00000105136	ccdc50	238.8	-0.696377	0.183477	-3.79544	0.000147383	0.00143564
ENSDARG00000045006	ptprga	107.55	0.961122	0.253283	3.79466	0.000147848	0.00143942
ENSDARG00000078433	spc25	724.142	0.713717	0.188197	3.79238	0.000149209	0.00145192
ENSDARG00000096469		15.9296	-1.83547	0.484076	-3.7917	0.000149621	0.00145442
ENSDARG00000104516	polr3d	173.273	0.903296	0.238224	3.79179	0.000149566	0.00145442
ENSDARG00000040254	hormad1	19.7179	-1.96641	0.518826	-3.79012	0.000150577	0.00146295
ENSDARG00000053711		46.038	-1.28828	0.340028	-3.78874	0.000151413	0.00147031
ENSDARG00000060926	rnf19b	435.719	-0.601782	0.158858	-3.78818	0.000151757	0.00147288
ENSDARG00000005993	prc1b	1472.85	0.628244	0.165923	3.78637	0.000152865	0.0014821
ENSDARG00000012485	aurka	829.864	0.688367	0.181797	3.78645	0.000152812	0.0014821
ENSDARG00000079712	gal3st4	73.7388	-1.35695	0.358404	-3.78609	0.000153036	0.00148222
ENSDARG00000070479	tspan13b	40.9604	1.66745	0.440412	3.78612	0.000153016	0.00148222
ENSDARG00000014274	rfc2	861.007	0.545977	0.144247	3.78501	0.000153703	0.00148717
ENSDARG00000043211	ripk4	206.505	1.13019	0.298596	3.78501	0.000153705	0.00148717
ENSDARG00000045481	gsap	764.716	0.693321	0.183192	3.78467	0.000153911	0.00148812
ENSDARG00000076972	plvapa	37.0539	1.52002	0.401633	3.78459	0.000153963	0.00148812
ENSDARG00000075905	si:ch211-266g18.9	17.9145	1.84079	0.486481	3.78389	0.000154394	0.00149152
ENSDARG00000077249	gmip	6887.83	-0.450537	0.119155	-3.78108	0.000156147	0.00150768
ENSDARG00000008986	e2f7	465.939	0.824377	0.218074	3.78026	0.000156665	0.0015119
ENSDARG00000076590	atad2	3245.89	0.667477	0.176582	3.77998	0.000156838	0.00151279
ENSDARG00000019507	mcm5	3075.68	0.76558	0.202559	3.77955	0.000157112	0.00151465
ENSDARG00000061806	si:dkey-13n15.2	51.3861	-1.33598	0.353744	-3.77668	0.000158933	0.00153142
ENSDARG00000032631	ltb4r	11576.3	-0.570265	0.151055	-3.77521	0.000159872	0.00153968
ENSDARG00000056797	ppp2r2ca	85.2666	1.14083	0.302239	3.7746	0.000160265	0.00154266
ENSDARG00000058725	rfesd	543.196	1.04083	0.27577	3.77425	0.000160492	0.00154406
ENSDARG00000018206	nck2a	12.2474	1.88377	0.499145	3.77398	0.000160661	0.00154488
ENSDARG00000078059	nudcd2	349.767	0.722827	0.191562	3.77332	0.000161088	0.0015482
ENSDARG00000003311	pank2	2091.03	-0.463367	0.122816	-3.77287	0.000161384	0.00155024
ENSDARG00000104148	crebbpb	4482.97	-0.41564	0.11017	-3.77272	0.000161476	0.00155033
ENSDARG00000037773	rybpa	431.067	0.641149	0.169973	3.77206	0.000161908	0.00155368
ENSDARG00000097901	si:ch73-90p23.1	3671.38	-0.723413	0.191801	-3.77168	0.000162149	0.00155521
ENSDARG00000013051	zgc:158412	64.5924	1.38038	0.366015	3.77137	0.000162352	0.00155635
ENSDARG00000078404	cdh26.1	60.5332	1.14573	0.303809	3.77123	0.000162447	0.00155647
ENSDARG00000007490	adrb1	58.804	-1.75271	0.464983	-3.76942	0.000163628	0.00156698
ENSDARG00000078308	spry2	577.95	0.61362	0.162814	3.76884	0.00016401	0.00156983
ENSDARG00000060725	dnajc16l	785.671	0.521853	0.138487	3.76825	0.000164398	0.00157274
ENSDARG00000002632	anxa11b	2490.49	-0.436214	0.115776	-3.76775	0.000164728	0.0015751
ENSDARG00000040453	wdfy2	509.808	-0.60733	0.161235	-3.76673	0.000165403	0.00158074
ENSDARG00000018022	msh2	735.606	0.656083	0.174258	3.765	0.000166548	0.00159087
ENSDARG00000076673	dspb	1193.17	-0.57455	0.152614	-3.76472	0.000166736	0.00159185
ENSDARG00000062721	dennd4a	1353.48	-0.87789	0.233257	-3.76362	0.000167469	0.00159804
ENSDARG00000104408	zgc:152774	1455.95	-0.608601	0.161741	-3.76281	0.000168015	0.00160243
ENSDARG00000101872		309.709	-0.931802	0.247886	-3.75899	0.000170602	0.00162628
ENSDARG00000033364	mgst3b	2482.64	0.409943	0.109081	3.75814	0.000171182	0.00163097
ENSDARG00000002549	eif3eb	486.405	-0.792903	0.211201	-3.75426	0.000173853	0.00165558
ENSDARG00000013828	snx13	508.002	0.620686	0.165486	3.75068	0.000176355	0.00167856
ENSDARG00000075461	kmt5c	2230.02	0.400152	0.106697	3.75036	0.000176579	0.00167983
ENSDARG00000103183		26.0288	-1.62063	0.432183	-3.74987	0.000176924	0.00168226
ENSDARG00000102965		1441.3	-0.659767	0.175988	-3.74893	0.000177588	0.00168772
ENSDARG00000006010	bmi1a	1249.66	0.460503	0.122845	3.74864	0.000177797	0.00168884
ENSDARG00000057680	foxj2	1250.59	0.521696	0.139192	3.74804	0.000178218	0.00169199
ENSDARG00000077297	nbr1a	2180.78	-0.414041	0.110481	-3.74761	0.000178527	0.00169406
ENSDARG00000021521	rgs14a	4057.71	-0.497407	0.132765	-3.74652	0.000179308	0.00170061
ENSDARG00000038563	pitrm1	1347.67	0.764162	0.20409	3.74423	0.000180947	0.00171529
ENSDARG00000010862	amt	150.136	0.895293	0.239198	3.7429	0.000181906	0.00172351
ENSDARG00000017772	mdh1aa	7438.99	-0.457803	0.122364	-3.74132	0.000183059	0.00173286
ENSDARG00000005989	rgl1	638.527	0.602953	0.161162	3.74129	0.000183079	0.00173286
ENSDARG00000018397	hpca	73.4544	1.13354	0.30312	3.73957	0.000184333	0.00174385
ENSDARG00000104574	pcsk6	14.9791	1.93042	0.516332	3.73871	0.000184965	0.00174787
ENSDARG00000086288	scg3	13.4885	-1.87526	0.501593	-3.73861	0.000185038	0.00174787
ENSDARG00000004372	fmnl3	537.28	-0.819445	0.219182	-3.73864	0.000185016	0.00174787
ENSDARG00000037153	atp6ap1b	4764.79	0.457519	0.122383	3.73843	0.000185171	0.00174825
ENSDARG00000104773	junbb	18382.8	0.77408	0.207138	3.73702	0.000186212	0.00175719
ENSDARG00000099874	agap2	2805.28	-0.610097	0.163265	-3.73684	0.000186344	0.00175755
ENSDARG00000017874	dnajc3b	1098.7	0.757581	0.202869	3.73433	0.000188217	0.00177432
ENSDARG00000098809	snap91a	24.3472	-1.82392	0.488456	-3.73406	0.000188418	0.00177532
ENSDARG00000026350	wasb	11204.8	-0.755613	0.202432	-3.73267	0.000189458	0.00178422
ENSDARG00000021462	daw1	22.9239	-1.93565	0.51891	-3.73022	0.000191316	0.00180081
ENSDARG00000079731	kif13ba	1644.7	0.690074	0.185034	3.72945	0.000191896	0.00180457
ENSDARG00000038278	ptgir	339.572	-0.723847	0.19409	-3.72944	0.000191908	0.00180457
ENSDARG00000098652	pcdh11	19.3813	-1.72338	0.462211	-3.72856	0.00019258	0.00180998
ENSDARG00000042338	lpar2a	337.746	-0.703985	0.188859	-3.72758	0.000193329	0.00181611
ENSDARG00000032990	plxnb3	88.4771	1.72478	0.462864	3.72633	0.000194292	0.00182424
ENSDARG00000104269	si:ch211-271d10.2	379.183	-0.639969	0.171756	-3.72604	0.00019451	0.00182537
ENSDARG00000068128	ppp1r15b	37.5413	-1.5209	0.408413	-3.72392	0.00019615	0.00183892
ENSDARG00000104458	rnasekb	204.223	1.05117	0.282267	3.72404	0.000196062	0.00183892
ENSDARG00000069848	nitr1b	31.2782	-1.44622	0.388408	-3.72346	0.000196515	0.00184049
[truncated: 3,143 more rows]

## Sheet: Sheet2
GENEID		LOG2FC				FDR

## Sheet: Sheet1
GENE_ID		LOG2				FDR
