# Supplementary material for: Stage-specific and cell type-specific requirements of ikzf1 during haematopoietic differentiation in zebrafish
Source: Sci Rep. 2022 Dec 10;12:21401. doi: 10.1038/s41598-022-25978-6 (PMC9741631; doi:10.1038/s41598-022-25978-6)
Supplement: Supplementary file 3 — Supplementary Information 3. [file 41598_2022_25978_MOESM3_ESM.xlsx]

## Sheet: Sheet1
Supplementary Table A. Pathway analysis of differentially expressed genes in 5 dpf larvae of IT325 and fr105 mutants.
Panther pathways	Number of genes in pathway	Number of genes observed	Number of genes expected	fold Enrichment	raw P-value	FDR
Upregulated genes in 5 dpf IT325 mutants
Heme biosynthesis (P02746)	14	9	1.79	5.04	0.000556	0.0293
Ubiquitin proteasome pathway (P00060)	61	22	7.78	2.83	0.000147	0.0116
Integrin signalling pathway (P00034)	236	51	30.12	1.69	0.001	0.0397
Unclassified (UNCLASSIFIED)	22738	2752	2901.52	0.95	3.35e-13	5.29e-11
Downregulated genes in 5 dpf IT325 mutants
Toll receptor signaling pathway (P00054)	57	25	6.11	4.09	1.26e-07	2.49e-06
B cell activation (P00010)	82	35	8.8	3.98	7.37e-10	5.82e-08
T cell activation (P00053)	102	38	10.94	3.47	3.01e-09	9.52e-08
Apoptosis signaling pathway (P00006)	137	46	14.69	3.13	1.09e-09	5.72e-08
p53 pathway feedback loops 2 (P04398)	64	19	6.86	2.77	0.000301	0.00397
PDGF signaling pathway (P00047)	172	50	18.45	2.71	1.48e-08	3.9e-07
Interleukin signaling pathway (P00036)	100	29	10.73	2.7	1.5e-05	0.000216
EGF receptor signaling pathway (P00018)	165	47	17.7	2.66	6.08e-08	1.37e-06
Insulin/IGF pathway-protein kinase B signaling cascade (P00033)	50	14	5.36	2.61	0.00429	0.0377
CCKR signaling map (P06959)	202	50	21.67	2.31	9.07e-07	1.43e-05
Inflammation mediated by chemokine and cytokine signaling pathway (P00031)	315	77	33.79	2.28	1.61e-09	6.36e-08
Endothelin signaling pathway (P00019)	102	24	10.94	2.19	0.00123	0.0139
Gonadotropin-releasing hormone receptor pathway (P06664)	294	67	31.53	2.12	2.14e-07	3.75e-06
Parkinson disease (P00049)	106	24	11.37	2.11	0.00246	0.0243
FGF signaling pathway (P00021)	149	33	15.98	2.06	0.000376	0.00457
Ras Pathway (P04393)	100	22	10.73	2.05	0.00495	0.0411
Angiogenesis (P00005)	238	42	25.53	1.65	0.00426	0.0396
Wnt signaling pathway (P00057)	328	57	35.18	1.62	0.00125	0.0132
Unclassified (UNCLASSIFIED)	22738	2298	2438.87	0.94	5.95e-14	9.39e-12
Upregulated genes in 5 dpf fr105 mutants
Heme biosynthesis (P02746)	14	8	1.26	6.34	0.000239	0.00943
DNA replication (P00017)	29	12	2.61	4.59	8.03e-05	0.00423
Axon guidance mediated by Slit/Robo (P00008)	42	13	3.78	3.44	0.000433	0.0137
Alzheimer disease-presenilin pathway (P00004)	147	28	13.24	2.11	0.000759	0.02
Integrin signalling pathway (P00034)	236	44	21.26	2.07	4.09e-05	0.00323
Unclassified (UNCLASSIFIED)	22738	1922	2047.87	0.94	2.07e-13	3.26e-11
Downregulated genes in 5 dpf fr105 mutants
B cell activation (P00010)	82	26	6.09	4.27	1.53e-08	8.05e-07
Toll receptor signaling pathway (P00054)	57	14	4.23	3.31	0.00031	0.00612
T cell activation (P00053)	102	25	7.57	3.3	1.72e-06	4.53e-05
PDGF signaling pathway (P00047)	172	39	12.77	3.05	1.56e-08	6.16e-07
Apoptosis signaling pathway (P00006)	137	31	10.17	3.05	4.66e-07	1.47e-05
p53 pathway feedback loops 2 (P04398)	64	14	4.75	2.95	0.000838	0.012
Interleukin signaling pathway (P00036)	100	19	7.42	2.56	0.00071	0.0112
Oxidative stress response (P00046)	69	13	5.12	2.54	0.00397	0.0448
Inflammation mediated by chemokine and cytokine signaling pathway (P00031)	315	59	23.38	2.52	3.15e-09	2.49e-07
Ras Pathway (P04393)	100	18	7.42	2.42	0.00144	0.0175
EGF receptor signaling pathway (P00018)	165	26	12.25	2.12	0.000843	0.0111
Gonadotropin-releasing hormone receptor pathway (P06664)	294	46	21.82	2.11	1.24e-05	0.00028
CCKR signaling map (P06959)	202	31	14.99	2.07	0.000406	0.00713
Unclassified (UNCLASSIFIED)	22738	1595	1687.83	0.94	1.28e-09	2.02e-07

## Sheet: Sheet2
Supplementary Data 3. Pathway analysis of differentially expressed genes in 5 dpf larvae of IT325 and fr105 mutants.
Reactome pathways	Number of genes in pathway	Number of genes observed	Number of genes expected	fold Enrichment	raw P-value	FDR
Upregulated genes in 5 dpf IT325 mutants
Reactome pathways
Heme biosynthesis (R-DRE-189451)	13	9	1.66	5.43	0.000376	0.00391
Cristae formation (R-DRE-8949613)	17	11	2.17	5.07	0.000131	0.00151
Formation of ATP by chemiosmotic coupling (R-DRE-163210)	17	11	2.17	5.07	0.000131	0.0015
FLT3 Signaling (R-DRE-9607240)	10	6	1.28	4.7	0.00612	0.0481
PI3K events in ERBB2 signaling (R-DRE-1963642)	10	6	1.28	4.7	0.00612	0.0478
Regulation of RUNX2 expression and activity (R-DRE-8939902)	51	30	6.51	4.61	1.48e-09	9.03e-08
ROS sensing by NFE2L2 (R-DRE-8932339)	53	30	6.76	4.44	2.9e-09	1.41e-07
Regulation of ornithine decarboxylase (ODC) (R-DRE-350562)	50	28	6.38	4.39	1.15e-08	3.81e-07
Regulation of HMOX1 expression and activity (R-DRE-9707587)	61	34	7.78	4.37	3.56e-10	3.67e-08
Complex I biogenesis (R-DRE-6799198)	56	31	7.15	4.34	2.38e-09	1.23e-07
FBXL7 down-regulates AURKA during mitotic entry and in early mitosis (R-DRE-8854050)	56	31	7.15	4.34	2.38e-09	1.19e-07
Insulin receptor recycling (R-DRE-77387)	20	11	2.55	4.31	0.000373	0.0039
Ubiquitin-dependent degradation of Cyclin D (R-DRE-75815)	51	28	6.51	4.3	1.6e-08	4.62e-07
Regulation of RUNX3 expression and activity (R-DRE-8941858)	53	29	6.76	4.29	9.42e-09	3.31e-07
Degradation of DVL (R-DRE-4641258)	57	31	7.27	4.26	3.28e-09	1.5e-07
SCF(Skp2)-mediated degradation of p27/p21 (R-DRE-187577)	59	32	7.53	4.25	1.94e-09	1.14e-07
Cyclin E associated events during G1/S transition (R-DRE-69202)	69	37	8.8	4.2	1.39e-10	2.08e-08
Degradation of GLI1 by the proteasome (R-DRE-5610780)	56	30	7.15	4.2	7.61e-09	2.85e-07
Transcriptional regulation by RUNX2 (R-DRE-8878166)	64	34	8.17	4.16	9.21e-10	6.33e-08
Cyclin A:Cdk2-associated events at S phase entry (R-DRE-69656)	70	37	8.93	4.14	1.89e-10	2.6e-08
Metabolism of polyamines (R-DRE-351202)	57	30	7.27	4.12	1.04e-08	3.49e-07
Translesion Synthesis by POLH (R-DRE-110320)	19	10	2.42	4.12	0.000889	0.00858
GLI3 is processed to GLI3R by the proteasome (R-DRE-5610785)	59	31	7.53	4.12	6.11e-09	2.4e-07
p53-Independent G1/S DNA damage checkpoint (R-DRE-69613)	52	27	6.64	4.07	6.88e-08	1.56e-06
p53-Independent DNA Damage Response (R-DRE-69610)	52	27	6.64	4.07	6.88e-08	1.54e-06
Ubiquitin Mediated Degradation of Phosphorylated Cdc25A (R-DRE-69601)	52	27	6.64	4.07	6.88e-08	1.51e-06
Autodegradation of the E3 ubiquitin ligase COP1 (R-DRE-349425)	52	27	6.64	4.07	6.88e-08	1.49e-06
Degradation of AXIN (R-DRE-4641257)	54	28	6.89	4.06	4.05e-08	1.01e-06
The role of GTSE1 in G2/M progression after G2 checkpoint (R-DRE-8852276)	56	29	7.15	4.06	2.38e-08	6.34e-07
Dectin-1 mediated noncanonical NF-kB signaling (R-DRE-5607761)	53	27	6.76	3.99	9.28e-08	1.96e-06
NIK-->noncanonical NF-kB signaling (R-DRE-5676590)	53	27	6.76	3.99	9.28e-08	1.94e-06
AUF1 (hnRNP D0) binds and destabilizes mRNA (R-DRE-450408)	57	29	7.27	3.99	3.21e-08	8.27e-07
Hedgehog ligand biogenesis (R-DRE-5358346)	62	31	7.91	3.92	1.49e-08	4.55e-07
Activation of NF-kappaB in B cells (R-DRE-1169091)	52	26	6.64	3.92	2.11e-07	4.01e-06
Regulation of PTEN stability and activity (R-DRE-8948751)	68	34	8.68	3.92	3.04e-09	1.43e-07
Translesion synthesis by REV1 (R-DRE-110312)	16	8	2.04	3.92	0.00369	0.0315
CDT1 association with the CDC6:ORC:origin complex (R-DRE-68827)	59	29	7.53	3.85	5.72e-08	1.33e-06
Degradation of beta-catenin by the destruction complex (R-DRE-195253)	76	37	9.7	3.82	1.1e-09	7.25e-08
Metabolism of porphyrins (R-DRE-189445)	31	15	3.96	3.79	0.000103	0.00122
Stabilization of p53 (R-DRE-69541)	56	27	7.15	3.78	2.19e-07	4.1e-06
Mitochondrial biogenesis (R-DRE-1592230)	27	13	3.45	3.77	0.000305	0.00322
Transcriptional regulation by RUNX3 (R-DRE-8878159)	79	38	10.08	3.77	8.56e-10	6.14e-08
Oxygen-dependent proline hydroxylation of Hypoxia-inducible Factor Alpha (R-DRE-1234176)	69	33	8.8	3.75	1.2e-08	3.88e-07
Asymmetric localization of PCP proteins (R-DRE-4608870)	61	29	7.78	3.73	9.96e-08	2.03e-06
Cell-extracellular matrix interactions (R-DRE-446353)	19	9	2.42	3.71	0.00278	0.0247
Hedgehog 'off' state (R-DRE-5610787)	93	44	11.87	3.71	6.26e-11	1.03e-08
Translesion synthesis by POLI (R-DRE-5656121)	17	8	2.17	3.69	0.00489	0.04
Translesion synthesis by POLK (R-DRE-5655862)	17	8	2.17	3.69	0.00489	0.0398
Regulation of RAS by GAPs (R-DRE-5658442)	66	31	8.42	3.68	4.53e-08	1.1e-06
Orc1 removal from chromatin (R-DRE-68949)	71	33	9.06	3.64	2.06e-08	5.56e-07
Cross-presentation of soluble exogenous antigens (endosomes) (R-DRE-1236978)	65	30	8.29	3.62	1e-07	2.02e-06
RUNX1 regulates transcription of genes involved in differentiation of HSCs (R-DRE-8939236)	68	31	8.68	3.57	7.68e-08	1.65e-06
p53-Dependent G1/S DNA damage checkpoint (R-DRE-69580)	64	29	8.17	3.55	2.21e-07	4.09e-06
p53-Dependent G1 DNA Damage Response (R-DRE-69563)	64	29	8.17	3.55	2.21e-07	4.04e-06
Autodegradation of Cdh1 by Cdh1:APC/C (R-DRE-174084)	62	28	7.91	3.54	3.74e-07	6.49e-06
Hedgehog 'on' state (R-DRE-5632684)	80	36	10.21	3.53	9.25e-09	3.32e-07
Cellular response to hypoxia (R-DRE-1234174)	74	33	9.44	3.49	4.47e-08	1.1e-06
Respiratory electron transport, ATP synthesis by chemiosmotic coupling, and heat production by uncoupling proteins. (R-DRE-163200)	122	54	15.57	3.47	3.41e-12	9.38e-10
G1/S DNA Damage Checkpoints (R-DRE-69615)	66	29	8.42	3.44	3.66e-07	6.42e-06
APC/C:Cdh1 mediated degradation of Cdc20 and other APC/C:Cdh1 targeted proteins in late mitosis/early G1 (R-DRE-174178)	73	32	9.32	3.44	9.7e-08	2e-06
PCP/CE pathway (R-DRE-4086400)	89	39	11.36	3.43	4.08e-09	1.82e-07
Integrin signaling (R-DRE-354192)	23	10	2.93	3.41	0.00269	0.024
Regulation of mitotic cell cycle (R-DRE-453276)	83	36	10.59	3.4	1.95e-08	5.46e-07
APC/C-mediated degradation of cell cycle proteins (R-DRE-174143)	83	36	10.59	3.4	1.95e-08	5.37e-07
G1/S Transition (R-DRE-69206)	104	45	13.27	3.39	3.72e-10	3.61e-08
MAPK6/MAPK4 signaling (R-DRE-5687128)	79	34	10.08	3.37	5.55e-08	1.31e-06
Lagging Strand Synthesis (R-DRE-69186)	21	9	2.68	3.36	0.00468	0.0384
ROS and RNS production in phagocytes (R-DRE-1222556)	28	12	3.57	3.36	0.00115	0.011
Activation of APC/C and APC/C:Cdc20 mediated degradation of mitotic proteins (R-DRE-176814)	75	32	9.57	3.34	1.58e-07	3.03e-06
ABC-family proteins mediated transport (R-DRE-382556)	94	40	12	3.33	5.01e-09	2.07e-07
Downstream signaling events of B Cell Receptor (BCR) (R-DRE-1168372)	66	28	8.42	3.32	1e-06	1.66e-05
Respiratory electron transport (R-DRE-611105)	99	42	12.63	3.32	2.25e-09	1.24e-07
Signaling by Hedgehog (R-DRE-5358351)	123	52	15.7	3.31	3.25e-11	5.95e-09
APC/C:Cdc20 mediated degradation of mitotic proteins (R-DRE-176409)	74	31	9.44	3.28	3.37e-07	5.97e-06
APC/C:Cdc20 mediated degradation of Securin (R-DRE-174154)	67	28	8.55	3.27	1.27e-06	2.04e-05
APC:Cdc20 mediated degradation of cell cycle proteins prior to satisfation of the cell cycle checkpoint (R-DRE-179419)	72	30	9.19	3.27	5.66e-07	9.63e-06
Intraflagellar transport (R-DRE-5620924)	46	19	5.87	3.24	7.06e-05	0.000862
Cdc20:Phospho-APC/C mediated degradation of Cyclin A (R-DRE-174184)	71	29	9.06	3.2	1.2e-06	1.94e-05
Cytoprotection by HMOX1 (R-DRE-9707564)	119	48	15.19	3.16	6.38e-10	5.54e-08
CDK-mediated phosphorylation and removal of Cdc6 (R-DRE-69017)	72	29	9.19	3.16	1.5e-06	2.36e-05
CLEC7A (Dectin-1) signaling (R-DRE-5607764)	75	30	9.57	3.13	1.12e-06	1.83e-05
DNA strand elongation (R-DRE-69190)	25	10	3.19	3.13	0.00432	0.0359
UCH proteinases (R-DRE-5689603)	83	32	10.59	3.02	9.5e-07	1.6e-05
The citric acid (TCA) cycle and respiratory electron transport (R-DRE-1428517)	174	67	22.2	3.02	1.81e-12	5.97e-10
Mitotic G1 phase and G1/S transition (R-DRE-453279)	130	50	16.59	3.01	1.42e-09	9.03e-08
Signaling by ROBO receptors (R-DRE-376176)	26	10	3.32	3.01	0.00539	0.0434
TNFR2 non-canonical NF-kB pathway (R-DRE-5668541)	81	31	10.34	3	1.58e-06	2.46e-05
DNA Replication Pre-Initiation (R-DRE-69002)	102	39	13.02	3	1.2e-07	2.35e-06
Assembly of the pre-replicative complex (R-DRE-68867)	87	33	11.1	2.97	1.4e-06	2.22e-05
Switching of origins to a post-replicative state (R-DRE-69052)	90	34	11.48	2.96	9.72e-07	1.62e-05
Cellular response to chemical stress (R-DRE-9711123)	149	56	19.01	2.95	2.33e-10	2.75e-08
Synthesis of DNA (R-DRE-69239)	118	44	15.06	2.92	2.47e-08	6.46e-07
Beta-catenin independent WNT signaling (R-DRE-3858494)	124	46	15.82	2.91	1.3e-08	4.04e-07
Regulation of mRNA stability by proteins that bind AU-rich elements (R-DRE-450531)	90	33	11.48	2.87	1.96e-06	2.96e-05
Platelet Aggregation (Plug Formation) (R-DRE-76009)	33	12	4.21	2.85	0.00347	0.03
RAB GEFs exchange GTP for GDP on RABs (R-DRE-8876198)	72	26	9.19	2.83	3.17e-05	0.000418
S Phase (R-DRE-69242)	144	52	18.38	2.83	4.28e-09	1.86e-07
HDR through Single Strand Annealing (SSA) (R-DRE-5685938)	34	12	4.34	2.77	0.00422	0.0354
Translesion synthesis by Y family DNA polymerases bypasses lesions on DNA template (R-DRE-110313)	37	13	4.72	2.75	0.00305	0.0268
G2/M Checkpoints (R-DRE-69481)	143	50	18.25	2.74	1.53e-08	4.6e-07
RND1 GTPase cycle (R-DRE-9696273)	43	15	5.49	2.73	0.00254	0.0228
trans-Golgi Network Vesicle Budding (R-DRE-199992)	64	22	8.17	2.69	0.000209	0.00228
G2/M Transition (R-DRE-69275)	163	56	20.8	2.69	4.53e-09	1.92e-07
MET promotes cell motility (R-DRE-8875878)	38	13	4.85	2.68	0.00586	0.0464
C-type lectin receptors (CLRs) (R-DRE-5621481)	100	34	12.76	2.66	6.12e-06	8.93e-05
Rab regulation of trafficking (R-DRE-9007101)	100	34	12.76	2.66	6.12e-06	8.85e-05
Kinesins (R-DRE-983189)	50	17	6.38	2.66	0.00134	0.0126
Mitotic G2-G2/M phases (R-DRE-453274)	165	56	21.06	2.66	5.56e-09	2.24e-07
DNA Replication (R-DRE-69306)	145	49	18.5	2.65	6.77e-08	1.55e-06
TCF dependent signaling in response to WNT (R-DRE-201681)	157	53	20.03	2.65	1.7e-08	4.85e-07
RHOJ GTPase cycle (R-DRE-9013409)	52	17	6.64	2.56	0.0017	0.0157
DNA Damage Bypass (R-DRE-73893)	46	15	5.87	2.56	0.0034	0.0295
Separation of Sister Chromatids (R-DRE-2467813)	176	57	22.46	2.54	1.57e-08	4.64e-07
Iron uptake and transport (R-DRE-917937)	78	25	9.95	2.51	0.000223	0.0024
Transferrin endocytosis and recycling (R-DRE-917977)	47	15	6	2.5	0.00383	0.0326
Golgi Associated Vesicle Biogenesis (R-DRE-432722)	47	15	6	2.5	0.00383	0.0324
RND3 GTPase cycle (R-DRE-9696264)	44	14	5.61	2.49	0.00543	0.0433
Cell-Cell communication (R-DRE-1500931)	76	24	9.7	2.47	0.000346	0.00363
RHO GTPases Activate Formins (R-DRE-5663220)	111	35	14.16	2.47	1.67e-05	0.000229
COPI-dependent Golgi-to-ER retrograde traffic (R-DRE-6811434)	89	28	11.36	2.47	0.000102	0.00122
Integrin cell surface interactions (R-DRE-216083)	67	21	8.55	2.46	0.000983	0.00943
Regulation of TP53 Activity through Phosphorylation (R-DRE-6804756)	87	27	11.1	2.43	0.00016	0.00182
Organelle biogenesis and maintenance (R-DRE-1852241)	191	59	24.37	2.42	3.28e-08	8.32e-07
Golgi-to-ER retrograde transport (R-DRE-8856688)	98	30	12.51	2.4	0.000108	0.00127
Signaling by WNT (R-DRE-195721)	250	76	31.9	2.38	6.38e-10	5.26e-08
Neddylation (R-DRE-8951664)	224	68	28.58	2.38	6.89e-09	2.64e-07
Cell Cycle Checkpoints (R-DRE-69620)	257	78	32.79	2.38	5.28e-10	4.84e-08
Amplification of signal from unattached kinetochores via a MAD2 inhibitory signal (R-DRE-141444)	87	26	11.1	2.34	0.000455	0.00466
Amplification of signal from the kinetochores (R-DRE-141424)	87	26	11.1	2.34	0.000455	0.00463
Macroautophagy (R-DRE-1632852)	121	36	15.44	2.33	3.57e-05	0.00046
Autophagy (R-DRE-9612973)	121	36	15.44	2.33	3.57e-05	0.000456
Antigen processing-Cross presentation (R-DRE-1236975)	111	33	14.16	2.33	9.19e-05	0.00112
RAF/MAP kinase cascade (R-DRE-5673001)	242	71	30.88	2.3	8.56e-09	3.14e-07
Cell junction organization (R-DRE-446728)	65	19	8.29	2.29	0.00279	0.0247
Mitotic Anaphase (R-DRE-68882)	209	61	26.67	2.29	1.11e-07	2.21e-06
Mitotic Metaphase and Anaphase (R-DRE-2555396)	210	61	26.8	2.28	1.23e-07	2.39e-06
MAPK1/MAPK3 signaling (R-DRE-5684996)	249	72	31.77	2.27	1.27e-08	4.02e-07
Signaling by Insulin receptor (R-DRE-74752)	63	18	8.04	2.24	0.00431	0.0359
PTEN Regulation (R-DRE-6807070)	130	37	16.59	2.23	6.38e-05	0.000786
MAPK family signaling cascades (R-DRE-5683057)	278	78	35.47	2.2	9.5e-09	3.26e-07
Cilium Assembly (R-DRE-5617833)	164	46	20.93	2.2	9.28e-06	0.000132
EML4 and NUDC in mitotic spindle formation (R-DRE-9648025)	101	28	12.89	2.17	0.000669	0.00657
Ub-specific processing proteases (R-DRE-5689880)	166	46	21.18	2.17	1.56e-05	0.000216
Resolution of Sister Chromatid Cohesion (R-DRE-2500257)	112	31	14.29	2.17	0.000459	0.00465
Metabolism of amino acids and derivatives (R-DRE-71291)	242	66	30.88	2.14	2.81e-07	5.1e-06
CDC42 GTPase cycle (R-DRE-9013148)	140	38	17.86	2.13	0.000113	0.00133
Factors involved in megakaryocyte development and platelet production (R-DRE-983231)	111	30	14.16	2.12	0.000697	0.00677
ER to Golgi Anterograde Transport (R-DRE-199977)	145	39	18.5	2.11	9.68e-05	0.00117
EPH-Ephrin signaling (R-DRE-2682334)	82	22	10.46	2.1	0.00449	0.037
Membrane Trafficking (R-DRE-199991)	511	137	65.21	2.1	3.94e-13	2.16e-10
Transport to the Golgi and subsequent modification (R-DRE-948021)	174	46	22.2	2.07	3.8e-05	0.000483
Mitotic Spindle Checkpoint (R-DRE-69618)	103	27	13.14	2.05	0.00192	0.0175
Intra-Golgi and retrograde Golgi-to-ER traffic (R-DRE-6811442)	149	39	19.01	2.05	0.000178	0.00199
RHO GTPase Effectors (R-DRE-195258)	242	63	30.88	2.04	2.6e-06	3.9e-05
Cell Cycle, Mitotic (R-DRE-69278)	455	117	58.06	2.02	2.17e-10	2.75e-08
RAC3 GTPase cycle (R-DRE-9013423)	87	22	11.1	1.98	0.00604	0.0477
RHOA GTPase cycle (R-DRE-8980692)	132	33	16.84	1.96	0.00117	0.0111
Cellular responses to stress (R-DRE-2262752)	478	119	61	1.95	8.13e-10	6.39e-08
Cellular responses to stimuli (R-DRE-8953897)	479	119	61.12	1.95	8.4e-10	6.3e-08
M Phase (R-DRE-68886)	332	82	42.37	1.94	4.27e-07	7.33e-06
Deubiquitination (R-DRE-5688426)	229	56	29.22	1.92	4.35e-05	0.000544
Signaling by Rho GTPases, Miro GTPases and RHOBTB3 (R-DRE-9716542)	618	151	78.86	1.91	9.34e-12	2.2e-09
Antigen processing: Ubiquitination & Proteasome degradation (R-DRE-983168)	307	75	39.18	1.91	1.88e-06	2.88e-05
Signaling by Rho GTPases (R-DRE-194315)	603	147	76.95	1.91	2.54e-11	5.23e-09
PIP3 activates AKT signaling (R-DRE-1257604)	243	59	31.01	1.9	3.24e-05	0.000425
Transcriptional regulation by RUNX1 (R-DRE-8878171)	165	40	21.06	1.9	0.00054	0.00536
Intracellular signaling by second messengers (R-DRE-9006925)	270	65	34.45	1.89	1.24e-05	0.000174
Axon guidance (R-DRE-422475)	259	62	33.05	1.88	2.6e-05	0.000348
Nervous system development (R-DRE-9675108)	260	62	33.18	1.87	2.72e-05	0.000362
Cell Cycle (R-DRE-1640170)	538	128	68.65	1.86	1.97e-09	1.12e-07
Asparagine N-linked glycosylation (R-DRE-446203)	259	61	33.05	1.85	4e-05	0.000503
Vesicle-mediated transport (R-DRE-5653656)	612	144	78.1	1.84	3.3e-10	3.63e-08
Ion channel transport (R-DRE-983712)	128	30	16.33	1.84	0.00508	0.0411
Platelet degranulation (R-DRE-114608)	137	32	17.48	1.83	0.00324	0.0283
RAC1 GTPase cycle (R-DRE-9013149)	173	40	22.08	1.81	0.00147	0.0138
Developmental Biology (R-DRE-1266738)	369	84	47.09	1.78	6.07e-06	8.94e-05
Transport of small molecules (R-DRE-382551)	641	145	81.8	1.77	2.28e-09	1.22e-07
Mitotic Prometaphase (R-DRE-68877)	177	40	22.59	1.77	0.00172	0.0158
RHO GTPase cycle (R-DRE-9012999)	421	95	53.72	1.77	1.59e-06	2.45e-05
Response to elevated platelet cytosolic Ca2+ (R-DRE-76005)	142	32	18.12	1.77	0.00542	0.0434
Class I MHC mediated antigen processing & presentation (R-DRE-983169)	386	86	49.26	1.75	9.41e-06	0.000133
Cytokine Signaling in Immune system (R-DRE-1280215)	300	66	38.28	1.72	0.000123	0.00143
Regulation of TP53 Activity (R-DRE-5633007)	169	37	21.57	1.72	0.00401	0.0338
Transcriptional Regulation by TP53 (R-DRE-3700989)	320	67	40.83	1.64	0.000473	0.00476
Metabolism (R-DRE-1430728)	1712	355	218.46	1.62	1.94e-16	1.6e-13
Platelet activation, signaling and aggregation (R-DRE-76002)	246	51	31.39	1.62	0.00229	0.0208
Signaling by Receptor Tyrosine Kinases (R-DRE-9006934)	405	83	51.68	1.61	0.000165	0.00186
Neutrophil degranulation (R-DRE-6798695)	568	114	72.48	1.57	2.22e-05	0.0003
Post-translational protein modification (R-DRE-597592)	1167	223	148.92	1.5	5.3e-08	1.27e-06
Generic Transcription Pathway (R-DRE-212436)	729	138	93.03	1.48	3.34e-05	0.000434
Signal Transduction (R-DRE-162582)	2235	416	285.2	1.46	9.88e-13	4.07e-10
RNA Polymerase II Transcription (R-DRE-73857)	787	146	100.43	1.45	4.97e-05	0.000616
Hemostasis (R-DRE-109582)	592	109	75.54	1.44	0.000567	0.0056
Adaptive Immune System (R-DRE-1280218)	696	127	88.81	1.43	0.000277	0.00297
Innate Immune System (R-DRE-168249)	988	180	126.08	1.43	1.69e-05	0.00023
Immune System (R-DRE-168256)	1540	275	196.51	1.4	3.35e-07	6e-06
Gene expression (Transcription) (R-DRE-74160)	887	153	113.19	1.35	0.000683	0.00667
Metabolism of proteins (R-DRE-392499)	1525	263	194.6	1.35	6.28e-06	9.01e-05
Unclassified (UNCLASSIFIED)	17474	1896	2229.8	0.85	2.22e-30	3.67e-27
GPCR ligand binding (R-DRE-500792)	491	34	62.65	0.54	0.000214	0.00233
Class A/1 (Rhodopsin-like receptors) (R-DRE-373076)	415	28	52.96	0.53	0.000476	0.00476
G alpha (s) signalling events (R-DRE-418555)	232	13	29.6	0.44	0.00159	0.0149
Major pathway of rRNA processing in the nucleolus and cytosol (R-DRE-6791226)	161	5	20.54	0.24	0.000182	0.00203
rRNA processing (R-DRE-72312)	161	5	20.54	0.24	0.000182	0.00202
rRNA processing in the nucleus and cytosol (R-DRE-8868773)	161	5	20.54	0.24	0.000182	0.002
Antigen activates B Cell Receptor (BCR) leading to generation of second messengers (R-DRE-983695)	85	2	10.85	0.18	0.00356	0.0306
Formation of a pool of free 40S subunits (R-DRE-72689)	88	2	11.23	0.18	0.00247	0.0223
Amine ligand-binding receptors (R-DRE-375280)	146	2	18.63	0.11	6.07e-06	9.02e-05
Creation of C4 and C2 activators (R-DRE-166786)	78	1	9.95	0.1	0.0019	0.0175
Classical antibody-mediated complement activation (R-DRE-173623)	74	0	9.44	< 0.01	0.00029	0.00308
CD22 mediated BCR regulation (R-DRE-5690714)	70	0	8.93	< 0.01	0.00043	0.00443
Downregulated genes in 5 dpf IT325 mutants
Antigen activates B Cell Receptor (BCR) leading to generation of second messengers (R-DRE-983695)	85	46	9.12	5.05	2.18e-15	1.8e-12
CD22 mediated BCR regulation (R-DRE-5690714)	70	35	7.51	4.66	2.56e-11	4.22e-09
GPVI-mediated activation cascade (R-DRE-114604)	17	8	1.82	4.39	0.00183	0.0404
Classical antibody-mediated complement activation (R-DRE-173623)	74	33	7.94	4.16	9.34e-10	7.7e-08
Nonsense Mediated Decay (NMD) independent of the Exon Junction Complex (EJC) (R-DRE-975956)	81	36	8.69	4.14	1.76e-10	1.94e-08
Interleukin-7 signaling (R-DRE-1266695)	18	8	1.93	4.14	0.00243	0.0501
SRP-dependent cotranslational protein targeting to membrane (R-DRE-1799339)	80	35	8.58	4.08	4.38e-10	4.25e-08
FCGR activation (R-DRE-2029481)	85	36	9.12	3.95	5.01e-10	4.59e-08
Creation of C4 and C2 activators (R-DRE-166786)	78	33	8.37	3.94	2.66e-09	1.83e-07
FCERI mediated Ca+2 mobilization (R-DRE-2871809)	111	46	11.91	3.86	3.79e-12	8.94e-10
Cytosolic sensors of pathogen-associated DNA (R-DRE-1834949)	34	14	3.65	3.84	0.000125	0.00403
Formation of a pool of free 40S subunits (R-DRE-72689)	88	36	9.44	3.81	1.06e-09	8.31e-08
Downstream TCR signaling (R-DRE-202424)	22	9	2.36	3.81	0.00207	0.0444
DDX58/IFIH1-mediated induction of interferon-alpha/beta (R-DRE-168928)	32	13	3.43	3.79	0.00024	0.0072
TCR signaling (R-DRE-202403)	37	15	3.97	3.78	8.3e-05	0.00279
Role of phospholipids in phagocytosis (R-DRE-2029485)	100	40	10.73	3.73	2.19e-10	2.26e-08
FCERI mediated NF-kB activation (R-DRE-2871837)	112	44	12.01	3.66	4.48e-11	6.71e-09
Initial triggering of complement (R-DRE-166663)	85	33	9.12	3.62	1.44e-08	7.93e-07
FCERI mediated MAPK activation (R-DRE-2871796)	111	43	11.91	3.61	1.06e-10	1.34e-08
Fc epsilon receptor (FCERI) signaling (R-DRE-2454202)	142	54	15.23	3.55	8.23e-13	2.72e-10
L13a-mediated translational silencing of Ceruloplasmin expression (R-DRE-156827)	98	37	10.51	3.52	3.62e-09	2.39e-07
Signaling by the B Cell Receptor (BCR) (R-DRE-983705)	151	57	16.2	3.52	2.47e-13	1.02e-10
GTP hydrolysis and joining of the 60S ribosomal subunit (R-DRE-72706)	99	37	10.62	3.48	4.51e-09	2.86e-07
Regulation of actin dynamics for phagocytic cup formation (R-DRE-2029482)	134	50	14.37	3.48	9.95e-12	1.82e-09
Scavenging of heme from plasma (R-DRE-2168880)	89	33	9.55	3.46	3.52e-08	1.66e-06
Interleukin-2 family signaling (R-DRE-451927)	27	10	2.9	3.45	0.00215	0.0455
TNF signaling (R-DRE-75893)	47	17	5.04	3.37	8.99e-05	0.00297
Nonsense Mediated Decay (NMD) enhanced by the Exon Junction Complex (EJC) (R-DRE-975957)	100	36	10.73	3.36	1.59e-08	8.48e-07
Nonsense-Mediated Decay (NMD) (R-DRE-927802)	100	36	10.73	3.36	1.59e-08	8.21e-07
Chemokine receptors bind chemokines (R-DRE-380108)	50	18	5.36	3.36	5.93e-05	0.00208
Fcgamma receptor (FCGR) dependent phagocytosis (R-DRE-2029480)	148	53	15.87	3.34	8.56e-12	1.76e-09
Regulation of TNFR1 signaling (R-DRE-5357905)	42	15	4.5	3.33	0.000257	0.00743
Cap-dependent Translation Initiation (R-DRE-72737)	106	37	11.37	3.25	1.96e-08	9.8e-07
Eukaryotic Translation Initiation (R-DRE-72613)	106	37	11.37	3.25	1.96e-08	9.51e-07
Immunoregulatory interactions between a Lymphoid and a non-Lymphoid cell (R-DRE-198933)	142	49	15.23	3.22	1.47e-10	1.73e-08
DAP12 interactions (R-DRE-2172127)	50	17	5.36	3.17	0.000166	0.00507
Death Receptor Signalling (R-DRE-73887)	130	44	13.94	3.16	2.03e-09	1.52e-07
Binding and Uptake of Ligands by Scavenger Receptors (R-DRE-2173782)	102	34	10.94	3.11	1.78e-07	7.52e-06
p75 NTR receptor-mediated signalling (R-DRE-193704)	85	28	9.12	3.07	2.52e-06	9.46e-05
Synthesis of PIPs at the plasma membrane (R-DRE-1660499)	52	17	5.58	3.05	0.000244	0.00717
DAP12 signaling (R-DRE-2424491)	37	12	3.97	3.02	0.00204	0.0442
NRAGE signals death through JNK (R-DRE-193648)	44	14	4.72	2.97	0.00104	0.0249
RMTs methylate histone arginines (R-DRE-3214858)	38	12	4.08	2.94	0.00245	0.0499
Regulation of Complement cascade (R-DRE-977606)	111	35	11.91	2.94	3.53e-07	1.46e-05
Costimulation by the CD28 family (R-DRE-388841)	52	16	5.58	2.87	0.000637	0.0167
Interleukin-1 family signaling (R-DRE-446652)	59	18	6.33	2.84	0.000327	0.00914
Major pathway of rRNA processing in the nucleolus and cytosol (R-DRE-6791226)	161	49	17.27	2.84	5.14e-09	3.14e-07
rRNA processing (R-DRE-72312)	161	49	17.27	2.84	5.14e-09	3.03e-07
rRNA processing in the nucleus and cytosol (R-DRE-8868773)	161	49	17.27	2.84	5.14e-09	2.92e-07
Interleukin-1 signaling (R-DRE-9020702)	43	13	4.61	2.82	0.00227	0.0473
Cell death signalling via NRAGE, NRIF and NADE (R-DRE-204998)	60	18	6.44	2.8	0.000387	0.0106
Complement cascade (R-DRE-166658)	117	35	12.55	2.79	1.16e-06	4.55e-05
Cell surface interactions at the vascular wall (R-DRE-202733)	181	54	19.41	2.78	2.36e-09	1.69e-07
Signaling by Interleukins (R-DRE-449147)	175	48	18.77	2.56	1.37e-07	6.1e-06
PI Metabolism (R-DRE-1483255)	73	19	7.83	2.43	0.00124	0.0285
RAC1 GTPase cycle (R-DRE-9013149)	173	44	18.56	2.37	2.38e-06	9.14e-05
CDC42 GTPase cycle (R-DRE-9013148)	140	34	15.02	2.26	8.1e-05	0.00278
Chromatin modifying enzymes (R-DRE-3247509)	141	33	15.12	2.18	0.000156	0.00495
Chromatin organization (R-DRE-4839726)	141	33	15.12	2.18	0.000156	0.00486
Cytokine Signaling in Immune system (R-DRE-1280215)	300	66	32.18	2.05	7.21e-07	2.9e-05
RHO GTPase cycle (R-DRE-9012999)	421	89	45.16	1.97	3.96e-08	1.82e-06
Adaptive Immune System (R-DRE-1280218)	696	147	74.65	1.97	1.66e-12	4.57e-10
Transcriptional regulation by RUNX1 (R-DRE-8878171)	165	34	17.7	1.92	0.00104	0.0252
Translation (R-DRE-72766)	215	41	23.06	1.78	0.00133	0.03
Hemostasis (R-DRE-109582)	592	112	63.5	1.76	1.42e-07	6.15e-06
Immune System (R-DRE-168256)	1540	285	165.18	1.73	1.66e-16	2.73e-13
Innate Immune System (R-DRE-168249)	988	178	105.97	1.68	7.47e-10	6.49e-08
Signaling by Rho GTPases (R-DRE-194315)	603	107	64.68	1.65	4.41e-06	0.000158
Signaling by Rho GTPases, Miro GTPases and RHOBTB3 (R-DRE-9716542)	618	109	66.29	1.64	4.24e-06	0.000155
Metabolism of RNA (R-DRE-8953854)	537	89	57.6	1.55	0.000274	0.0078
Signal Transduction (R-DRE-162582)	2235	349	239.73	1.46	4.74e-11	6.52e-09
Generic Transcription Pathway (R-DRE-212436)	729	111	78.19	1.42	0.000723	0.0186
Gene expression (Transcription) (R-DRE-74160)	887	133	95.14	1.4	0.000442	0.0118
RNA Polymerase II Transcription (R-DRE-73857)	787	118	84.41	1.4	0.000897	0.0224
Unclassified (UNCLASSIFIED)	17474	1677	1874.25	0.89	6.02e-14	3.31e-11
Cell Cycle (R-DRE-1640170)	538	34	57.71	0.59	0.00161	0.0359
Cell Cycle, Mitotic (R-DRE-69278)	455	26	48.8	0.53	0.000788	0.02
Mitotic Anaphase (R-DRE-68882)	209	8	22.42	0.36	0.00117	0.0276
Mitotic Metaphase and Anaphase (R-DRE-2555396)	210	8	22.52	0.36	0.00117	0.0273
Amine ligand-binding receptors (R-DRE-375280)	146	3	15.66	0.19	0.000408	0.011
Synthesis of DNA (R-DRE-69239)	118	2	12.66	0.16	0.000924	0.0228
Upregulated genes in 5 dpf fr105 mutants
Beta oxidation of lauroyl-CoA to decanoyl-CoA-CoA (R-DRE-77310)	5	5	0.45	11.1	0.000678	0.00577
Beta oxidation of hexanoyl-CoA to butanoyl-CoA (R-DRE-77350)	5	5	0.45	11.1	0.000678	0.00574
Beta oxidation of octanoyl-CoA to hexanoyl-CoA (R-DRE-77348)	5	5	0.45	11.1	0.000678	0.00571
Regulation of commissural axon pathfinding by SLIT and ROBO (R-DRE-428542)	4	4	0.36	11.1	0.00248	0.0176
mitochondrial fatty acid beta-oxidation of saturated fatty acids (R-DRE-77286)	9	8	0.81	9.87	2.64e-05	0.000363
Polymerase switching (R-DRE-69091)	13	11	1.17	9.4	1.08e-06	2.84e-05
Leading Strand Synthesis (R-DRE-69109)	13	11	1.17	9.4	1.08e-06	2.79e-05
Beta oxidation of decanoyl-CoA to octanoyl-CoA-CoA (R-DRE-77346)	6	5	0.54	9.25	0.00116	0.0091
G2/M DNA replication checkpoint (R-DRE-69478)	5	4	0.45	8.88	0.00417	0.0283
Activation of the pre-replicative complex (R-DRE-68962)	31	24	2.79	8.6	1.82e-12	1.43e-10
Lagging Strand Synthesis (R-DRE-69186)	21	16	1.89	8.46	1.07e-08	4.43e-07
DNA strand elongation (R-DRE-69190)	25	19	2.25	8.44	4.63e-10	2.25e-08
Removal of the Flap Intermediate (R-DRE-69166)	16	12	1.44	8.33	8.52e-07	2.27e-05
CDC6 association with the ORC:origin complex (R-DRE-68689)	11	8	0.99	8.08	7.06e-05	0.000821
Processive synthesis on the lagging strand (R-DRE-69183)	17	12	1.53	7.84	1.34e-06	3.31e-05
Mismatch repair (MMR) directed by MSH2:MSH3 (MutSbeta) (R-DRE-5358606)	10	7	0.9	7.77	0.000241	0.00239
Heme biosynthesis (R-DRE-189451)	13	9	1.17	7.69	3.25e-05	0.000429
PCNA-Dependent Long Patch Base Excision Repair (R-DRE-5651801)	19	13	1.71	7.6	6.27e-07	1.72e-05
Activation of ATR in response to replication stress (R-DRE-176187)	34	23	3.06	7.51	3.72e-11	2.27e-09
TP53 Regulates Transcription of Genes Involved in G1 Cell Cycle Arrest (R-DRE-6804116)	9	6	0.81	7.4	0.000822	0.00675
Phosphorylation of Emi1 (R-DRE-176417)	6	4	0.54	7.4	0.0065	0.0419
Mismatch repair (MMR) directed by MSH2:MSH6 (MutSalpha) (R-DRE-5358565)	14	9	1.26	7.14	4.95e-05	0.000579
Mismatch Repair (R-DRE-5358508)	15	9	1.35	6.66	7.34e-05	0.000841
Gap-filling DNA repair synthesis and ligation in GG-NER (R-DRE-5696397)	21	12	1.89	6.34	6.72e-06	0.000127
Resolution of AP sites via the multiple-nucleotide patch replacement pathway (R-DRE-110373)	23	13	2.07	6.28	3.04e-06	6.28e-05
Translesion synthesis by REV1 (R-DRE-110312)	16	9	1.44	6.25	0.000106	0.00119
GRB2:SOS provides linkage to MAPK signaling for Integrins (R-DRE-354194)	11	6	0.99	6.06	0.00176	0.0133
MET activates RAP1 and RAC1 (R-DRE-8875555)	11	6	0.99	6.06	0.00176	0.0132
Translesion synthesis by POLI (R-DRE-5656121)	17	9	1.53	5.88	0.000151	0.00159
Translesion synthesis by POLK (R-DRE-5655862)	17	9	1.53	5.88	0.000151	0.00158
Synthesis of DNA (R-DRE-69239)	118	59	10.63	5.55	2.02e-21	4.76e-19
Adenylate cyclase activating pathway (R-DRE-170660)	10	5	0.9	5.55	0.00569	0.0374
p130Cas linkage to MAPK signaling for integrins (R-DRE-372708)	12	6	1.08	5.55	0.00246	0.0176
Trafficking and processing of endosomal TLR (R-DRE-1679131)	12	6	1.08	5.55	0.00246	0.0175
Telomere C-strand (Lagging Strand) Synthesis (R-DRE-174417)	35	17	3.15	5.39	4.87e-07	1.41e-05
Recognition of DNA damage by PCNA-containing replication complex (R-DRE-110314)	29	14	2.61	5.36	5.23e-06	0.0001
Polymerase switching on the C-strand of the telomere (R-DRE-174411)	25	12	2.25	5.33	2.57e-05	0.000362
Orc1 removal from chromatin (R-DRE-68949)	71	34	6.39	5.32	1.51e-12	1.25e-10
Removal of the Flap Intermediate from the C-strand (R-DRE-174437)	19	9	1.71	5.26	0.000286	0.00278
G1/S Transition (R-DRE-69206)	104	49	9.37	5.23	3.19e-17	6.58e-15
Termination of translesion DNA synthesis (R-DRE-5656169)	30	14	2.7	5.18	7.09e-06	0.000133
Metabolism of porphyrins (R-DRE-189445)	31	14	2.79	5.01	9.51e-06	0.000165
S Phase (R-DRE-69242)	144	65	12.97	5.01	1.32e-21	4.37e-19
DNA Replication (R-DRE-69306)	145	65	13.06	4.98	1.76e-21	4.85e-19
Regulation of APC/C activators between G1/S and early anaphase (R-DRE-176408)	27	12	2.43	4.93	4.64e-05	0.000547
Switching of origins to a post-replicative state (R-DRE-69052)	90	39	8.11	4.81	4.25e-13	3.69e-11
DNA Replication Pre-Initiation (R-DRE-69002)	102	44	9.19	4.79	1.55e-14	1.5e-12
Processive synthesis on the C-strand of the telomere (R-DRE-174414)	21	9	1.89	4.76	0.00051	0.00447
CDT1 association with the CDC6:ORC:origin complex (R-DRE-68827)	59	25	5.31	4.7	9.36e-09	3.96e-07
Translesion Synthesis by POLH (R-DRE-110320)	19	8	1.71	4.68	0.00114	0.009
Resolution of Abasic Sites (AP sites) (R-DRE-73933)	34	14	3.06	4.57	2.17e-05	0.00032
Mitotic G1 phase and G1/S transition (R-DRE-453279)	130	53	11.71	4.53	2.18e-16	3.6e-14
SCF(Skp2)-mediated degradation of p27/p21 (R-DRE-187577)	59	24	5.31	4.52	3.43e-08	1.23e-06
Translesion synthesis by Y family DNA polymerases bypasses lesions on DNA template (R-DRE-110313)	37	15	3.33	4.5	1.29e-05	0.000205
Amplification of signal from unattached kinetochores via a MAD2 inhibitory signal (R-DRE-141444)	87	35	7.84	4.47	3.46e-11	2.29e-09
Amplification of signal from the kinetochores (R-DRE-141424)	87	35	7.84	4.47	3.46e-11	2.2e-09
Regulation of mitotic cell cycle (R-DRE-453276)	83	33	7.48	4.41	1.6e-10	8.78e-09
APC/C-mediated degradation of cell cycle proteins (R-DRE-174143)	83	33	7.48	4.41	1.6e-10	8.5e-09
Extension of Telomeres (R-DRE-180786)	48	19	4.32	4.4	1.25e-06	3.17e-05
Assembly of the pre-replicative complex (R-DRE-68867)	87	34	7.84	4.34	1.23e-10	7.22e-09
Mitochondrial Fatty Acid Beta-Oxidation (R-DRE-77289)	36	14	3.24	4.32	3.61e-05	0.000454
Signaling by Hippo (R-DRE-2028269)	18	7	1.62	4.32	0.00331	0.023
Activation of APC/C and APC/C:Cdc20 mediated degradation of mitotic proteins (R-DRE-176814)	75	29	6.75	4.29	3.36e-09	1.5e-07
Regulation of ornithine decarboxylase (ODC) (R-DRE-350562)	50	19	4.5	4.22	2.04e-06	4.73e-05
Mitotic Spindle Checkpoint (R-DRE-69618)	103	39	9.28	4.2	1.18e-11	8.49e-10
APC/C:Cdc20 mediated degradation of mitotic proteins (R-DRE-176409)	74	28	6.66	4.2	9.12e-09	3.96e-07
Cyclin E associated events during G1/S transition (R-DRE-69202)	69	26	6.21	4.18	3.27e-08	1.2e-06
Gap junction trafficking and regulation (R-DRE-157858)	16	6	1.44	4.16	0.00742	0.0467
Regulation of RUNX2 expression and activity (R-DRE-8939902)	51	19	4.59	4.14	2.58e-06	5.67e-05
Cyclin A:Cdk2-associated events at S phase entry (R-DRE-69656)	70	26	6.3	4.12	4.14e-08	1.45e-06
Condensation of Prophase Chromosomes (R-DRE-2299718)	27	10	2.43	4.11	0.000634	0.00542
APC/C:Cdh1 mediated degradation of Cdc20 and other APC/C:Cdh1 targeted proteins in late mitosis/early G1 (R-DRE-174178)	73	27	6.57	4.11	2.45e-08	9.42e-07
DNA Damage Bypass (R-DRE-73893)	46	17	4.14	4.1	9.35e-06	0.000164
RHO GTPases Activate Formins (R-DRE-5663220)	111	41	10	4.1	6.7e-12	5.02e-10
Inactivation of APC/C via direct inhibition of the APC/C complex (R-DRE-141430)	19	7	1.71	4.09	0.00421	0.0285
Inhibition of the proteolytic activity of APC/C required for the onset of anaphase by mitotic spindle checkpoint components (R-DRE-141405)	19	7	1.71	4.09	0.00421	0.0284
Phosphorylation of the APC/C (R-DRE-176412)	19	7	1.71	4.09	0.00421	0.0282
Cdc20:Phospho-APC/C mediated degradation of Cyclin A (R-DRE-174184)	No statistically significant results	26	6.39	4.07	5.21e-08	1.79e-06
APC:Cdc20 mediated degradation of cell cycle proteins prior to satisfation of the cell cycle checkpoint (R-DRE-179419)	72	26	6.48	4.01	6.54e-08	2.2e-06
Transcriptional regulation by RUNX2 (R-DRE-8878166)	64	23	5.76	3.99	3.95e-07	1.19e-05
Cell Cycle Checkpoints (R-DRE-69620)	257	92	23.15	3.97	3.7e-24	1.53e-21
FBXL7 down-regulates AURKA during mitotic entry and in early mitosis (R-DRE-8854050)	56	20	5.04	3.97	2.4e-06	5.35e-05
Resolution of Sister Chromatid Cohesion (R-DRE-2500257)	112	40	10.09	3.97	2.79e-11	1.92e-09
EML4 and NUDC in mitotic spindle formation (R-DRE-9648025)	101	36	9.1	3.96	2.8e-10	1.45e-08
HDR through Single Strand Annealing (SSA) (R-DRE-5685938)	34	12	3.06	3.92	0.000268	0.00263
Ubiquitin-dependent degradation of Cyclin D (R-DRE-75815)	51	18	4.59	3.92	8.64e-06	0.000157
Metabolism of polyamines (R-DRE-351202)	57	20	5.13	3.9	2.99e-06	6.25e-05
Insulin receptor recycling (R-DRE-77387)	20	7	1.8	3.89	0.00528	0.035
G2/M Checkpoints (R-DRE-69481)	143	50	12.88	3.88	1.88e-13	1.72e-11
Integrin signaling (R-DRE-354192)	23	8	2.07	3.86	0.00301	0.0211
CDK-mediated phosphorylation and removal of Cdc6 (R-DRE-69017)	72	25	6.48	3.86	2.14e-07	6.66e-06
p53-Independent G1/S DNA damage checkpoint (R-DRE-69613)	52	18	4.68	3.84	1.07e-05	0.000179
p53-Independent DNA Damage Response (R-DRE-69610)	52	18	4.68	3.84	1.07e-05	0.000177
Ubiquitin Mediated Degradation of Phosphorylated Cdc25A (R-DRE-69601)	52	18	4.68	3.84	1.07e-05	0.000176
Signaling by ROBO receptors (R-DRE-376176)	26	9	2.34	3.84	0.00173	0.0131
Regulation of HMOX1 expression and activity (R-DRE-9707587)	61	21	5.49	3.82	2.19e-06	5.01e-05
APC/C:Cdc20 mediated degradation of Securin (R-DRE-174154)	67	23	6.03	3.81	7.6e-07	2.06e-05
Presynaptic phase of homologous DNA pairing and strand exchange (R-DRE-5693616)	38	13	3.42	3.8	0.000194	0.00198
Separation of Sister Chromatids (R-DRE-2467813)	176	60	15.85	3.79	1.9e-15	2.41e-13
Regulation of RUNX3 expression and activity (R-DRE-8941858)	53	18	4.77	3.77	1.33e-05	0.000209
The role of GTSE1 in G2/M progression after G2 checkpoint (R-DRE-8852276)	56	19	5.04	3.77	7.81e-06	0.000145
Autodegradation of Cdh1 by Cdh1:APC/C (R-DRE-174084)	62	21	5.58	3.76	2.7e-06	5.79e-05
Degradation of AXIN (R-DRE-4641257)	54	18	4.86	3.7	1.64e-05	0.00025
Degradation of DVL (R-DRE-4641258)	57	19	5.13	3.7	9.61e-06	0.000165
G1/S DNA Damage Checkpoints (R-DRE-69615)	66	22	5.94	3.7	1.96e-06	4.61e-05
RHOU GTPase cycle (R-DRE-9013420)	42	14	3.78	3.7	0.000139	0.00151
p53-Dependent G1/S DNA damage checkpoint (R-DRE-69580)	64	21	5.76	3.64	4.07e-06	8.2e-05
p53-Dependent G1 DNA Damage Response (R-DRE-69563)	64	21	5.76	3.64	4.07e-06	8.1e-05
Activation of NF-kappaB in B cells (R-DRE-1169091)	52	17	4.68	3.63	3.42e-05	0.000448
Autodegradation of the E3 ubiquitin ligase COP1 (R-DRE-349425)	52	17	4.68	3.63	3.42e-05	0.000444
PCP/CE pathway (R-DRE-4086400)	89	29	8.02	3.62	7.32e-08	2.42e-06
RND1 GTPase cycle (R-DRE-9696273)	43	14	3.87	3.62	0.000171	0.00177
Homologous DNA Pairing and Strand Exchange (R-DRE-5693579)	40	13	3.6	3.61	0.000293	0.00283
Dual Incision in GG-NER (R-DRE-5696400)	40	13	3.6	3.61	0.000293	0.00281
HDR through Homologous Recombination (HRR) (R-DRE-5685942)	59	19	5.31	3.58	1.44e-05	0.000224
GLI3 is processed to GLI3R by the proteasome (R-DRE-5610785)	59	19	5.31	3.58	1.44e-05	0.000222
ROS and RNS production in phagocytes (R-DRE-1222556)	28	9	2.52	3.57	0.00262	0.0185
Degradation of GLI1 by the proteasome (R-DRE-5610780)	56	18	5.04	3.57	2.45e-05	0.000354
ROS sensing by NFE2L2 (R-DRE-8932339)	53	17	4.77	3.56	4.17e-05	0.000513
Dectin-1 mediated noncanonical NF-kB signaling (R-DRE-5607761)	53	17	4.77	3.56	4.17e-05	0.00051
NIK-->noncanonical NF-kB signaling (R-DRE-5676590)	53	17	4.77	3.56	4.17e-05	0.000506
Mitotic Anaphase (R-DRE-68882)	209	67	18.82	3.56	5.47e-16	8.21e-14
Mitotic Metaphase and Anaphase (R-DRE-2555396)	210	67	18.91	3.54	6.65e-16	9.14e-14
TP53 Regulates Transcription of Cell Cycle Genes (R-DRE-6791312)	38	12	3.42	3.51	0.000614	0.00533
Asymmetric localization of PCP proteins (R-DRE-4608870)	61	19	5.49	3.46	2.11e-05	0.000317
RHOV GTPase cycle (R-DRE-9013424)	42	13	3.78	3.44	0.000433	0.00392
Hedgehog ligand biogenesis (R-DRE-5358346)	62	19	5.58	3.4	2.55e-05	0.000366
Oxygen-dependent proline hydroxylation of Hypoxia-inducible Factor Alpha (R-DRE-1234176)	69	21	6.21	3.38	1.07e-05	0.000179
Transcriptional regulation by RUNX3 (R-DRE-8878159)	79	24	7.12	3.37	2.64e-06	5.73e-05
Stabilization of p53 (R-DRE-69541)	56	17	5.04	3.37	7.37e-05	0.000839
Regulation of RAS by GAPs (R-DRE-5658442)	66	20	5.94	3.36	1.81e-05	0.000274
Platelet Aggregation (Plug Formation) (R-DRE-76009)	33	10	2.97	3.36	0.00221	0.0161
Telomere Maintenance (R-DRE-157579)	63	19	5.67	3.35	3.07e-05	0.000408
Cell Cycle, Mitotic (R-DRE-69278)	455	137	40.98	3.34	4.14e-29	3.41e-26
Chromosome Maintenance (R-DRE-73886)	87	26	7.84	3.32	1.33e-06	3.32e-05
AUF1 (hnRNP D0) binds and destabilizes mRNA (R-DRE-450408)	57	17	5.13	3.31	8.84e-05	0.000999
trans-Golgi Network Vesicle Budding (R-DRE-199992)	64	19	5.76	3.3	3.67e-05	0.000459
RND3 GTPase cycle (R-DRE-9696264)	44	13	3.96	3.28	0.000625	0.00537
RHOC GTPase cycle (R-DRE-9013106)	68	20	6.12	3.27	2.59e-05	0.000362
Regulation of PTEN stability and activity (R-DRE-8948751)	68	20	6.12	3.27	2.59e-05	0.000359
Cross-presentation of soluble exogenous antigens (endosomes) (R-DRE-1236978)	65	19	5.85	3.25	4.38e-05	0.00052
COPI-dependent Golgi-to-ER retrograde traffic (R-DRE-6811434)	89	26	8.02	3.24	1.89e-06	4.52e-05
MET promotes cell motility (R-DRE-8875878)	38	11	3.42	3.21	0.00184	0.0136
Cellular response to hypoxia (R-DRE-1234174)	74	21	6.66	3.15	2.57e-05	0.000365
Retinoid metabolism and transport (R-DRE-975634)	32	9	2.88	3.12	0.00546	0.0361
Kinesins (R-DRE-983189)	50	14	4.5	3.11	0.000615	0.00531
RUNX1 regulates transcription of genes involved in differentiation of HSCs (R-DRE-8939236)	68	19	6.12	3.1	7.29e-05	0.000841
MAPK6/MAPK4 signaling (R-DRE-5687128)	79	22	7.12	3.09	2.13e-05	0.000316
Metabolism of fat-soluble vitamins (R-DRE-6806667)	36	10	3.24	3.08	0.00375	0.0258
Golgi Associated Vesicle Biogenesis (R-DRE-432722)	47	13	4.23	3.07	0.00105	0.0085
Degradation of beta-catenin by the destruction complex (R-DRE-195253)	76	21	6.84	3.07	3.57e-05	0.000453
Golgi-to-ER retrograde transport (R-DRE-8856688)	98	27	8.83	3.06	3.07e-06	6.26e-05
EPH-ephrin mediated repulsion of cells (R-DRE-3928665)	51	14	4.59	3.05	0.000725	0.00604
Downstream signaling events of B Cell Receptor (BCR) (R-DRE-1168372)	66	18	5.94	3.03	0.000145	0.00154
Lysosome Vesicle Biogenesis (R-DRE-432720)	33	9	2.97	3.03	0.00645	0.0419
TNFR2 non-canonical NF-kB pathway (R-DRE-5668541)	81	22	7.3	3.02	2.93e-05	0.000397
Cell Cycle (R-DRE-1640170)	538	146	48.45	3.01	4.65e-27	2.56e-24
Mitotic Prometaphase (R-DRE-68877)	177	48	15.94	3.01	8.59e-10	4.05e-08
RHOJ GTPase cycle (R-DRE-9013409)	52	14	4.68	2.99	0.000851	0.00695
Hedgehog 'off' state (R-DRE-5610787)	93	25	8.38	2.98	1.01e-05	0.000171
Collagen biosynthesis and modifying enzymes (R-DRE-1650814)	60	16	5.4	2.96	0.000409	0.00373
Beta-catenin independent WNT signaling (R-DRE-3858494)	124	33	11.17	2.95	5.03e-07	1.43e-05
RND2 GTPase cycle (R-DRE-9696270)	42	11	3.78	2.91	0.00355	0.0245
Base Excision Repair (R-DRE-73884)	54	14	4.86	2.88	0.00116	0.00907
Collagen formation (R-DRE-1474290)	No statistically significant results	17	5.94	2.86	0.000385	0.00359
M Phase (R-DRE-68886)	332	85	29.9	2.84	5.22e-15	5.38e-13
ABC-family proteins mediated transport (R-DRE-382556)	94	24	8.47	2.83	3.06e-05	0.000411
ECM proteoglycans (R-DRE-3000178)	47	12	4.23	2.83	0.00283	0.02
Integrin cell surface interactions (R-DRE-216083)	67	17	6.03	2.82	0.000446	0.004
Complex I biogenesis (R-DRE-6799198)	56	14	5.04	2.78	0.00156	0.0119
Hedgehog 'on' state (R-DRE-5632684)	80	20	7.21	2.78	0.000173	0.00178
RHOA GTPase cycle (R-DRE-8980692)	132	33	11.89	2.78	2.26e-06	5.12e-05
Gap-filling DNA repair synthesis and ligation in TC-NER (R-DRE-6782210)	64	16	5.76	2.78	0.000744	0.00617
Dual incision in TC-NER (R-DRE-6782135)	64	16	5.76	2.78	0.000744	0.00614
RHO GTPase Effectors (R-DRE-195258)	242	60	21.8	2.75	1.54e-10	8.75e-09
Transcription-Coupled Nucleotide Excision Repair (TC-NER) (R-DRE-6781827)	74	18	6.66	2.7	0.000473	0.00422
Mitotic G2-G2/M phases (R-DRE-453274)	165	40	14.86	2.69	2.89e-07	8.83e-06
Regulation of TP53 Activity through Phosphorylation (R-DRE-6804756)	87	21	7.84	2.68	0.000271	0.00265
UCH proteinases (R-DRE-5689603)	83	20	7.48	2.68	0.000399	0.00365
G2/M Transition (R-DRE-69275)	163	39	14.68	2.66	5.27e-07	1.47e-05
G2/M DNA damage checkpoint (R-DRE-69473)	72	17	6.48	2.62	0.00135	0.0105
CDC42 GTPase cycle (R-DRE-9013148)	140	33	12.61	2.62	5.12e-06	9.94e-05
Cytoprotection by HMOX1 (R-DRE-9707564)	119	28	10.72	2.61	2.81e-05	0.000383
Plasma lipoprotein assembly, remodeling, and clearance (R-DRE-174824)	51	12	4.59	2.61	0.00497	0.0331
Transferrin endocytosis and recycling (R-DRE-917977)	47	11	4.23	2.6	0.00725	0.0464
Chondroitin sulfate/dermatan sulfate metabolism (R-DRE-1793185)	47	11	4.23	2.6	0.00725	0.0462
Amino acids regulate mTORC1 (R-DRE-9639288)	47	11	4.23	2.6	0.00725	0.046
Cellular response to starvation (R-DRE-9711097)	47	11	4.23	2.6	0.00725	0.0458
RHOQ GTPase cycle (R-DRE-9013406)	56	13	5.04	2.58	0.0039	0.0267
Signaling by PDGF (R-DRE-186797)	56	13	5.04	2.58	0.0039	0.0266
EPH-Ephrin signaling (R-DRE-2682334)	82	19	7.39	2.57	0.000721	0.00604
Iron uptake and transport (R-DRE-917937)	78	18	7.02	2.56	0.00105	0.00852
Signaling by Hedgehog (R-DRE-5358351)	123	28	11.08	2.53	4.36e-05	0.000522
HDR through Homologous Recombination (HRR) or Single Strand Annealing (SSA) (R-DRE-5693567)	97	22	8.74	2.52	Reactome pathways	0.00296
CLEC7A (Dectin-1) signaling (R-DRE-5607764)	75	17	6.75	2.52	0.00167	0.0127
MHC class II antigen presentation (R-DRE-2132295)	71	16	6.39	2.5	0.00243	0.0175
Factors involved in megakaryocyte development and platelet production (R-DRE-983231)	111	25	10	2.5	0.000129	0.00141
Mitotic Prophase (R-DRE-68875)	76	17	6.84	2.48	0.00181	0.0135
Cell-Cell communication (R-DRE-1500931)	76	17	6.84	2.48	0.00181	0.0134
Homology Directed Repair (R-DRE-5693538)	103	23	9.28	2.48	0.000265	0.00262
TCF dependent signaling in response to WNT (R-DRE-201681)	157	35	14.14	2.48	8.35e-06	0.000153
COPI-mediated anterograde transport (R-DRE-6807878)	87	19	7.84	2.42	0.00114	0.00906
RAC3 GTPase cycle (R-DRE-9013423)	87	19	7.84	2.42	0.00114	0.00902
Antigen processing-Cross presentation (R-DRE-1236975)	111	24	10	2.4	0.000389	0.00361
Cell junction organization (R-DRE-446728)	65	14	5.85	2.39	0.00608	0.0398
Intra-Golgi and retrograde Golgi-to-ER traffic (R-DRE-6811442)	149	32	13.42	2.38	3.57e-05	0.00046
Cellular response to chemical stress (R-DRE-9711123)	149	32	13.42	2.38	3.57e-05	0.000456
RAC1 GTPase cycle (R-DRE-9013149)	173	37	15.58	2.37	1.16e-05	0.000186
Regulation of mRNA stability by proteins that bind AU-rich elements (R-DRE-450531)	90	19	8.11	2.34	0.00234	0.0169
Processing of DNA double-strand break ends (R-DRE-5693607)	67	14	6.03	2.32	0.00718	0.0461
Signaling by Rho GTPases (R-DRE-194315)	603	126	54.31	2.32	2.01e-15	2.36e-13
Signaling by WNT (R-DRE-195721)	250	52	22.52	2.31	4.42e-07	1.3e-05
DNA Double-Strand Break Repair (R-DRE-5693532)	130	27	11.71	2.31	0.000229	0.0023
ER to Golgi Anterograde Transport (R-DRE-199977)	145	30	13.06	2.3	0.00014	0.00151
Signaling by Rho GTPases, Miro GTPases and RHOBTB3 (R-DRE-9716542)	618	127	55.66	2.28	4.17e-15	4.58e-13
Respiratory electron transport (R-DRE-611105)	99	20	8.92	2.24	0.00215	0.0158
Response to elevated platelet cytosolic Ca2+ (R-DRE-76005)	142	28	12.79	2.19	0.000394	0.00363
Platelet degranulation (R-DRE-114608)	137	27	12.34	2.19	0.000518	0.00452
Transport to the Golgi and subsequent modification (R-DRE-948021)	174	34	15.67	2.17	0.000117	0.00131
PTEN Regulation (R-DRE-6807070)	130	25	11.71	2.14	0.00111	0.00887
C-type lectin receptors (CLRs) (R-DRE-5621481)	100	19	9.01	2.11	0.00643	0.0419
Membrane Trafficking (R-DRE-199991)	511	97	46.02	2.11	3.41e-10	1.71e-08
Asparagine N-linked glycosylation (R-DRE-446203)	259	49	23.33	2.1	9.09e-06	0.000163
Respiratory electron transport, ATP synthesis by chemiosmotic coupling, and heat production by uncoupling proteins. (R-DRE-163200)	122	23	10.99	2.09	0.00219	0.016
Extracellular matrix organization (R-DRE-1474244)	290	54	26.12	2.07	4.48e-06	8.81e-05
Platelet activation, signaling and aggregation (R-DRE-76002)	246	45	22.16	2.03	4e-05	0.000496
RHO GTPase cycle (R-DRE-9012999)	421	77	37.92	2.03	9.76e-08	3.16e-06
Cellular responses to stress (R-DRE-2262752)	478	87	43.05	2.02	1.74e-08	7e-07
Cellular responses to stimuli (R-DRE-8953897)	479	87	43.14	2.02	1.81e-08	7.11e-07
Regulation of Insulin-like Growth Factor (IGF) transport and uptake by Insulin-like Growth Factor Binding Proteins (IGFBPs) (R-DRE-381426)	148	26	13.33	1.95	0.00326	0.0228
Axon guidance (R-DRE-422475)	259	45	23.33	1.93	0.000136	0.00148
RAF/MAP kinase cascade (R-DRE-5673001)	242	42	21.8	1.93	0.000205	0.00208
Nervous system development (R-DRE-9675108)	260	45	23.42	1.92	0.000141	0.00151
MAPK1/MAPK3 signaling (R-DRE-5684996)	249	43	22.43	1.92	0.000234	0.00234
Intracellular signaling by second messengers (R-DRE-9006925)	270	46	24.32	1.89	0.000182	0.00186
Transcriptional regulation by RUNX1 (R-DRE-8878171)	165	28	14.86	1.88	0.00349	0.0242
Metabolism of amino acids and derivatives (R-DRE-71291)	242	41	21.8	1.88	0.000444	0.004
MAPK family signaling cascades (R-DRE-5683057)	278	47	25.04	1.88	0.000157	0.00164
Vesicle-mediated transport (R-DRE-5653656)	612	103	55.12	1.87	2.73e-08	1.02e-06
The citric acid (TCA) cycle and respiratory electron transport (R-DRE-1428517)	174	29	15.67	1.85	0.00437	0.0292
Fatty acid metabolism (R-DRE-8978868)	157	26	14.14	1.84	0.00646	0.0418
Ub-specific processing proteases (R-DRE-5689880)	166	27	14.95	1.81	0.00793	0.0498
Neddylation (R-DRE-8951664)	224	36	20.17	1.78	0.00209	0.0154
Signaling by Receptor Tyrosine Kinases (R-DRE-9006934)	405	65	36.48	1.78	4.3e-05	0.000517
PIP3 activates AKT signaling (R-DRE-1257604)	243	39	21.89	1.78	0.00148	0.0113
DNA Repair (R-DRE-73894)	276	43	24.86	1.73	0.00142	0.0109
Developmental Biology (R-DRE-1266738)	369	57	33.23	1.72	0.000349	0.00327
Transcriptional Regulation by TP53 (R-DRE-3700989)	320	49	28.82	1.7	0.0011	0.00889
Hemostasis (R-DRE-109582)	592	90	53.32	1.69	1.1e-05	0.000178
Transport of small molecules (R-DRE-382551)	641	96	57.73	1.66	9.15e-06	0.000162
Signal Transduction (R-DRE-162582)	2235	331	201.29	1.64	4.26e-17	7.81e-15
Neutrophil degranulation (R-DRE-6798695)	568	82	51.16	1.6	0.000123	0.00136
Post-translational protein modification (R-DRE-597592)	1167	165	105.1	1.57	1.31e-07	4.15e-06
Metabolism (R-DRE-1430728)	1712	235	154.19	1.52	2e-09	9.16e-08
Innate Immune System (R-DRE-168249)	988	133	88.98	1.49	2.39e-05	0.000349
Generic Transcription Pathway (R-DRE-212436)	729	98	65.66	1.49	0.000313	0.00297
RNA Polymerase II Transcription (R-DRE-73857)	787	103	70.88	1.45	0.000509	0.00449
Metabolism of proteins (R-DRE-392499)	1525	198	137.35	1.44	1.58e-06	3.82e-05
Gene expression (Transcription) (R-DRE-74160)	887	115	79.89	1.44	0.000349	0.00329
Immune System (R-DRE-168256)	1540	198	138.7	1.43	2.74e-06	5.79e-05
Unclassified (UNCLASSIFIED)	17474	1267	1573.77	0.81	7.55e-37	1.25e-33
G alpha (s) signalling events (R-DRE-418555)	232	7	20.89	0.34	0.00128	0.00993
Amine ligand-binding receptors (R-DRE-375280)	146	2	13.15	0.15	0.000478	0.00424
Downregulated genes in 5 dpf fr105 mutants
Free fatty acid receptors (R-DRE-444209)	8	5	0.59	8.42	0.00126	0.0289
DSCAM interactions (R-DRE-376172)	8	5	0.59	8.42	0.00126	0.0285
MAPK1 (ERK2) activation (R-DRE-112411)	9	5	0.67	7.48	0.00185	0.0391
Attenuation phase (R-DRE-3371568)	15	7	1.11	6.29	0.000503	0.0132
Formation of a pool of free 40S subunits (R-DRE-72689)	88	38	6.53	5.82	3.37e-15	2.78e-12
GPVI-mediated activation cascade (R-DRE-114604)	17	7	1.26	5.55	0.000904	0.0216
L13a-mediated translational silencing of Ceruloplasmin expression (R-DRE-156827)	98	40	7.27	5.5	2.87e-15	4.74e-12
Nonsense Mediated Decay (NMD) independent of the Exon Junction Complex (EJC) (R-DRE-975956)	81	33	6.01	5.49	7.87e-13	2.16e-10
GTP hydrolysis and joining of the 60S ribosomal subunit (R-DRE-72706)	99	40	7.35	5.44	3.76e-15	2.07e-12
SRP-dependent cotranslational protein targeting to membrane (R-DRE-1799339)	80	32	5.94	5.39	2.58e-12	6.07e-10
Cap-dependent Translation Initiation (R-DRE-72737)	106	40	7.87	5.08	2.32e-14	9.58e-12
Eukaryotic Translation Initiation (R-DRE-72613)	106	40	7.87	5.08	2.32e-14	7.66e-12
Antigen activates B Cell Receptor (BCR) leading to generation of second messengers (R-DRE-983695)	85	32	6.31	5.07	9.37e-12	1.93e-09
RAF-independent MAPK1/3 activation (R-DRE-112409)	22	8	1.63	4.9	0.000758	0.0189
Formation of the ternary complex, and subsequently, the 43S complex (R-DRE-72695)	48	17	3.56	4.77	1.34e-06	5.65e-05
CD22 mediated BCR regulation (R-DRE-5690714)	70	24	5.2	4.62	1.58e-08	1.37e-06
NRAGE signals death through JNK (R-DRE-193648)	44	15	3.27	4.59	8.09e-06	0.00029
Nonsense Mediated Decay (NMD) enhanced by the Exon Junction Complex (EJC) (R-DRE-975957)	100	34	7.42	4.58	2.09e-11	3.45e-09
Nonsense-Mediated Decay (NMD) (R-DRE-927802)	100	34	7.42	4.58	2.09e-11	3.14e-09
Ribosomal scanning and start codon recognition (R-DRE-72702)	55	18	4.08	4.41	1.68e-06	6.91e-05
Translation initiation complex formation (R-DRE-72649)	55	18	4.08	4.41	1.68e-06	6.74e-05
Activation of the mRNA upon binding of the cap-binding complex and eIFs, and subsequent binding to 43S (R-DRE-72662)	56	18	4.16	4.33	2.07e-06	8.14e-05
TNFR1-induced NFkappaB signaling pathway (R-DRE-5357956)	28	9	2.08	4.33	0.000746	0.0189
Inositol phosphate metabolism (R-DRE-1483249)	40	12	2.97	4.04	0.000176	0.00538
TNF signaling (R-DRE-75893)	47	14	3.49	4.01	5.55e-05	0.00187
FCERI mediated MAPK activation (R-DRE-2871796)	111	33	8.24	4.01	7.34e-10	1.01e-07
DAP12 signaling (R-DRE-2424491)	37	11	2.75	4.01	0.000347	0.00939
Classical antibody-mediated complement activation (R-DRE-173623)	74	22	5.49	4.01	4.81e-07	2.27e-05
Regulation of TNFR1 signaling (R-DRE-5357905)	42	12	3.12	3.85	0.000257	0.00745
FCGR activation (R-DRE-2029481)	85	24	6.31	3.8	3.26e-07	1.63e-05
Creation of C4 and C2 activators (R-DRE-166786)	78	22	5.79	3.8	1.01e-06	4.51e-05
DDX58/IFIH1-mediated induction of interferon-alpha/beta (R-DRE-168928)	32	9	2.38	3.79	0.00164	0.036
DAP12 interactions (R-DRE-2172127)	50	14	3.71	3.77	Reactome pathways	0.00314
FCERI mediated Ca+2 mobilization (R-DRE-2871809)	111	31	8.24	3.76	8.22e-09	7.98e-07
p75 NTR receptor-mediated signalling (R-DRE-193704)	85	23	6.31	3.65	1.06e-06	4.61e-05
Scavenging of heme from plasma (R-DRE-2168880)	89	24	6.61	3.63	6.57e-07	3.01e-05
FCERI mediated NF-kB activation (R-DRE-2871837)	112	30	8.31	3.61	3.15e-08	2.36e-06
Cell death signalling via NRAGE, NRIF and NADE (R-DRE-204998)	60	16	4.45	3.59	5.19e-05	0.00179
Death Receptor Signalling (R-DRE-73887)	130	34	9.65	3.52	6.48e-09	7.13e-07
Fc epsilon receptor (FCERI) signaling (R-DRE-2454202)	142	37	10.54	3.51	1.55e-09	1.82e-07
Role of phospholipids in phagocytosis (R-DRE-2029485)	100	26	7.42	3.5	4.15e-07	2.01e-05
Initial triggering of complement (R-DRE-166663)	85	22	6.31	3.49	3.35e-06	0.000125
Regulation of actin dynamics for phagocytic cup formation (R-DRE-2029482)	134	34	9.95	3.42	1.23e-08	1.13e-06
Chemokine receptors bind chemokines (R-DRE-380108)	50	12	3.71	3.23	0.000971	0.0229
Signaling by the B Cell Receptor (BCR) (R-DRE-983705)	151	36	11.21	3.21	1.84e-08	1.52e-06
Fcgamma receptor (FCGR) dependent phagocytosis (R-DRE-2029480)	148	35	10.99	3.19	3.44e-08	2.46e-06
Binding and Uptake of Ligands by Scavenger Receptors (R-DRE-2173782)	102	24	7.57	3.17	5.02e-06	0.000184
Immunoregulatory interactions between a Lymphoid and a non-Lymphoid cell (R-DRE-198933)	142	33	10.54	3.13	1.19e-07	7.25e-06
CDC42 GTPase cycle (R-DRE-9013148)	140	32	10.39	3.08	2.53e-07	1.34e-05
Nuclear Receptor transcription pathway (R-DRE-383280)	53	12	3.93	3.05	0.00149	0.0333
RAC1 GTPase cycle (R-DRE-9013149)	173	38	12.84	2.96	4.87e-08	3.21e-06
Major pathway of rRNA processing in the nucleolus and cytosol (R-DRE-6791226)	161	35	11.95	2.93	2.01e-07	1.18e-05
rRNA processing (R-DRE-72312)	161	35	11.95	2.93	2.01e-07	1.14e-05
rRNA processing in the nucleus and cytosol (R-DRE-8868773)	161	35	11.95	2.93	2.01e-07	1.1e-05
G alpha (12/13) signalling events (R-DRE-416482)	67	14	4.97	2.81	0.00123	0.0286
Translation (R-DRE-72766)	215	43	15.96	2.69	7.69e-08	4.88e-06
Regulation of Complement cascade (R-DRE-977606)	111	22	8.24	2.67	0.000186	0.00548
Cell surface interactions at the vascular wall (R-DRE-202733)	181	35	13.44	2.61	2.31e-06	8.87e-05
Complement cascade (R-DRE-166658)	117	22	8.68	2.53	0.000267	0.0076
Signaling by Interleukins (R-DRE-449147)	175	31	12.99	2.39	4.15e-05	0.00146
RHO GTPase cycle (R-DRE-9012999)	421	68	31.25	2.18	3.87e-08	2.66e-06
Hemostasis (R-DRE-109582)	592	83	43.94	1.89	3.05e-07	1.57e-05
Innate Immune System (R-DRE-168249)	988	129	73.34	1.76	8.02e-09	8.28e-07
Cytokine Signaling in Immune system (R-DRE-1280215)	300	39	22.27	1.75	0.00167	0.0362
Signaling by Rho GTPases (R-DRE-194315)	603	73	44.76	1.63	0.000155	0.00481
Immune System (R-DRE-168256)	1540	186	114.31	1.63	9.66e-10	1.23e-07
Signaling by Rho GTPases, Miro GTPases and RHOBTB3 (R-DRE-9716542)	618	74	45.87	1.61	0.000185	0.00556
Adaptive Immune System (R-DRE-1280218)	696	82	51.66	1.59	0.000135	0.00428
GPCR downstream signalling (R-DRE-388396)	656	77	48.69	1.58	0.000276	0.00771
Neutrophil degranulation (R-DRE-6798695)	568	66	42.16	1.57	0.000844	0.0205
Signaling by GPCR (R-DRE-372790)	684	79	50.77	1.56	0.000363	0.00967
Signal Transduction (R-DRE-162582)	2235	241	165.9	1.45	3.02e-08	2.37e-06
Unclassified (UNCLASSIFIED)	17474	1152	1297.09	0.89	1.78e-11	3.26e-09
Cell Cycle, Mitotic (R-DRE-69278)	455	15	33.77	0.44	0.000635	0.0164
Cell Cycle (R-DRE-1640170)	538	17	39.94	0.43	9.16e-05	0.00302
M Phase (R-DRE-68886)	332	10	24.64	0.41	0.00175	0.0375
Cell Cycle Checkpoints (R-DRE-69620)	257	5	19.08	0.26	0.00034	0.00936
DNA Replication (R-DRE-69306)	145	1	10.76	0.09	0.000781	0.0192
