# Supplementary material for: Stage-specific and cell type-specific requirements of ikzf1 during haematopoietic differentiation in zebrafish
Source: Sci Rep. 2022 Dec 10;12:21401. doi: 10.1038/s41598-022-25978-6 (PMC9741631; doi:10.1038/s41598-022-25978-6)
Supplement: Supplementary file 4 — Supplementary Information 4. [file 41598_2022_25978_MOESM4_ESM.xlsx]

## Sheet: upregulated_genes_all_clusters_
Supplementary Data 4. Differentially expressed genes in cell clusters of wildtype and mutant WKM.
ensID	gene name	mean.not.in.cluster	mean.in.cluster	foldchange	pvalue	padj	cluster
ENSDARG00000042090	NA	0.00149686	0.108826	72.7032	6.20207e-10	1.04698e-08	1
ENSDARG00000089087	ba1	2.93761	196.362	66.8443	0	0	1
ENSDARG00000095304	NA	0.00266887	0.176632	66.1824	5.86e-15	1.72492e-13	1
ENSDARG00000077504	si:ch211-103n10.5	0.111556	6.19065	55.4935	0	0	1
ENSDARG00000079078	hbaa1	3.04097	167.793	55.1774	0	0	1
ENSDARG00000034852	nt5c2l1	0.00300842	0.163142	54.2286	2.6174e-12	6.3184e-11	1
ENSDARG00000023713	aqp1a.1	0.00515885	0.221275	42.8924	2.77e-17	1.03e-15	1
ENSDARG00000045144	HBQ1	0.00266024	0.106142	39.8995	3.39914e-09	5.12845e-08	1
ENSDARG00000044212	CR385063.1	0.391415	14.469	36.9658	0	0	1
ENSDARG00000038643	alas2	0.0666054	2.2419	33.6595	1.01e-129	2.44e-127	1
ENSDARG00000092945	si:ch211-250g4.3	0.116318	3.71064	31.9009	0	0	1
ENSDARG00000069966	NA	0.00996036	0.299021	30.0211	2.96e-21	1.37e-19	1
ENSDARG00000012881	slc4a1a	0.107433	2.80184	26.0799	9.75e-136	2.62e-133	1
ENSDARG00000069734	zgc:92880	1.24301	29.9876	24.125	0	0	1
ENSDARG00000029019	epb41b	0.0257348	0.606689	23.5746	6.19e-38	5.53e-36	1
ENSDARG00000069735	NA	1.16728	27.0676	23.1886	0	0	1
ENSDARG00000011166	cahz	0.136201	3.08354	22.6397	1.18e-136	3.57e-134	1
ENSDARG00000042310	blvrb	0.0110191	0.231154	20.9777	2.2e-15	6.73307e-14	1
ENSDARG00000086775	top1	0.00822507	0.172118	20.926	4.29933e-11	8.64881e-10	1
ENSDARG00000057206	nmt1b	0.00962232	0.198801	20.6604	3.07762e-13	8.16413e-12	1
ENSDARG00000013110	dmtn	0.00780565	0.151368	19.3921	2.16684e-09	3.3106e-08	1
ENSDARG00000071697	zgc:66433	0.0055361	0.103542	18.7031	8.29071e-07	7.6976e-06	1
ENSDARG00000030490	sptb	0.0235732	0.41146	17.4545	2.9e-24	1.63e-22	1
ENSDARG00000078293	rbm24a	0.00438632	0.0675683	15.4043	0.000111928	0.000588659	1
ENSDARG00000096667	si:dkey-25o16.2	0.0870888	1.32416	15.2047	3.22e-69	6.48e-67	1
ENSDARG00000076858	C10H8orf4	0.0166556	0.246478	14.7985	3.45187e-14	9.8033e-13	1
ENSDARG00000017400	klfd	0.038829	0.55851	14.3838	5.27e-30	3.86e-28	1
ENSDARG00000019253	rhag	0.0409048	0.564102	13.7906	2.6e-29	1.85e-27	1
ENSDARG00000002194	rhd	0.00743699	0.102391	13.7678	1.89578e-06	1.62862e-05	1
ENSDARG00000027491	uros	0.0145738	0.194191	13.3247	1.16828e-11	2.59229e-10	1
ENSDARG00000014947	igfbp1a	0.0709379	0.934261	13.1701	5.69e-47	6.54e-45	1
ENSDARG00000055991	hmbsb	0.0177956	0.211808	11.9023	1.79258e-11	3.79586e-10	1
ENSDARG00000020890	tmod4	0.0157975	0.183211	11.5974	1.5514e-10	2.79484e-09	1
ENSDARG00000063370	sgk2a	0.0115277	0.131613	11.4172	8.34224e-07	7.71577e-06	1
ENSDARG00000026655	tspo	0.0643845	0.720645	11.1928	6.24e-35	5.19e-33	1
ENSDARG00000006818	urod	0.010617	0.117285	11.0469	2.52978e-06	2.06314e-05	1
ENSDARG00000074441	gp1bb	0.00938947	0.0973387	10.3668	7.70568e-06	5.65395e-05	1
ENSDARG00000079638	SLC22A23	0.0084147	0.0866833	10.3014	2.35982e-05	0.00014991	1
ENSDARG00000025200	ppox	0.017036	0.171921	10.0916	1.80904e-09	2.79937e-08	1
ENSDARG00000074581	add2	0.0239194	0.217913	9.11028	7.86902e-11	1.51966e-09	1
ENSDARG00000008840	hmbsa	0.0254004	0.222944	8.77719	1.39758e-10	2.53667e-09	1
ENSDARG00000044167	padi2	0.00792856	0.0684154	8.62899	0.000710108	0.00287618	1
ENSDARG00000042630	hebp2	0.00574	0.0470134	8.19049	0.00700875	0.0195828	1
ENSDARG00000077605	NA	0.00733294	0.0600048	8.18291	0.000415957	0.00184092	1
ENSDARG00000062025	cpox	0.00904147	0.0707516	7.82522	0.00114256	0.00427626	1
ENSDARG00000051735	si:ch211-113a14.18	0.0256276	0.199171	7.77176	2.84259e-08	3.43101e-07	1
ENSDARG00000089737	HIST1H4C	0.00905616	0.0702113	7.75288	0.00114256	0.00427626	1
ENSDARG00000044326	BX950188.1	0.0211431	0.162267	7.67471	4.51785e-07	4.56322e-06	1
ENSDARG00000090834	NA	0.0278978	0.204437	7.32809	1.54456e-08	2.00461e-07	1
ENSDARG00000063345	creg1	0.0774064	0.560231	7.23752	1.8e-21	8.67e-20	1
ENSDARG00000018461	zgc:56095	0.0376509	0.270625	7.18774	6.40579e-11	1.2572e-09	1
ENSDARG00000054929	zgc:110540	0.0122653	0.0875124	7.13496	0.000123379	0.000646069	1
ENSDARG00000053066	tubb1	0.0313616	0.222734	7.10212	1.29352e-08	1.69704e-07	1
ENSDARG00000008333	znfl2a	0.0230331	0.162221	7.04294	1.53129e-07	1.68024e-06	1
ENSDARG00000071863	itgb1a	0.0174725	0.11634	6.65844	5.22625e-05	0.000306218	1
ENSDARG00000027918	ccne2	0.00517088	0.0334656	6.47193	0.0225659	0.0499304	1
ENSDARG00000013477	gata1a	0.0259189	0.163667	6.31457	2.51567e-06	2.06314e-05	1
ENSDARG00000015551	fth1a	0.770875	4.83751	6.27536	4.17e-73	9.16e-71	1
ENSDARG00000059857	blvra	0.0100191	0.0621195	6.20013	0.00114258	0.00427626	1
ENSDARG00000051923	ccnb1	0.00635377	0.0384805	6.05632	0.00700892	0.0195828	1
ENSDARG00000077456	si:ch211-113a14.12	0.0145508	0.0847381	5.82359	0.000298278	0.00140565	1
ENSDARG00000043843	akap7	0.0264753	0.154027	5.81777	2.51569e-06	2.06314e-05	1
ENSDARG00000005454	tacc3	0.00877294	0.0507776	5.78798	0.00350301	0.0109965	1
ENSDARG00000044807	dck	0.00950077	0.0540948	5.69373	0.0052485	0.015307	1
ENSDARG00000043226	nfixa	0.00877916	0.0499232	5.68656	0.00350302	0.0109965	1
ENSDARG00000052815	alad	0.0186365	0.104366	5.60008	0.000318847	0.0014633	1
ENSDARG00000022165	MGST1	0.0173758	0.0952215	5.48013	0.000894307	0.0035044	1
ENSDARG00000022934	arl4aa	0.022058	0.120723	5.47299	0.000224108	0.00108634	1
ENSDARG00000091905	CU302436.4	0.0144639	0.0782006	5.40662	0.00127615	0.00471767	1
ENSDARG00000075180	tmem14c	0.0261983	0.138	5.26752	4.11089e-05	0.000248043	1
ENSDARG00000061268	CU929240.1	0.0318017	0.167323	5.26143	3.88017e-06	3.03548e-05	1
ENSDARG00000043665	glrx5	0.0208736	0.109286	5.23562	0.000613386	0.00256623	1
ENSDARG00000025350	prdx2	0.175465	0.906477	5.16614	2.06e-26	1.35e-24	1
ENSDARG00000032637	CR762436.1	0.0121188	0.0595071	4.91033	0.00257713	0.00866436	1
ENSDARG00000085091	NA	0.00850552	0.0393362	4.62479	0.0157152	0.0374127	1
ENSDARG00000068820	h2afva	0.0488325	0.218381	4.47205	4.90735e-07	4.88679e-06	1
ENSDARG00000019930	tal1	0.0377151	0.168269	4.46158	1.86294e-05	0.000121264	1
ENSDARG00000059473	CU570976.1	0.0495097	0.216785	4.37864	2.2608e-06	1.89499e-05	1
ENSDARG00000092768	metap2b	0.038403	0.166746	4.34201	1.86294e-05	0.000121264	1
ENSDARG00000020606	nfe2	0.0455842	0.192544	4.22391	1.11856e-05	7.84946e-05	1
ENSDARG00000005540	xpo7	0.043798	0.183916	4.19918	2.17453e-05	0.000138504	1
ENSDARG00000023330	anp32b	0.0641111	0.265397	4.13964	1.43446e-07	1.60314e-06	1
ENSDARG00000036700	si:ch211-114n24.6	0.0822253	0.325775	3.96198	2.01608e-08	2.50867e-07	1
ENSDARG00000035810	rgcc	0.014599	0.0576145	3.94647	0.0182824	0.0423954	1
ENSDARG00000020711	rrm2	0.0211454	0.0816837	3.86295	0.00731299	0.0201986	1
ENSDARG00000032102	prdx3	0.0554328	0.210553	3.79834	8.2505e-06	5.981e-05	1
ENSDARG00000068724	shmt2	0.0201844	0.0747744	3.70456	0.00572987	0.016447	1
ENSDARG00000068708	ifrd1	0.0244402	0.0871854	3.5673	0.0139923	0.0336432	1
ENSDARG00000035519	histh1l	0.0920903	0.327608	3.55746	1.67708e-07	1.82363e-06	1
ENSDARG00000058226	ak3	0.0276817	0.0976563	3.52783	0.00236854	0.0080304	1
ENSDARG00000052638	FAM210B	0.0293427	0.098515	3.35739	0.00372019	0.0116297	1
ENSDARG00000003681	eif5	0.12469	0.417198	3.3459	1.15613e-08	1.5505e-07	1
ENSDARG00000061591	abcb10	0.0268771	0.0896157	3.33428	0.00721699	0.0200021	1
ENSDARG00000090044	NA	0.0210741	0.0686562	3.25784	0.0223441	0.049576	1
ENSDARG00000024295	slc11a2	0.0374073	0.121817	3.25651	0.00521693	0.0152467	1
ENSDARG00000087238	si:ch211-161h7.4	0.0257464	0.0833695	3.23811	0.0169611	0.0399067	1
ENSDARG00000035750	ccnd1	0.0752909	0.241369	3.20582	3.7069e-05	0.000224272	1
ENSDARG00000087554	cdk1	0.0193417	0.0618677	3.19866	0.0145977	0.0348899	1
ENSDARG00000042533	gstm	0.0716032	0.227339	3.17499	5.66926e-05	0.000327406	1
ENSDARG00000077782	ACER2	0.0654467	0.19972	3.05165	0.000133063	0.000693769	1
ENSDARG00000009933	lmnb2	0.0364303	0.109448	3.00431	0.00433945	0.0128849	1
ENSDARG00000061186	itga4	0.0251907	0.0746184	2.96214	0.0139924	0.0336432	1
ENSDARG00000070108	dek	0.0260659	0.0751579	2.88338	0.0169612	0.0399067	1
ENSDARG00000002790	ap2m1a	0.113002	0.324063	2.86776	4.46604e-06	3.43345e-05	1
ENSDARG00000006031	abat	0.0273686	0.0781388	2.85505	0.0203476	0.0456498	1
ENSDARG00000016156	fam53b	0.0383512	0.108439	2.82752	0.00521696	0.0152467	1
ENSDARG00000055133	cenpf	0.0338809	0.0948551	2.79966	0.0211804	0.047211	1
ENSDARG00000006260	tuba8l4	0.584308	1.61318	2.76084	4.15e-18	1.64e-16	1
ENSDARG00000042904	foxo3b	0.0545129	0.148915	2.73174	0.00323421	0.0103272	1
ENSDARG00000011170	ndrg2	0.0357451	0.0962415	2.69244	0.00973943	0.0251454	1
ENSDARG00000042933	bloc1s6	0.0522669	0.140056	2.67963	0.0023416	0.00795023	1
ENSDARG00000061169	larp1b	0.071939	0.190895	2.65356	0.00134324	0.00495808	1
ENSDARG00000007836	ctsla	0.0431437	0.114033	2.64309	0.00399696	0.0121367	1
ENSDARG00000071442	aspm	0.0321737	0.0836899	2.60119	0.0153021	0.0364652	1
ENSDARG00000091150	MKI67	0.0856008	0.215101	2.51284	0.000957455	0.00366294	1
ENSDARG00000021439	ncoa4	0.0751767	0.1889	2.51275	0.00364613	0.0114308	1
ENSDARG00000042751	riok3	0.0447066	0.109947	2.4593	0.0219043	0.0486897	1
ENSDARG00000014013	lbr	0.0763764	0.182103	2.38428	0.00407133	0.0123006	1
ENSDARG00000068822	purba	0.0455577	0.106264	2.33251	0.0219043	0.0486897	1
ENSDARG00000056929	kdm6bb	0.184219	0.39596	2.14939	0.000171298	0.000868726	1
ENSDARG00000019231	spna2	0.133306	0.271465	2.0364	0.00323083	0.0103272	1
ENSDARG00000042931	mibp2	0.379984	0.769755	2.02575	6.22297e-07	5.93764e-06	1
ENSDARG00000071052	si:dkey-150i13.2	0.512097	0.935627	1.82705	2.75177e-06	2.22912e-05	1
ENSDARG00000018146	gpx1a	0.555619	0.995263	1.79127	1.64222e-06	1.4209e-05	1
ENSDARG00000031776	zgc:92066	0.164779	0.29174	1.77049	0.0109632	0.0280947	1
ENSDARG00000015490	rpl24	1.16824	0.863947	0.739526	0.0218568	0.0486738	1
ENSDARG00000020153	rps18	1.22284	0.903664	0.73899	0.0223311	0.049576	1
ENSDARG00000020850	eef1a1l1	4.78285	3.52427	0.736857	0.00917027	0.0242199	1
ENSDARG00000042566	rps7	0.982006	0.721749	0.734974	0.0177215	0.0415338	1
ENSDARG00000023298	rps27.1	1.16629	0.856344	0.734245	0.0167233	0.0394238	1
ENSDARG00000077291	rps2	2.31756	1.70153	0.734192	0.0132582	0.0326488	1
ENSDARG00000009285	rpl15	1.03628	0.760707	0.734078	0.0157627	0.0374888	1
ENSDARG00000070849	rps15	1.31258	0.956706	0.728877	0.013188	0.0326488	1
ENSDARG00000035871	rpl30	0.946134	0.680701	0.719456	0.0158392	0.0376337	1
ENSDARG00000034897	rps10	1.24864	0.891905	0.714303	0.00904301	0.0241232	1
ENSDARG00000036298	rps13	0.882907	0.628358	0.711692	0.013502	0.0328588	1
ENSDARG00000036316	rpl39	1.46377	1.03969	0.710287	0.00683899	0.0191969	1
ENSDARG00000053365	rpl31	0.836572	0.59024	0.705546	0.0111042	0.0283958	1
ENSDARG00000043453	rps5	1.3235	0.933063	0.704995	0.00723466	0.0200216	1
ENSDARG00000036629	rps14	1.46942	1.03573	0.704861	0.00623067	0.017716	1
ENSDARG00000058105	rpl36a	1.57144	1.10727	0.704618	0.00541163	0.0157204	1
ENSDARG00000015128	rpl27	1.09182	0.769214	0.704524	0.00654181	0.018427	1
ENSDARG00000003016	eef2b	2.60936	1.83281	0.702399	0.00389674	0.0119526	1
ENSDARG00000046119	rps3	1.62728	1.14156	0.701516	0.00577554	0.0165387	1
ENSDARG00000045487	rps16	0.783207	0.547104	0.698543	0.0150967	0.036047	1
ENSDARG00000037350	rpl9	1.27394	0.883628	0.693618	0.00525029	0.015307	1
ENSDARG00000011405	rps9	1.38524	0.958248	0.691754	0.00372707	0.0116297	1
ENSDARG00000041435	uba52	1.223	0.84586	0.691629	0.00566473	0.0162937	1
ENSDARG00000029500	rpl34	1.12436	0.772082	0.686687	0.00433568	0.0128849	1
ENSDARG00000010160	rps15a	1.19411	0.811526	0.679609	0.00287582	0.00935611	1
ENSDARG00000013012	rpl36	1.30659	0.887666	0.679376	0.00277901	0.00910248	1
ENSDARG00000039641	rpl26	1.72231	1.1699	0.679259	0.00223999	0.0076267	1
ENSDARG00000042905	rpl10a	1.23094	0.830782	0.674919	0.0027839	0.00910615	1
ENSDARG00000035400	btf3	0.883581	0.596035	0.674568	0.0045539	0.0134555	1
ENSDARG00000018334	rpl35	1.42049	0.950574	0.669185	0.00202973	0.00707579	1
ENSDARG00000077717	RPL29	0.59805	0.39491	0.66033	0.015299	0.0364652	1
ENSDARG00000036174	rpl14	1.23973	0.812832	0.655651	0.00112456	0.00423507	1
ENSDARG00000022833	rplp2	1.55894	1.01533	0.651294	0.00106344	0.00403638	1
ENSDARG00000006413	rpl38	0.655798	0.422395	0.644093	0.00938942	0.0247176	1
ENSDARG00000037071	rps26	0.48153	0.305433	0.634298	0.0174594	0.040999	1
ENSDARG00000042389	RPL37A	0.945922	0.595558	0.629606	0.000688331	0.00280207	1
ENSDARG00000054818	rpl32	0.878842	0.551098	0.627073	0.00085352	0.0033777	1
ENSDARG00000015862	rpl5b	1.10459	0.68206	0.617479	0.000342236	0.00154447	1
ENSDARG00000053457	rpl23	1.41587	0.869901	0.614395	0.000213403	0.0010492	1
ENSDARG00000057026	ran	0.389436	0.239144	0.614076	0.0225444	0.0499304	1
ENSDARG00000070083	ATP5B	0.453175	0.274539	0.605813	0.0110449	0.0282741	1
ENSDARG00000070212	zgc:158463	2.35069	1.41865	0.603505	7.30081e-05	0.000406087	1
ENSDARG00000035756	rps17	0.747596	0.445895	0.596438	0.000606435	0.00254155	1
ENSDARG00000091334	BX511252.1	1.08235	0.645261	0.596168	8.17926e-05	0.000451825	1
ENSDARG00000080381	NA	0.304268	0.168214	0.552849	0.0225633	0.0499304	1
ENSDARG00000012340	ptpn11b	0.294403	0.1605	0.545171	0.0201444	0.0454018	1
ENSDARG00000013968	psap	0.299045	0.160879	0.537977	0.0159288	0.0378093	1
ENSDARG00000010149	atp5a1	0.374451	0.198995	0.531431	0.00871941	0.0234653	1
ENSDARG00000096145	si:dkey-111b14.2	0.401612	0.213076	0.530551	0.0050474	0.0148049	1
ENSDARG00000070437	rpl22	0.875976	0.461573	0.526924	1.39935e-05	9.46229e-05	1
ENSDARG00000016443	eif3c	0.310366	0.155084	0.49968	0.00995058	0.0256358	1
ENSDARG00000026369	dbi	0.293274	0.146088	0.498126	0.0108919	0.0279416	1
ENSDARG00000015050	calm2a	0.216317	0.103114	0.476679	0.0190041	0.0439845	1
ENSDARG00000038076	ROMO1	0.244698	0.115832	0.473367	0.0105635	0.0271279	1
ENSDARG00000036162	hnrnpa0b	0.219303	0.103062	0.469951	0.0192617	0.0443834	1
ENSDARG00000080337	AC024175.4	276.507	126.971	0.459198	1.16267e-09	1.8465e-08	1
ENSDARG00000004757	ybx1	0.200841	0.0903156	0.449687	0.0206246	0.0462282	1
ENSDARG00000074057	NA	0.22977	0.102827	0.447522	0.0114119	0.0289981	1
ENSDARG00000052978	mbnl1	1.36946	0.610963	0.446134	5.47295e-09	7.8641e-08	1
ENSDARG00000093817	hmgn2	1.05595	0.46865	0.443816	1.07328e-08	1.45556e-07	1
ENSDARG00000021252	cct6a	0.322195	0.142798	0.443202	0.00239693	0.00811526	1
ENSDARG00000022315	atp6v1g1	0.292821	0.127663	0.435977	0.00558665	0.0162093	1
ENSDARG00000015978	NA	0.291531	0.122628	0.420635	0.00270956	0.00893818	1
ENSDARG00000007708	nsa2	0.276297	0.11539	0.417629	0.00600874	0.0171051	1
ENSDARG00000068992	hspa8	1.62048	0.675086	0.416596	1.24095e-10	2.28675e-09	1
ENSDARG00000042049	zgc:112425	0.655525	0.269891	0.411717	1.70523e-06	1.47015e-05	1
ENSDARG00000070545	top1l	0.233596	0.096081	0.411313	0.00864038	0.0233049	1
ENSDARG00000055562	mtpn	0.281959	0.114955	0.407701	0.00160537	0.00581015	1
ENSDARG00000006200	EIF4G1	0.17041	0.0693173	0.406767	0.0173478	0.0407766	1
ENSDARG00000074580	serbp1a	0.675518	0.270069	0.399796	5.78615e-07	5.67796e-06	1
ENSDARG00000059768	gpatch8	0.159204	0.0628928	0.395045	0.0134221	0.0327944	1
ENSDARG00000040184	syncrip	0.234314	0.0923776	0.394248	0.00402176	0.012171	1
ENSDARG00000090600	si:ch211-213a13.1	0.201895	0.0794602	0.393572	0.00710426	0.019769	1
ENSDARG00000082753	AC024175.17	2.11146	0.827363	0.391843	4.80644e-12	1.10502e-10	1
ENSDARG00000036161	hnrnpa0l	0.315484	0.122543	0.388428	0.000296129	0.00140443	1
ENSDARG00000039515	atf4b1	0.288026	0.111367	0.386657	0.00121635	0.00451826	1
ENSDARG00000051886	ANKRD11	0.561109	0.216949	0.386643	2.39046e-06	1.99674e-05	1
ENSDARG00000015831	dnajb1a	0.218226	0.0829613	0.380162	0.00922215	0.0243304	1
ENSDARG00000005451	gdi2	0.320866	0.121553	0.378829	0.000514505	0.00218665	1
ENSDARG00000031203	commd1	0.233751	0.0884407	0.378354	0.0012166	0.00451826	1
ENSDARG00000078042	crfb5	0.244281	0.0920733	0.376916	0.00502401	0.0147542	1
ENSDARG00000067755	ubc	0.403862	0.150821	0.373447	9.22225e-05	0.000503023	1
ENSDARG00000011020	HNRNPA2B1	0.204733	0.0759909	0.371171	0.0071714	0.0198986	1
ENSDARG00000015722	kctd5	0.211095	0.0781741	0.370327	0.00541129	0.0157204	1
ENSDARG00000031435	zgc:56493	0.396501	0.146587	0.369703	7.28856e-05	0.000406087	1
ENSDARG00000045207	camlg	0.134968	0.0498344	0.369232	0.0179744	0.0418826	1
ENSDARG00000043795	arhgdia	0.434674	0.160328	0.368845	5.27098e-05	0.000308091	1
ENSDARG00000045750	syt10	0.354468	0.13058	0.368383	9.41721e-05	0.000506887	1
ENSDARG00000021557	wdr45l	0.139227	0.0512243	0.36792	0.0131498	0.0326488	1
ENSDARG00000087636	si:dkeyp-86f7.3	0.208	0.0758527	0.364677	0.0053325	0.0155279	1
ENSDARG00000020298	btg2	0.204657	0.0743545	0.363313	0.0071714	0.0198986	1
ENSDARG00000028396	fkbp5	0.17525	0.0633473	0.361468	0.0129874	0.0324202	1
ENSDARG00000036189	NA	0.188858	0.0680805	0.360485	0.00748913	0.0205909	1
ENSDARG00000093102	si:ch211-132g1.6	0.188968	0.0675831	0.357642	0.00748913	0.0205909	1
ENSDARG00000055874	cpe	0.202208	0.0721168	0.356647	0.00295958	0.00952592	1
ENSDARG00000053291	pnrc2	1.25785	0.448408	0.356488	4.35528e-13	1.14279e-11	1
ENSDARG00000086735	CU633848.1	0.212856	0.0758344	0.356272	0.00398638	0.0121198	1
ENSDARG00000094181	shroom1	0.241549	0.0860341	0.356177	0.00221185	0.00754529	1
ENSDARG00000004634	osbp	0.175704	0.0624675	0.355527	0.0129874	0.0324202	1
ENSDARG00000009830	hdlbp	0.289991	0.10277	0.35439	0.000385185	0.00171874	1
ENSDARG00000005841	tnni2a.2	0.313693	0.111083	0.354113	0.000291345	0.00138719	1
ENSDARG00000053404	zgc:56064	0.281434	0.0994869	0.353499	0.000697154	0.00283322	1
ENSDARG00000089837	slc35d2	0.387467	0.136723	0.352864	9.31015e-05	0.000506187	1
ENSDARG00000090667	rab6a	0.133649	0.0468339	0.350425	0.0179624	0.0418826	1
ENSDARG00000016375	asns	0.333192	0.115357	0.346219	8.9741e-05	0.000491235	1
ENSDARG00000003102	zgc:101130	0.145414	0.0503004	0.345911	0.00961501	0.0249846	1
ENSDARG00000093549	sepp1a	0.202564	0.0699417	0.345282	0.00295958	0.00952592	1
ENSDARG00000093300	si:dkey-18f7.2	0.293723	0.101278	0.344807	0.000393433	0.0017523	1
ENSDARG00000045909	dynlt1	0.311654	0.106849	0.342845	0.000398075	0.00176971	1
ENSDARG00000007960	hnrnpab	0.207216	0.0708654	0.341989	0.00217638	0.0074416	1
ENSDARG00000055504	CD68	0.146536	0.0499607	0.340944	0.00968858	0.0250948	1
ENSDARG00000076892	nme2b.2	0.970805	0.328078	0.337944	2.57427e-11	5.40372e-10	1
ENSDARG00000036107	txnipa	0.514474	0.173245	0.336743	7.22183e-07	6.80996e-06	1
ENSDARG00000041878	rab11ba	0.171429	0.0575223	0.335545	0.00746135	0.0205614	1
ENSDARG00000004735	hnrnpub	0.155129	0.0518262	0.334085	0.0181893	0.0422203	1
ENSDARG00000005567	map2k6	0.14145	0.0472375	0.333952	0.0133324	0.0326488	1
ENSDARG00000023160	snrnp40	0.133671	0.0444534	0.332559	0.0179625	0.0418826	1
ENSDARG00000045373	pabpn1	0.275583	0.0912583	0.331147	0.000382852	0.00171467	1
ENSDARG00000037559	uba1	0.1515	0.0501531	0.331044	0.00702615	0.0195856	1
ENSDARG00000018393	kank2	0.151127	0.0495135	0.327628	0.00702615	0.0195856	1
ENSDARG00000001244	srrm1	0.186121	0.0607614	0.326462	0.00724061	0.0200216	1
ENSDARG00000008032	sart3	0.239425	0.07787	0.325237	0.000899032	0.00351175	1
ENSDARG00000052263	si:ch73-131e21.5	0.128461	0.0417473	0.324981	0.00913885	0.0242017	1
ENSDARG00000028198	ube2v2	0.301902	0.0980624	0.324815	0.000213204	0.0010492	1
ENSDARG00000043873	arid4a	0.126221	0.0409248	0.324231	0.00905317	0.0241232	1
ENSDARG00000061005	SHKBP1	0.224105	0.0724735	0.32339	0.00221295	0.00754529	1
ENSDARG00000070621	FAM72B	0.308297	0.0996023	0.323072	4.34273e-05	0.000259162	1
ENSDARG00000090148	NA	0.255673	0.0825778	0.322982	0.00035847	0.00161445	1
ENSDARG00000023712	mao	0.29034	0.0937437	0.322875	0.000385186	0.00171874	1
ENSDARG00000063126	GUSB	1.52683	0.491962	0.322212	2.79e-15	8.41921e-14	1
ENSDARG00000086332	bri3	0.15204	0.0489165	0.321735	0.017819	0.0417218	1
ENSDARG00000033138	lyrm2	0.181275	0.0582662	0.321424	0.00396938	0.0120833	1
ENSDARG00000009212	ppiaa	2.59295	0.831896	0.32083	1.44e-16	4.89e-15	1
ENSDARG00000039328	CCNDBP1	0.260138	0.0831323	0.319569	0.000262562	0.0012551	1
ENSDARG00000013351	cirbp	0.720743	0.229882	0.318951	9.6851e-10	1.57972e-08	1
ENSDARG00000069855	pnisr	0.127301	0.0405741	0.318726	0.00906359	0.0241232	1
ENSDARG00000063677	ccny	0.145506	0.0463216	0.318347	0.00961503	0.0249846	1
ENSDARG00000008350	SMARCA4	0.169931	0.0538181	0.316706	0.00191212	0.00677808	1
ENSDARG00000093378	CR382385.2	0.166097	0.0525764	0.31654	0.0100105	0.02575	1
ENSDARG00000003866	tm9sf2	0.100031	0.0316392	0.316294	0.0162193	0.0383113	1
ENSDARG00000035700	zgc:101664	0.150359	0.0474956	0.315881	0.00698929	0.0195734	1
ENSDARG00000074925	CU469577.1	0.302812	0.0955516	0.315548	8.45396e-05	0.000464871	1
ENSDARG00000023290	fabp3	0.125323	0.0394376	0.314688	0.0129996	0.0324202	1
ENSDARG00000016548	eif5b	0.177967	0.0559483	0.314375	0.00388996	0.011947	1
ENSDARG00000022438	cox6a1	0.135448	0.0425743	0.314321	0.0179745	0.0418826	1
ENSDARG00000016256	nudt3a	0.252226	0.0792443	0.31418	0.000493297	0.00210392	1
ENSDARG00000087007	NCBP1	0.133874	0.0417613	0.311944	0.0179625	0.0418826	1
ENSDARG00000053468	adam10a	0.145162	0.0451846	0.311271	0.00961504	0.0249846	1
ENSDARG00000031647	stat2	0.12537	0.038983	0.310945	0.0129996	0.0324202	1
ENSDARG00000075926	NA	0.149401	0.0463472	0.31022	0.0100163	0.02575	1
ENSDARG00000012820	nop56	0.281762	0.0872308	0.309591	0.000285814	0.00136355	1
ENSDARG00000086346	si:dkey-82i20.5	0.596408	0.184233	0.308905	1.47977e-08	1.93089e-07	1
ENSDARG00000026723	syncripl	0.24189	0.0744259	0.307685	0.000907089	0.0035375	1
ENSDARG00000086201	CABZ01081490.1	0.764577	0.234914	0.307247	2.305e-10	4.09137e-09	1
ENSDARG00000038059	grb2b	0.18591	0.0571155	0.307221	0.00288706	0.00938004	1
ENSDARG00000088325	CABZ01034082.1	0.498472	0.153127	0.307193	4.91918e-07	4.88679e-06	1
ENSDARG00000078904	brd4	0.13741	0.0421507	0.306751	0.0183037	0.0424041	1
ENSDARG00000088449	wu:fb55g09	0.136132	0.0415013	0.304861	0.0180881	0.0421067	1
ENSDARG00000031819	eif4ebp2	0.146121	0.0445362	0.304789	0.00961504	0.0249846	1
ENSDARG00000003513	thrap3b	0.16375	0.0495031	0.302309	0.00980304	0.0252826	1
ENSDARG00000011493	DCUN1D3	0.251136	0.0759202	0.302307	0.000488981	0.0020892	1
ENSDARG00000095510	si:ch211-10d23.5	0.639628	0.192913	0.301602	1.27498e-08	1.68187e-07	1
ENSDARG00000094809	ms4a17a.14	0.120709	0.0363413	0.301065	0.0181689	0.0422135	1
ENSDARG00000095253	CU571315.2	0.123906	0.0372374	0.300529	0.0127779	0.0321983	1
ENSDARG00000035751	ipo7	0.155923	0.0468377	0.300389	0.00508614	0.0149004	1
ENSDARG00000079772	hmgb1a	0.171603	0.0514872	0.300036	0.00746137	0.0205614	1
ENSDARG00000089369	FDXR	0.184403	0.0552489	0.299609	0.00285649	0.00930578	1
ENSDARG00000013708	usp9	0.160823	0.0481504	0.299401	0.00367589	0.0115092	1
ENSDARG00000069846	zgc:162944	0.146549	0.043775	0.298705	0.00968861	0.0250948	1
ENSDARG00000087473	NA	0.349955	0.104452	0.298473	1.37737e-05	9.33979e-05	1
ENSDARG00000059486	cplx4b	0.92199	0.274195	0.297395	6.762e-13	1.71826e-11	1
ENSDARG00000013628	cd164	0.129085	0.0383065	0.296754	0.00913887	0.0242017	1
ENSDARG00000062077	acsbg1	0.251907	0.0744949	0.295723	0.000184679	0.000932666	1
ENSDARG00000011824	pbxip1b	0.163027	0.0481794	0.29553	0.0037536	0.0116468	1
ENSDARG00000059931	HYAL2	0.320013	0.094527	0.295385	8.79926e-05	0.000482759	1
ENSDARG00000060051	slc47a2	0.188223	0.0555927	0.295355	0.00207522	0.00718006	1
ENSDARG00000019236	gsr	0.152814	0.0450866	0.295043	0.00710832	0.019769	1
ENSDARG00000019765	C1H7orf55	0.117267	0.0344181	0.293502	0.0174953	0.0410435	1
ENSDARG00000069928	prkceb	0.231464	0.0679223	0.293446	0.000457636	0.00198003	1
ENSDARG00000079193	ptmab	0.782656	0.229401	0.293105	9.54839e-11	1.81495e-09	1
ENSDARG00000079434	si:ch211-208h7.4	0.142348	0.0417048	0.292977	0.0133325	0.0326488	1
ENSDARG00000028335	hmga1a	0.312621	0.0915703	0.292911	4.46025e-05	0.000264546	1
ENSDARG00000019963	sfxn1	0.101426	0.0296499	0.29233	0.0164675	0.0388587	1
ENSDARG00000061282	CU207301.4	0.407579	0.119097	0.292207	4.70893e-06	3.58592e-05	1
ENSDARG00000040439	rsl24d1	0.413449	0.120473	0.291385	3.50737e-06	2.776e-05	1
ENSDARG00000019644	ldhba	0.190525	0.0551258	0.289336	0.00209651	0.00719911	1
ENSDARG00000088717	C6H2orf40	0.371382	0.106296	0.286218	3.9441e-06	3.06447e-05	1
ENSDARG00000077677	CABZ01114098.1	0.189113	0.0539502	0.28528	0.00207906	0.00718006	1
ENSDARG00000004342	srsf11	0.167033	0.0475184	0.284485	0.00266509	0.00884943	1
ENSDARG00000076847	NA	0.22207	0.062986	0.283632	0.000307018	0.00142527	1
ENSDARG00000082187	mir21-1	0.463591	0.131386	0.28341	1.51137e-07	1.66783e-06	1
ENSDARG00000090943	CABZ01033205.2	0.480136	0.135785	0.282805	1.66742e-07	1.82134e-06	1
ENSDARG00000054290	acin1a	0.664355	0.187665	0.282477	1.04114e-09	1.68679e-08	1
ENSDARG00000056835	LAYN	0.193428	0.0546234	0.282396	0.00217313	0.00744103	1
ENSDARG00000038995	tsnax	0.476987	0.134473	0.281922	2.33136e-07	2.49022e-06	1
ENSDARG00000054096	rbm41	0.165607	0.0466705	0.281815	0.00265288	0.00883321	1
ENSDARG00000027082	hmbox1a	0.289365	0.0813558	0.281153	5.62116e-05	0.000325407	1
ENSDARG00000056138	sf3b1	0.140924	0.0395445	0.28061	0.0132021	0.0326488	1
ENSDARG00000017740	sec63	0.075161	0.0210639	0.280251	0.0193594	0.0443834	1
ENSDARG00000019137	tram1	0.188912	0.0527722	0.279347	0.000728075	0.00291473	1
ENSDARG00000090795	HECW1	0.163906	0.0457473	0.279108	0.00383142	0.0117822	1
ENSDARG00000044083	peli1b	0.242966	0.0678028	0.279063	0.000242112	0.00116195	1
ENSDARG00000007682	ppdpfa	0.336778	0.0937495	0.278372	9.01838e-06	6.44095e-05	1
ENSDARG00000089390	NA	0.536078	0.149131	0.278188	2.11101e-08	2.61332e-07	1
ENSDARG00000090106	SLC17A7	0.279032	0.0773847	0.277333	0.000105468	0.000558332	1
ENSDARG00000055839	2004-03-01	0.164589	0.0456021	0.277066	0.00383142	0.0117822	1
ENSDARG00000060549	ECEL1	0.335896	0.0927439	0.276109	8.91979e-06	6.40844e-05	1
ENSDARG00000038068	ddx5	0.279623	0.0770977	0.27572	0.000105468	0.000558332	1
ENSDARG00000074796	dbf4	0.249083	0.068473	0.2749	0.000685353	0.00279466	1
ENSDARG00000058630	NA	0.211082	0.0579725	0.274645	0.00226983	0.00771743	1
ENSDARG00000043586	fas	0.123391	0.0338602	0.274414	0.0126438	0.0318936	1
ENSDARG00000059791	dad1	0.0989811	0.0271118	0.273909	0.0160999	0.0381411	1
ENSDARG00000058327	neu3.3	0.682128	0.186465	0.273358	2.92214e-10	5.11163e-09	1
ENSDARG00000043581	gadd45aa	0.165148	0.0450391	0.272719	0.00265289	0.00883321	1
ENSDARG00000062182	NA	0.184762	0.0501952	0.271675	0.0028565	0.00930578	1
ENSDARG00000091818	CR381544.1	0.332517	0.0902111	0.271298	1.24854e-05	8.58681e-05	1
ENSDARG00000074340	serf2	0.188001	0.0510021	0.271286	0.000715387	0.00289271	1
ENSDARG00000036058	gnao1b	0.269442	0.0730705	0.271192	4.82213e-05	0.000283917	1
ENSDARG00000037894	ezh1	0.190971	0.0515659	0.27002	0.00209651	0.00719911	1
ENSDARG00000095861	si:ch1073-441p17.1	0.255134	0.0687767	0.269571	0.000129891	0.000678695	1
ENSDARG00000044417	disp1	0.121046	0.0325992	0.269312	0.0181689	0.0422135	1
ENSDARG00000036588	mhc1zba	0.224238	0.060221	0.268558	0.000865967	0.00341019	1
ENSDARG00000029663	rab1a	0.282565	0.0758645	0.268485	7.51688e-05	0.000417144	1
ENSDARG00000095451	si:ch211-196l7.4	0.190483	0.0511129	0.268333	0.00209651	0.00719911	1
ENSDARG00000003795	IDH2	0.130919	0.0351205	0.26826	0.00948684	0.0247582	1
ENSDARG00000007786	tmx2b	0.189354	0.050784	0.268196	0.00207907	0.00718006	1
ENSDARG00000076568	sec61b	0.11779	0.0313768	0.266379	0.00591857	0.0169083	1
ENSDARG00000075990	acap3a	0.336811	0.0895075	0.26575	9.0184e-06	6.44095e-05	1
ENSDARG00000088902	cd79b	0.26591	0.0703582	0.264594	6.82688e-05	0.000383258	1
ENSDARG00000030154	pak7	0.218433	0.0577347	0.264313	0.000299748	0.00140565	1
ENSDARG00000062326	zgc:158409	0.151207	0.0399544	0.264237	0.00245515	0.00828923	1
ENSDARG00000034480	gnb4b	0.141664	0.0373115	0.263379	0.00330752	0.0104855	1
ENSDARG00000078528	PARP6	0.397697	0.104738	0.263361	7.9997e-07	7.45609e-06	1
ENSDARG00000014802	slc25a35	0.24586	0.0645673	0.262618	5.71192e-05	0.000328299	1
ENSDARG00000088277	susd5	0.226612	0.0594877	0.262509	0.000895697	0.0035044	1
ENSDARG00000041346	si:ch1073-392o20.2	0.193608	0.0507937	0.262353	0.000517466	0.00219536	1
ENSDARG00000044441	MYO7B	0.441896	0.11593	0.262347	5.24217e-07	5.16514e-06	1
ENSDARG00000006786	copz2	0.34787	0.0911441	0.262006	4.7638e-06	3.6163e-05	1
ENSDARG00000020261	rab2a	0.141625	0.0370388	0.261527	0.00330752	0.0104855	1
ENSDARG00000037318	ddost	0.0834477	0.0217964	0.261198	0.0138217	0.0333001	1
ENSDARG00000077954	BX004828.1	0.524112	0.136866	0.261139	9.44945e-09	1.29608e-07	1
ENSDARG00000000796	nr4a1	0.103839	0.0270678	0.260671	0.0113538	0.0288813	1
ENSDARG00000096161	si:dkeyp-89h8.1	0.214117	0.0557584	0.260411	0.000415533	0.00184092	1
ENSDARG00000092553	slc25a5	0.165853	0.0430091	0.25932	0.00265289	0.00883321	1
ENSDARG00000019205	fam120c	0.244442	0.0632823	0.258884	5.69221e-05	0.000327948	1
ENSDARG00000001870	atp1a1a.4	0.219819	0.0568512	0.258628	0.000299878	0.00140565	1
ENSDARG00000043276	calr	0.221663	0.0572887	0.258449	0.000302284	0.00140624	1
ENSDARG00000006399	ywhae1	0.128004	0.0329707	0.257575	0.00906364	0.0241232	1
ENSDARG00000057531	PGAP3	0.100034	0.0257417	0.257328	0.0162194	0.0383113	1
ENSDARG00000087815	POP1	0.168557	0.0430822	0.255595	0.00269635	0.00893818	1
ENSDARG00000074850	il12rb2l	0.147096	0.0374703	0.254733	0.00968865	0.0250948	1
ENSDARG00000004729	tfe3a	0.115575	0.0294375	0.254705	0.00566973	0.0162937	1
ENSDARG00000013144	atp1b1a	0.271235	0.0690653	0.254633	4.89188e-05	0.000287324	1
ENSDARG00000077495	ptpn9a	0.310889	0.0786332	0.25293	1.57658e-05	0.000105718	1
ENSDARG00000052856	khdrbs1a	0.39371	0.0991532	0.251843	7.70916e-07	7.21314e-06	1
ENSDARG00000075643	ifi35	0.143755	0.0360176	0.250549	0.0135417	0.0328869	1
ENSDARG00000004702	irf2bp2a	0.150613	0.0375816	0.249524	0.00698933	0.0195734	1
ENSDARG00000035773	CABZ01086220.1	0.0811413	0.0202421	0.249467	0.0133485	0.0326488	1
ENSDARG00000073996	prickle3	0.208525	0.0518106	0.248462	0.000833004	0.00330736	1
ENSDARG00000080952	mir30c	0.0788146	0.0195671	0.248268	0.0202178	0.0454018	1
ENSDARG00000029150	hsp90ab1	3.16921	0.786323	0.248114	8.68e-23	4.46e-21	1
ENSDARG00000038228	sepw2a	0.0811189	0.0200862	0.247615	0.0133485	0.0326488	1
ENSDARG00000007098	itm2ba	0.209357	0.0517411	0.247143	0.000575554	0.00243325	1
ENSDARG00000059295	CABZ01076275.1	0.167114	0.0412494	0.246834	0.0026651	0.00884943	1
ENSDARG00000036008	caly	0.474051	0.116967	0.24674	1.8138e-08	2.3041e-07	1
ENSDARG00000086717	CU915778.1	0.284668	0.0696475	0.244662	1.79322e-05	0.000118274	1
ENSDARG00000008748	ube2na	0.133676	0.0326836	0.244499	0.00652428	0.0183991	1
ENSDARG00000039642	atpv0e1	0.115801	0.0282974	0.244362	0.00566973	0.0162937	1
ENSDARG00000091667	CU207301.10	0.215498	0.0526439	0.244289	0.000416784	0.00184092	1
ENSDARG00000089354	TSPAN4	0.210809	0.051458	0.244098	0.000578742	0.00244245	1
ENSDARG00000052589	p4hb	0.315581	0.0769182	0.243735	1.12844e-05	7.89581e-05	1
ENSDARG00000070601	CR848745.1	0.14244	0.0346071	0.242959	0.00330753	0.0104855	1
ENSDARG00000020103	calrl	0.249112	0.0605104	0.242905	0.000175986	0.000890629	1
ENSDARG00000004665	hspa5	0.293228	0.0711167	0.24253	9.14257e-06	6.51037e-05	1
ENSDARG00000092798	ppib	0.166687	0.0402553	0.241502	0.000879425	0.00345193	1
ENSDARG00000092077	NA	0.711919	0.171819	0.241347	3.36621e-12	8.04557e-11	1
ENSDARG00000089190	TANC1	0.182342	0.0439945	0.241274	0.000991219	0.00378608	1
ENSDARG00000005901	AIM1L	0.184437	0.0441126	0.239175	0.00102326	0.00389	1
ENSDARG00000034424	atp1b2b	0.131899	0.0315348	0.239084	0.00948686	0.0247582	1
ENSDARG00000087805	CABZ01007930.1	0.104282	0.0249111	0.238883	0.0113538	0.0288813	1
ENSDARG00000060070	adcy7	0.358854	0.0857181	0.238867	2.50796e-06	2.06314e-05	1
ENSDARG00000076712	RPH3A	0.195244	0.0465972	0.238662	0.00052965	0.00224311	1
ENSDARG00000090454	gnb1a	0.18895	0.0450087	0.238204	0.000728078	0.00291473	1
ENSDARG00000042823	spcs2	0.20209	0.0480039	0.237537	0.000257862	0.00123508	1
ENSDARG00000077177	map2k4b	0.108839	0.0258383	0.2374	0.00799562	0.0219089	1
ENSDARG00000032970	cox4i1	0.419958	0.0991722	0.236148	1.51225e-07	1.66783e-06	1
ENSDARG00000010376	NA	0.230996	0.0544258	0.235613	0.000155338	0.000794463	1
ENSDARG00000061194	hectd2	0.166538	0.0391655	0.235174	0.000879426	0.00345193	1
ENSDARG00000067797	spi1a	0.126067	0.0296265	0.235005	0.00280294	0.00915601	1
ENSDARG00000079888	si:ch1073-357b18.3	0.107392	0.0251555	0.234241	0.0118061	0.0298116	1
ENSDARG00000042247	ppiab	0.998591	0.233829	0.234159	1.13e-16	3.96e-15	1
ENSDARG00000002710	ncl	0.19709	0.0460956	0.233881	0.000362644	0.00163021	1
ENSDARG00000090935	CCDC150	0.220036	0.0514146	0.233665	0.000299879	0.00140565	1
ENSDARG00000046062	sumo2b	0.113655	0.0265362	0.233481	0.00848726	0.0230465	1
ENSDARG00000087387	si:dkey-256i11.1	0.289513	0.0675446	0.233304	1.28204e-05	8.74253e-05	1
ENSDARG00000087906	AL954697.2	0.268118	0.0623012	0.232365	1.51949e-05	0.000102174	1
ENSDARG00000028514	cited4b	0.138303	0.0321173	0.232225	0.00465025	0.0137234	1
ENSDARG00000069603	CR848664.2	0.144546	0.033556	0.232148	0.00333841	0.0105484	1
ENSDARG00000088003	si:ch211-71n6.4	0.104368	0.0241903	0.231778	0.0113538	0.0288813	1
ENSDARG00000092003	ccs	0.185007	0.0427258	0.230942	0.00102326	0.00389	1
ENSDARG00000022001	CNOT6	0.155719	0.035921	0.230679	0.00173154	0.00618336	1
ENSDARG00000010721	2006-09-01	0.106294	0.0245164	0.230647	0.0115601	0.0292517	1
ENSDARG00000063097	CT573393.1	0.318726	0.0735009	0.230608	7.8022e-06	5.70742e-05	1
ENSDARG00000077645	GPR78	0.158145	0.0364253	0.230328	0.00118632	0.00442625	1
ENSDARG00000070055	arfip1	0.131506	0.0302891	0.230325	0.00948687	0.0247582	1
ENSDARG00000076532	AL954137.2	0.599005	0.135861	0.226811	9.89546e-11	1.86622e-09	1
ENSDARG00000091038	CU207276.4	0.204141	0.0462549	0.226583	0.000795721	0.00316453	1
ENSDARG00000056075	rca2.1	0.165388	0.0372278	0.225093	0.000858128	0.00338486	1
ENSDARG00000044760	gnaia	0.233312	0.0524391	0.22476	0.000160002	0.000813149	1
ENSDARG00000034187	calm3a	0.143665	0.0322442	0.224441	0.00330984	0.0104855	1
ENSDARG00000035676	ptp4a2	0.106092	0.0236954	0.223347	0.0115601	0.0292517	1
ENSDARG00000068572	slc16a1	0.141254	0.0313554	0.221979	0.0047891	0.0140815	1
ENSDARG00000061758	SH3PXD2A	0.140593	0.0311343	0.22145	0.00478911	0.0140815	1
ENSDARG00000008075	illr4	0.459367	0.101452	0.220853	1.56054e-08	2.01451e-07	1
ENSDARG00000021556	ubl3b	0.125452	0.0276648	0.220521	0.00276702	0.00907555	1
ENSDARG00000017047	slc27a4	0.0802732	0.0176648	0.220059	0.0133181	0.0326488	1
ENSDARG00000021669	sec61a1	0.154879	0.0339626	0.219284	0.00169691	0.00608669	1
ENSDARG00000012244	ube2e3	0.127899	0.0280425	0.219255	0.00906368	0.0241232	1
ENSDARG00000003570	hsp90b1	0.199954	0.0436538	0.218319	0.00037529	0.00168392	1
ENSDARG00000074635	abca1a	0.109799	0.0239476	0.218105	0.00801416	0.0219096	1
ENSDARG00000091754	CHCHD5	0.136934	0.0298457	0.217956	0.00138108	0.00505139	1
ENSDARG00000014159	mtdha	0.240016	0.0522922	0.21787	2.39594e-05	0.000151013	1
ENSDARG00000070792	lrrc15	0.131889	0.0287223	0.217777	0.00948688	0.0247582	1
ENSDARG00000077080	GPRC5B	0.162135	0.0352342	0.217314	0.00125229	0.00463657	1
ENSDARG00000009958	cbl	0.107649	0.0233441	0.216853	0.0118061	0.0298116	1
ENSDARG00000071424	ap3d1	0.104651	0.0226873	0.21679	0.0113538	0.0288813	1
ENSDARG00000067537	pcsk5a	0.144179	0.031089	0.215628	0.00333842	0.0105484	1
ENSDARG00000036096	smad3a	0.145321	0.0310588	0.213725	0.00339369	0.010695	1
ENSDARG00000053858	crip1	0.792486	0.169345	0.213688	1.66774e-14	4.79277e-13	1
ENSDARG00000077098	TRIM65	0.288153	0.0615554	0.213621	1.86367e-05	0.000121264	1
ENSDARG00000078541	CABZ01067609.1	0.198296	0.0420801	0.212209	7.15828e-05	0.000400002	1
ENSDARG00000036573	CU914629.1	0.16935	0.0359353	0.212196	0.00059498	0.00250223	1
ENSDARG00000033928	ndfip2	0.142602	0.0302385	0.212049	0.00330754	0.0104855	1
ENSDARG00000096562	wu:fj29h11	0.118357	0.0250608	0.211739	0.00591861	0.0169083	1
ENSDARG00000044573	cdc42	0.14531	0.0307613	0.211694	0.00339369	0.010695	1
ENSDARG00000026900	CU302316.1	0.429338	0.0908647	0.211639	2.39169e-08	2.93073e-07	1
ENSDARG00000068214	ccni	1.1543	0.243991	0.211376	1.87e-20	8.21e-19	1
ENSDARG00000092659	ppp3r1a	0.0964862	0.0203507	0.210919	0.00432022	0.0128597	1
ENSDARG00000041747	sspn	0.225513	0.0473822	0.210108	6.93157e-05	0.000388232	1
ENSDARG00000009978	icn	2.01481	0.422232	0.209564	4.25e-25	2.44e-23	1
ENSDARG00000094834	si:dkey-193i10.4	0.20193	0.0422851	0.209405	7.58023e-05	0.000419694	1
ENSDARG00000091391	IFT43	0.122084	0.0255617	0.209378	0.00402337	0.012171	1
ENSDARG00000027249	btg1	1.15262	0.241108	0.209183	5.35e-21	2.39e-19	1
ENSDARG00000090712	BAHD1	0.332126	0.0694743	0.209181	8.86496e-07	8.16795e-06	1
ENSDARG00000036967	smox	0.117478	0.0245322	0.208823	0.00576837	0.0165378	1
ENSDARG00000007693	nfkbiab	0.235615	0.0491869	0.208759	3.41607e-05	0.000208242	1
ENSDARG00000039099	zgc:113413	0.14698	0.0305965	0.208168	0.00347621	0.0109408	1
ENSDARG00000043511	prdx6	0.0953659	0.0198461	0.208105	0.00429598	0.0128352	1
ENSDARG00000015887	b2ml	0.900607	0.187406	0.208089	2.48e-16	8.08e-15	1
ENSDARG00000057430	atg16l1	0.300989	0.0625736	0.207894	6.59723e-06	4.8554e-05	1
ENSDARG00000042539	ywhaqa	0.210369	0.0436649	0.207564	0.000192684	0.000971063	1
ENSDARG00000062590	pleca	0.143499	0.0297555	0.207357	0.00330985	0.0104855	1
ENSDARG00000058869	NEK3	0.181921	0.0376222	0.206805	0.00031112	0.00143878	1
ENSDARG00000007377	odc1	0.228591	0.0472594	0.206742	4.66615e-05	0.000275406	1
ENSDARG00000021833	ahr2	0.124853	0.0257777	0.206465	0.00276703	0.00907555	1
ENSDARG00000037415	dlgap1b	0.143795	0.0296387	0.206118	0.000652014	0.00269689	1
ENSDARG00000013078	ywhaba	0.556352	0.114574	0.205938	8.61058e-11	1.64968e-09	1
ENSDARG00000040287	ywhabl	0.242031	0.0498024	0.205769	1.63195e-05	0.000109128	1
ENSDARG00000078473	nucks1a	0.139127	0.0284368	0.204394	0.000936869	0.00363555	1
ENSDARG00000060723	stim1a	0.106913	0.0218179	0.204073	0.0115601	0.0292517	1
ENSDARG00000043395	BX511271.1	0.141459	0.0287381	0.203155	0.000957457	0.00366294	1
ENSDARG00000061945	cngb3	0.178962	0.036286	0.202758	0.000294574	0.00139981	1
ENSDARG00000068398	si:dkey-3b8.4	0.187238	0.0378872	0.202348	0.000708456	0.00287431	1
ENSDARG00000095273	cox8a	0.232553	0.0469574	0.201921	3.28916e-05	0.000201014	1
ENSDARG00000074378	junba	0.260185	0.0525262	0.20188	2.06667e-05	0.000131983	1
ENSDARG00000036619	CABZ01084569.1	0.139851	0.0282065	0.20169	0.00470149	0.0138576	1
ENSDARG00000063018	FP102157.1	0.55109	0.110932	0.201295	1.21386e-10	2.25405e-09	1
ENSDARG00000058062	magt1	0.0763975	0.0153603	0.201057	0.0194535	0.0445137	1
ENSDARG00000005230	ssr2	0.244363	0.0491038	0.200946	8.30394e-05	0.000457665	1
ENSDARG00000062933	cmip	0.110529	0.0221126	0.200061	0.00801417	0.0219096	1
ENSDARG00000043692	vstm2l	0.220435	0.0439774	0.199503	9.57484e-05	0.000511852	1
ENSDARG00000087263	NA	0.085146	0.0169729	0.199339	0.014268	0.0341369	1
ENSDARG00000079720	HPDL	0.217029	0.0431426	0.198787	9.23112e-05	0.000503023	1
ENSDARG00000077631	si:ch73-353p21.5	0.436474	0.0864769	0.198126	1.18319e-08	1.56935e-07	1
ENSDARG00000076742	cyth1a	0.12217	0.0241247	0.197469	0.00402338	0.012171	1
ENSDARG00000095356	si:dkey-193i10.6	0.17328	0.0341451	0.197052	0.000417904	0.00184092	1
ENSDARG00000038107	sgcg	0.113737	0.022337	0.196393	0.0084873	0.0230465	1
ENSDARG00000028800	CYTH2	0.0827567	0.0162461	0.196312	0.013516	0.0328588	1
ENSDARG00000059634	thumpd3	0.468353	0.0915835	0.195544	1.5323e-09	2.40193e-08	1
ENSDARG00000042816	mmp9	0.218589	0.0419977	0.192131	1.70928e-05	0.000113263	1
ENSDARG00000089868	TNFRSF25	0.124106	0.0237907	0.191697	0.00275729	0.00906827	1
ENSDARG00000036675	hnrnpa1	0.0776387	0.0148817	0.191679	0.0197392	0.0447051	1
ENSDARG00000062909	furina	0.0812164	0.0155199	0.191093	0.0133486	0.0326488	1
ENSDARG00000036584	st8sia5	0.106598	0.0203073	0.190503	0.0115601	0.0292517	1
ENSDARG00000005675	sec61al2	0.079068	0.0150527	0.190377	0.0202179	0.0454018	1
ENSDARG00000053136	b2m	1.10358	0.210047	0.190333	1.66e-21	8.19e-20	1
ENSDARG00000039932	cyth4b	0.151436	0.0288191	0.190305	0.00245518	0.00828923	1
ENSDARG00000035598	coro1ca	0.16332	0.0310634	0.1902	0.000838545	0.00332389	1
ENSDARG00000059120	pim1	0.197404	0.0375361	0.190149	0.000108998	0.0005745	1
ENSDARG00000089838	CU463790.1	0.109427	0.020676	0.188947	0.00799567	0.0219089	1
ENSDARG00000017255	tmed1b	0.257606	0.0486056	0.188682	5.69927e-06	4.22026e-05	1
ENSDARG00000005333	tln1	0.437114	0.082345	0.188383	1.18319e-08	1.56935e-07	1
ENSDARG00000075201	inpp4b	0.158422	0.0298113	0.188177	0.00118632	0.00442625	1
ENSDARG00000092310	si:ch211-199g17.2	0.209463	0.0393613	0.187915	3.51703e-05	0.000213857	1
ENSDARG00000012513	sdcbp2	0.291865	0.0546876	0.187373	4.71406e-07	4.74156e-06	1
ENSDARG00000036462	rab11fip1b	0.55959	0.104572	0.186872	1.70362e-11	3.63941e-10	1
ENSDARG00000093507	si:dkeyp-109b10.3	0.170885	0.0318585	0.186432	0.000603165	0.00253224	1
ENSDARG00000054973	itsn2b	0.111505	0.0207102	0.185734	0.00810164	0.022049	1
ENSDARG00000005834	GATAD2B	0.159765	0.0296127	0.185351	0.00119776	0.00446205	1
ENSDARG00000033738	zgc:153867	0.32813	0.0603637	0.183963	1.25538e-06	1.1224e-05	1
ENSDARG00000037153	atp6ap1b	0.0931224	0.0171197	0.18384	0.00644196	0.0181884	1
ENSDARG00000056798	zgc:123297	0.165806	0.0303654	0.183138	0.000858133	0.00338486	1
ENSDARG00000077991	WDR1	0.272209	0.0492018	0.18075	1.96525e-06	1.67046e-05	1
ENSDARG00000003933	pkma	0.512709	0.0911276	0.177737	6.72014e-11	1.30826e-09	1
ENSDARG00000045598	si:dkey-180p18.9	0.168136	0.0297838	0.177142	0.000592208	0.00249492	1
ENSDARG00000095117	nfkbiz	0.162593	0.0286989	0.176507	0.0012523	0.00463657	1
ENSDARG00000054746	uggt1	0.055163	0.00972817	0.176353	0.0208962	0.0466227	1
ENSDARG00000032327	usp36	0.123798	0.0217965	0.176065	0.00275729	0.00906827	1
ENSDARG00000088283	si:ch73-248e21.5	0.154528	0.0270949	0.17534	0.000314751	0.00145279	1
ENSDARG00000089362	grn1	1.27924	0.224231	0.175285	1.93e-25	1.16e-23	1
ENSDARG00000041450	rab11a	0.0876992	0.0153398	0.174914	0.00924726	0.02437	1
ENSDARG00000063219	ubap2l	0.0756505	0.01322	0.174751	0.0193597	0.0443834	1
ENSDARG00000034427	hn1l	0.178051	0.0310942	0.174636	0.000445183	0.00194047	1
ENSDARG00000055868	RSL1D1	0.130124	0.0226557	0.174108	0.00193016	0.00680214	1
ENSDARG00000022684	fkbp1aa	0.145541	0.0252293	0.173348	0.000654239	0.00269689	1
ENSDARG00000076294	KLB	0.119535	0.0207119	0.17327	0.00393914	0.0120064	1
ENSDARG00000090747	C21H5orf15	0.105096	0.0181695	0.172885	0.00201252	0.00703751	1
ENSDARG00000017320	f11r	0.173077	0.0299097	0.172811	0.000417905	0.00184092	1
ENSDARG00000052641	kpna3	0.0887319	0.0153139	0.172586	0.00943987	0.0247427	1
ENSDARG00000036942	gpd1c	0.111609	0.019249	0.172468	0.00810166	0.022049	1
ENSDARG00000005039	gstp1	0.130345	0.0224779	0.172449	0.00193016	0.00680214	1
ENSDARG00000026845	rhoaa	0.1537	0.0264778	0.172269	0.000484591	0.00207412	1
ENSDARG00000055759	efhd2	0.155751	0.0268042	0.172096	0.000317648	0.00146163	1
ENSDARG00000031345	NA	0.156997	0.0269947	0.171944	0.000324012	0.00148138	1
ENSDARG00000007354	pdia3	0.233248	0.039859	0.170887	3.28917e-05	0.000201014	1
ENSDARG00000074602	MRVI1	0.166319	0.0283515	0.170465	0.000154176	0.00079019	1
ENSDARG00000014433	myl12.1	0.404856	0.06901	0.170456	4.66051e-09	6.73682e-08	1
ENSDARG00000077385	rgs19	0.140562	0.0239319	0.170259	0.000942353	0.00363555	1
ENSDARG00000008363	mcl1b	0.323384	0.0549586	0.169948	3.31199e-07	3.40219e-06	1
ENSDARG00000011233	pcyt1aa	0.326732	0.0552273	0.16903	2.29575e-07	2.46309e-06	1
ENSDARG00000068918	map2k2b	0.111521	0.0188467	0.168996	0.00810167	0.022049	1
ENSDARG00000069298	osbpl9	0.141576	0.0238949	0.168777	0.000957463	0.00366294	1
ENSDARG00000043757	ptbp3	0.285868	0.0482319	0.168721	1.0303e-06	9.31514e-06	1
ENSDARG00000029036	rab32a	0.0761526	0.0128032	0.168125	0.0193597	0.0443834	1
ENSDARG00000045401	mllt10	0.146972	0.0246331	0.167604	0.000663262	0.00272298	1
ENSDARG00000063008	si:dkeyp-27e10.3	0.216687	0.0363073	0.167556	2.54061e-05	0.000158887	1
ENSDARG00000063195	pxk	0.211891	0.0354199	0.167161	3.65947e-05	0.000221959	1
ENSDARG00000074519	AL840638.1	0.227117	0.0379439	0.167068	1.25923e-05	8.6114e-05	1
ENSDARG00000068227	tmem150a	0.107199	0.0178017	0.166062	0.00204002	0.00707579	1
ENSDARG00000055901	steap4	0.0994187	0.0165043	0.166008	0.00451613	0.0133604	1
ENSDARG00000058992	cers2b	0.0850628	0.0140726	0.165438	0.0142681	0.0341369	1
ENSDARG00000068104	CABZ01041002.1	0.186073	0.0307289	0.165145	0.000211781	0.00104762	1
ENSDARG00000006266	stat1a	0.248675	0.0409758	0.164777	1.15706e-05	8.07263e-05	1
ENSDARG00000020625	jak1	0.373746	0.0610914	0.163457	9.71329e-09	1.32474e-07	1
ENSDARG00000058858	clic1	0.228562	0.0372914	0.163156	8.29451e-06	5.99478e-05	1
ENSDARG00000053381	PPAP2A	0.129409	0.0210936	0.162999	0.00192828	0.00680214	1
ENSDARG00000061951	golgb1	0.101363	0.0164197	0.161989	0.00295068	0.00952281	1
ENSDARG00000055064	prdx5	0.539004	0.0871517	0.16169	1.17051e-11	2.59229e-10	1
ENSDARG00000070651	BX005175.1	0.0995443	0.0160782	0.161518	0.0161001	0.0381411	1
ENSDARG00000018602	rab5aa	0.100772	0.0162228	0.160985	0.0162196	0.0383113	1
ENSDARG00000007886	slc35b2	0.144706	0.0232646	0.160772	0.000652018	0.00269689	1
ENSDARG00000021059	alas1	0.104639	0.0168127	0.160674	0.0113539	0.0288813	1
ENSDARG00000027777	tnfaip3	0.0942154	0.0150567	0.159811	0.00663245	0.018639	1
ENSDARG00000006766	snd1	0.0923504	0.0146629	0.158774	0.00632245	0.0178927	1
ENSDARG00000043371	mdh2	0.150364	0.0238591	0.158676	0.000453921	0.0019708	1
ENSDARG00000034473	TTYH3	0.187313	0.0297067	0.158594	0.000217243	0.0010644	1
ENSDARG00000009313	NA	0.275706	0.0436296	0.158247	2.05965e-06	1.7324e-05	1
ENSDARG00000079705	si:ch211-152p11.4	0.122906	0.0193599	0.157517	0.00412107	0.0123581	1
ENSDARG00000035683	NA	0.147398	0.0231869	0.157308	0.000679297	0.00277466	1
ENSDARG00000058128	msna	1.19623	0.187984	0.157146	3.65e-25	2.15e-23	1
ENSDARG00000018961	gtpbp4	0.237467	0.0371771	0.156557	4.0196e-06	3.11003e-05	1
ENSDARG00000007265	RGS13	0.168236	0.0262579	0.156078	0.000158327	0.000806334	1
ENSDARG00000015164	mknk2b	0.276923	0.0427934	0.154532	1.3773e-06	1.20464e-05	1
ENSDARG00000058647	hck	0.369866	0.0571306	0.154463	9.38416e-09	1.29448e-07	1
ENSDARG00000044670	ITGAL	0.300534	0.0461859	0.153679	3.44533e-07	3.52416e-06	1
ENSDARG00000089933	rasal3	0.140519	0.0215861	0.153617	0.000942356	0.00363555	1
ENSDARG00000024209	wasf2	0.0812322	0.0124456	0.15321	0.0133487	0.0326488	1
ENSDARG00000074758	NA	0.104887	0.0160161	0.1527	0.00201253	0.00703751	1
ENSDARG00000039134	MTR	0.139178	0.0212207	0.152472	0.000218794	0.00106487	1
ENSDARG00000060189	esm1	0.176507	0.0268443	0.152087	0.000432326	0.00190097	1
ENSDARG00000021124	cfl1	1.87791	0.281528	0.149916	4.07e-31	3.17e-29	1
ENSDARG00000078459	cux1a	0.0539548	0.00807456	0.149654	0.0201755	0.0454018	1
ENSDARG00000060534	SGPP1	0.111766	0.0167031	0.149448	0.00810169	0.022049	1
ENSDARG00000057882	arpc3	0.277866	0.0413335	0.148753	2.14413e-07	2.31068e-06	1
ENSDARG00000034895	tgfb1b	0.244168	0.036264	0.148521	1.64765e-05	0.000109874	1
ENSDARG00000053485	aldh6a1	0.0669213	0.00985752	0.1473	0.00566185	0.0162937	1
ENSDARG00000068177	pak2a	0.164313	0.0239254	0.145608	0.0001511	0.000776079	1
ENSDARG00000054272	caprin1b	0.293548	0.042669	0.145356	4.74487e-07	4.75275e-06	1
ENSDARG00000025147	cd63	1.33295	0.193524	0.145185	1.66e-28	1.15e-26	1
ENSDARG00000075989	arpc2	0.44627	0.0646967	0.144972	2.74128e-10	4.83025e-09	1
ENSDARG00000006687	h2afy2	0.0780242	0.0112284	0.143909	0.0197393	0.0447051	1
ENSDARG00000070398	il6r	0.214055	0.0307249	0.143538	2.45238e-05	0.000153767	1
ENSDARG00000004979	elovl5	0.33711	0.0483121	0.143312	1.82304e-08	2.3041e-07	1
ENSDARG00000009208	prkcda	0.261568	0.0374192	0.143057	9.75426e-07	8.85218e-06	1
ENSDARG00000046004	capzb	0.190179	0.0270537	0.142254	2.38931e-05	0.00015099	1
ENSDARG00000019392	stat5.1	0.16394	0.0231207	0.141032	0.000151101	0.000776079	1
ENSDARG00000032575	ywhaz	0.183351	0.0257587	0.140488	5.31524e-05	0.000308439	1
ENSDARG00000052094	notch1b	0.059864	0.00839598	0.140251	0.0137308	0.0332138	1
ENSDARG00000036282	rnaset2	0.274829	0.0385402	0.140233	2.00684e-06	1.69983e-05	1
ENSDARG00000006029	lta4h	0.410623	0.0572455	0.139411	5.25176e-10	9.05554e-09	1
ENSDARG00000069114	unc93b1	0.164068	0.0226413	0.138	0.000151101	0.000776079	1
ENSDARG00000037488	canx	0.224597	0.0308916	0.137542	1.20032e-05	8.32639e-05	1
ENSDARG00000042620	zgc:162356	0.0867321	0.0118901	0.13709	0.00915311	0.0242017	1
ENSDARG00000045294	SH3GLB1	0.0889176	0.0121054	0.136142	0.00943993	0.0247427	1
ENSDARG00000007628	dusp1	0.210366	0.0285661	0.135792	5.38934e-06	4.05978e-05	1
ENSDARG00000039142	arpc5a	0.242275	0.0328876	0.135745	4.31266e-06	3.32613e-05	1
ENSDARG00000002632	anxa11b	0.0969614	0.01315	0.135621	0.00432028	0.0128597	1
ENSDARG00000091902	b3gnt2b	0.0851911	0.0114065	0.133893	0.0142682	0.0341369	1
ENSDARG00000056499	ca6	0.111992	0.0149703	0.133673	0.00138927	0.00506616	1
ENSDARG00000043257	ckbb	0.19634	0.0261447	0.13316	1.66786e-05	0.000110915	1
ENSDARG00000018491	pdia4	0.0529077	0.00699107	0.132137	0.0197406	0.0447051	1
ENSDARG00000005481	nfkbiaa	0.144201	0.0190323	0.131985	0.000652022	0.00269689	1
ENSDARG00000076223	NA	0.103637	0.013654	0.131748	0.0030731	0.00983881	1
ENSDARG00000094451	cfp	0.135703	0.0178328	0.131411	0.000202584	0.00101461	1
ENSDARG00000012256	taldo1	0.359939	0.0471795	0.131076	4.39045e-09	6.38466e-08	1
ENSDARG00000034293	hif1ab	0.197648	0.0258126	0.130599	1.71256e-05	0.000113263	1
ENSDARG00000086784	CABZ01023601.1	0.168622	0.0220196	0.130586	0.000158327	0.000806334	1
ENSDARG00000027940	kcnf1a	0.14913	0.0193584	0.129809	0.000453488	0.0019708	1
ENSDARG00000093887	ARSB	0.0799994	0.0103737	0.129672	0.0133184	0.0326488	1
ENSDARG00000056252	sort1b	0.116784	0.0150802	0.129129	0.000945777	0.00363555	1
ENSDARG00000023188	lcp1	0.99001	0.127834	0.129124	2.3e-23	1.24e-21	1
ENSDARG00000070681	fam132a	0.173691	0.022187	0.127738	0.000112858	0.000592257	1
ENSDARG00000012871	npepl1	0.063334	0.00803694	0.126898	0.00873839	0.0234653	1
ENSDARG00000000069	dap	0.107455	0.0135581	0.126175	0.00204004	0.00707579	1
ENSDARG00000038822	mrc1b	0.341198	0.0429836	0.125979	1.9381e-08	2.42413e-07	1
ENSDARG00000012395	mmp13a	1.28841	0.162126	0.125834	1.94e-30	1.46e-28	1
ENSDARG00000089441	si:ch211-105c13.3	0.145669	0.0182836	0.125515	0.000654245	0.00269689	1
ENSDARG00000016470	anxa5b	0.0799856	0.0100075	0.125117	0.00271026	0.00893818	1
ENSDARG00000073825	si:dkeyp-123a12.2	0.081743	0.0102248	0.125085	0.0133488	0.0326488	1
ENSDARG00000013561	pgm1	0.0828456	0.0103395	0.124804	0.0135162	0.0328588	1
ENSDARG00000075779	NA	0.0612451	0.00763556	0.124672	0.00853771	0.0230803	1
ENSDARG00000038728	ch25hl2	0.262391	0.0326019	0.124249	6.47154e-07	6.12639e-06	1
ENSDARG00000071253	CABZ01034848.1	0.116208	0.0144284	0.12416	0.00093787	0.00363555	1
ENSDARG00000054063	arpc4	0.190645	0.0236342	0.123969	2.38931e-05	0.00015099	1
ENSDARG00000068149	tprg1l	0.0929005	0.0114852	0.123629	0.00644204	0.0181884	1
ENSDARG00000027590	2002-09-01	0.0891822	0.0110163	0.123526	0.00943995	0.0247427	1
ENSDARG00000077768	malt1b	0.111138	0.0136638	0.122944	0.00137474	0.00503595	1
ENSDARG00000094965	nfil3-5	0.0889231	0.0109232	0.122839	0.00943996	0.0247427	1
ENSDARG00000056623	ptenb	0.132092	0.0162226	0.122813	0.000302333	0.00140624	1
ENSDARG00000045096	ostf1	0.166366	0.0203958	0.122596	2.03054e-05	0.000130104	1
ENSDARG00000077101	zbtb10	0.109416	0.0134124	0.122582	0.00799575	0.0219089	1
ENSDARG00000095351	si:ch73-308b14.1	0.461261	0.0564429	0.122367	1.38204e-11	3.003e-10	1
ENSDARG00000039830	gng5	0.104499	0.0127524	0.122034	0.0030731	0.00983881	1
ENSDARG00000020761	arrdc2	0.0692752	0.0083915	0.121133	0.00595208	0.0169643	1
ENSDARG00000087616	MAPT	0.064533	0.00781005	0.121024	0.00903483	0.0241232	1
ENSDARG00000012729	hcls1	0.221154	0.0267467	0.120941	2.57762e-06	2.09508e-05	1
ENSDARG00000013763	rrbp1a	0.0817205	0.00987808	0.120876	0.0133488	0.0326488	1
ENSDARG00000086881	IER2	0.209231	0.0252682	0.120767	5.34488e-06	4.04468e-05	1
ENSDARG00000068995	zgc:101846	0.0926538	0.0111401	0.120234	0.0063225	0.0178927	1
ENSDARG00000001781	tspan11	0.147793	0.0177577	0.120152	9.66219e-05	0.00051489	1
ENSDARG00000034240	capza1a	0.217406	0.0261107	0.120101	3.88551e-06	3.03548e-05	1
ENSDARG00000076772	ACTR3	0.291457	0.0348903	0.11971	1.06956e-07	1.22948e-06	1
ENSDARG00000057782	BAZ2B	0.227383	0.0268814	0.118221	1.25925e-05	8.6114e-05	1
ENSDARG00000023303	zgc:66427	0.119333	0.0140379	0.117636	0.000997151	0.00380272	1
ENSDARG00000062370	bcl2l13	0.123866	0.0145016	0.117075	0.000676275	0.00276704	1
ENSDARG00000069090	atp6v0d1	0.0728116	0.00849072	0.116612	0.00380445	0.0117296	1
ENSDARG00000039452	hk1	0.0762236	0.00888739	0.116596	0.0193599	0.0443834	1
ENSDARG00000061525	slka	0.117176	0.0135966	0.116036	0.000945779	0.00363555	1
ENSDARG00000025493	serp1	0.0751651	0.00870392	0.115797	0.00410845	0.012336	1
ENSDARG00000079043	si:dkeyp-75b4.10	0.160875	0.0185361	0.11522	0.000219638	0.00106681	1
ENSDARG00000034368	hexb	0.0794511	0.00912543	0.114856	0.0202182	0.0454018	1
ENSDARG00000088551	CR847906.1	0.109101	0.0124732	0.114327	0.00208999	0.00719911	1
ENSDARG00000057273	alox5	0.228181	0.0260036	0.11396	1.19099e-06	1.06879e-05	1
ENSDARG00000017757	pik3cg	0.105974	0.0120243	0.113465	0.00201445	0.00703751	1
ENSDARG00000016059	rab5b	0.111676	0.012639	0.113176	0.00137474	0.00503595	1
ENSDARG00000095268	si:dkey-261h17.1	0.183469	0.0207305	0.112992	5.31527e-05	0.000308439	1
ENSDARG00000070319	rab11fip4b	0.0967191	0.0109245	0.11295	0.0043203	0.0128597	1
ENSDARG00000060771	map7d3	0.0762279	0.0085996	0.112814	0.0193599	0.0443834	1
ENSDARG00000018263	pdia2	0.110899	0.0124975	0.112692	0.00137475	0.00503595	1
ENSDARG00000068233	CD53	0.163893	0.0184532	0.112593	0.000230022	0.00110613	1
ENSDARG00000019258	elmo1	0.18888	0.0212446	0.112477	2.8625e-06	2.28813e-05	1
ENSDARG00000058064	cx31.7	0.159142	0.0178715	0.112299	0.00033398	0.00152118	1
ENSDARG00000053542	kctd12.2	0.258764	0.0287969	0.111287	1.23287e-07	1.40386e-06	1
ENSDARG00000041505	itm2bb	0.475414	0.0529042	0.11128	5.75954e-13	1.495e-11	1
ENSDARG00000094520	si:dkey-3h2.4	0.101318	0.0112621	0.111156	0.00295072	0.00952281	1
ENSDARG00000090882	NA	0.323091	0.0357932	0.110784	7.60958e-09	1.068e-07	1
ENSDARG00000059388	bdh1	0.139264	0.0153735	0.110391	0.000218797	0.00106487	1
ENSDARG00000088910	NA	0.146694	0.0161791	0.110291	9.44893e-05	0.000506887	1
ENSDARG00000036442	atp11c	0.162016	0.0178325	0.110067	2.99959e-05	0.000184721	1
ENSDARG00000024116	vamp8	0.252059	0.0277237	0.109989	2.77389e-07	2.92129e-06	1
ENSDARG00000055276	rel	0.132117	0.0144539	0.109402	0.000302335	0.00140624	1
ENSDARG00000052656	si:ch211-193e13.5	0.135875	0.0148527	0.109312	0.000202585	0.00101461	1
ENSDARG00000003216	anxa2a	0.183842	0.02004	0.109006	5.31527e-05	0.000308439	1
ENSDARG00000073681	BX511086.1	0.0823617	0.00887209	0.107721	0.00166297	0.00597403	1
ENSDARG00000074690	PPM1J	0.0742005	0.00799287	0.10772	0.00392544	0.01198	1
ENSDARG00000035326	nccrp1	0.642947	0.0692358	0.107685	1.24e-16	4.27e-15	1
ENSDARG00000090889	BX005069.4	0.317654	0.0340674	0.107247	1.10405e-08	1.48892e-07	1
ENSDARG00000040432	klf2b	0.103	0.0110365	0.107151	0.00299444	0.0096125	1
ENSDARG00000052438	actr2a	0.356697	0.0380032	0.106542	4.23441e-09	6.19507e-08	1
ENSDARG00000012987	gpia	0.191512	0.0203491	0.106255	2.42919e-05	0.00015271	1
ENSDARG00000057708	PHTF1	0.0996281	0.0105661	0.106055	0.00451619	0.0133604	1
ENSDARG00000068628	rab8b	0.0994069	0.0104835	0.105461	0.00451619	0.0133604	1
ENSDARG00000013705	ccm2	0.0808779	0.00850096	0.105109	0.0133184	0.0326488	1
ENSDARG00000068763	plcg2	0.285479	0.0299059	0.104757	1.51307e-07	1.66783e-06	1
ENSDARG00000053836	si:ch211-284o19.8	0.136151	0.01421	0.10437	0.000202585	0.00101461	1
ENSDARG00000075793	prex1	0.0762949	0.00794839	0.10418	0.01936	0.0443834	1
ENSDARG00000035652	sat1a.1	0.199573	0.0205703	0.103072	1.31928e-06	1.16233e-05	1
ENSDARG00000020759	ef1	0.213508	0.0219952	0.103018	5.6862e-06	4.22026e-05	1
ENSDARG00000044345	cyfip1	0.0814749	0.00836104	0.102621	0.0133489	0.0326488	1
ENSDARG00000006019	tkt	0.126309	0.0129619	0.10262	0.000437937	0.0019152	1
ENSDARG00000031153	mrps15	1.30439	0.133291	0.102186	1.07e-32	8.6e-31	1
ENSDARG00000043457	gapdh	0.0782521	0.00795583	0.101669	0.0197395	0.0447051	1
ENSDARG00000006877	enpp4	0.0763263	0.00773211	0.101303	0.01936	0.0443834	1
ENSDARG00000040988	tpi1b	0.188939	0.0191149	0.101169	2.86251e-06	2.28813e-05	1
ENSDARG00000074014	zgc:194275	0.0576308	0.0058236	0.10105	0.0129998	0.0324202	1
ENSDARG00000070683	dkk3b	0.146247	0.0146337	0.100062	9.44897e-05	0.000506887	1
ENSDARG00000079105	mhc2dab	0.32535	0.0324166	0.099636	7.90516e-09	1.10307e-07	1
ENSDARG00000026990	klhl6	0.176049	0.0175059	0.0994377	9.30199e-06	6.58519e-05	1
ENSDARG00000040812	ncf4	0.0660875	0.00655958	0.099256	0.00564768	0.0162937	1
ENSDARG00000061363	GFOD1	0.117324	0.011645	0.0992551	0.000945783	0.00363555	1
ENSDARG00000058356	elovl1b	0.271687	0.0268084	0.0986738	6.19954e-08	7.22981e-07	1
ENSDARG00000095556	si:dkey-238c7.12	16.1944	1.59769	0.0986574	1.41e-55	2.01e-53	1
ENSDARG00000069242	pdia5	0.0848086	0.00836099	0.0985866	0.00178937	0.00635246	1
ENSDARG00000036785	si:ch211-226m16.2	0.126664	0.012476	0.0984962	0.000437937	0.0019152	1
ENSDARG00000035622	xbp1	0.655784	0.0640653	0.0976927	6.23e-17	2.21e-15	1
ENSDARG00000023578	lpp	0.132835	0.0129747	0.097675	0.000302335	0.00140624	1
ENSDARG00000016016	dbnlb	0.0825888	0.00803135	0.097245	0.0135162	0.0328588	1
ENSDARG00000077069	srgn	2.59428	0.251385	0.0968997	1.15e-40	1.11e-38	1
ENSDARG00000067784	SLC9A1	0.0754179	0.00729841	0.0967729	0.00410847	0.012336	1
ENSDARG00000091351	NA	0.0599266	0.00579467	0.0966961	0.013731	0.0332138	1
ENSDARG00000019207	abo	0.105722	0.0102098	0.0965723	0.00201255	0.00703751	1
ENSDARG00000056642	hdac9b	0.130767	0.0125157	0.0957099	0.00193018	0.00680214	1
ENSDARG00000054058	h1fx	0.251819	0.024095	0.0956839	2.7739e-07	2.92129e-06	1
ENSDARG00000074670	matk	0.095182	0.00908488	0.0954475	0.00663253	0.018639	1
ENSDARG00000029072	klf6a	0.129244	0.0123348	0.0954385	0.000458499	0.00198003	1
ENSDARG00000074201	flna	0.331681	0.0316329	0.0953713	5.61703e-09	8.02338e-08	1
ENSDARG00000037746	actb1	3.28038	0.311301	0.0948978	2.44e-43	2.45e-41	1
ENSDARG00000078092	LIMD2	0.201963	0.0191003	0.0945737	1.38822e-06	1.2098e-05	1
ENSDARG00000079939	JMJD1C	0.103439	0.00975093	0.0942673	0.00299445	0.0096125	1
ENSDARG00000074283	inpp5d	0.0929379	0.00875856	0.094241	0.000749106	0.00298906	1
ENSDARG00000087188	nfil3-6	0.216321	0.0201798	0.093286	3.76633e-06	2.96154e-05	1
ENSDARG00000000966	ncor2	0.117512	0.0109209	0.0929348	0.000945784	0.00363555	1
ENSDARG00000074262	nck1a	0.0835861	0.00775833	0.0928183	0.00171214	0.00612319	1
ENSDARG00000030053	eef1db	0.27527	0.02548	0.0925637	4.06273e-08	4.85517e-07	1
ENSDARG00000037870	actb2	17.9627	1.65259	0.0920016	4.57e-58	6.9e-56	1
ENSDARG00000061764	ahnak	0.33525	0.0304344	0.0907813	3.71074e-09	5.56381e-08	1
ENSDARG00000075963	mhc1uba	0.173296	0.0157007	0.0906008	0.000108922	0.0005745	1
ENSDARG00000077721	knop1	0.0796075	0.00718933	0.0903097	0.0202183	0.0454018	1
ENSDARG00000058302	SH3BGRL	0.30925	0.0278981	0.0902123	2.33725e-08	2.87864e-07	1
ENSDARG00000079267	fermt3a	0.0869026	0.0077396	0.0890606	0.0091532	0.0242017	1
ENSDARG00000036028	arrdc3b	0.086839	0.00772453	0.0889522	0.0091532	0.0242017	1
ENSDARG00000077582	ank3b	0.073046	0.00645128	0.0883181	0.00380448	0.0117296	1
ENSDARG00000062049	hmha1	0.208741	0.0184222	0.088254	8.31918e-06	5.99478e-05	1
ENSDARG00000036456	anxa4	0.233737	0.0205232	0.0878046	8.60837e-08	9.94303e-07	1
ENSDARG00000089465	CABZ01048956.1	0.074225	0.00643762	0.0867311	0.00392547	0.01198	1
ENSDARG00000013916	ptpn6	0.202354	0.0175479	0.0867192	1.17326e-05	8.16211e-05	1
ENSDARG00000019008	erp44	0.0760971	0.00657509	0.086404	0.0193601	0.0443834	1
ENSDARG00000038524	pik3r1	0.161612	0.0138759	0.0858596	2.99962e-05	0.000184721	1
ENSDARG00000036080	cd81	0.153236	0.0131525	0.0858317	0.000469315	0.00202308	1
ENSDARG00000033466	tagln2	0.422622	0.036088	0.0853908	4.13771e-12	9.60427e-11	1
ENSDARG00000039884	CABZ01068274.1	0.302943	0.0258335	0.0852752	3.98844e-09	5.9068e-08	1
ENSDARG00000043317	kita	0.0532132	0.00452983	0.085126	0.0197408	0.0447051	1
ENSDARG00000036637	arl11	0.178825	0.0151818	0.0848979	9.93564e-06	6.99261e-05	1
ENSDARG00000007425	apol1	0.129666	0.0109272	0.0842719	0.000297276	0.00140565	1
ENSDARG00000079358	NA	0.102035	0.00857242	0.0840145	0.00295073	0.00952281	1
ENSDARG00000091236	CABZ01058646.1	0.57964	0.0485463	0.0837525	2.13e-16	7.14e-15	1
ENSDARG00000076383	ARHGEF5	0.164239	0.0137361	0.0836348	1.99644e-05	0.000129207	1
ENSDARG00000018259	atp1a3a	0.260786	0.0217554	0.0834222	1.25115e-07	1.41136e-06	1
ENSDARG00000063313	plbd1	0.146359	0.0121961	0.0833301	9.44901e-05	0.000506887	1
ENSDARG00000005162	tpm3	0.211331	0.0173821	0.0822503	6.31492e-07	6.00166e-06	1
ENSDARG00000054191	pgk1	0.247919	0.0203746	0.0821822	4.07173e-07	4.1299e-06	1
ENSDARG00000079808	CU570983.1	0.245235	0.0201151	0.0820241	3.85952e-07	3.93117e-06	1
ENSDARG00000008155	sms	0.197684	0.0161691	0.0817926	2.05811e-06	1.7324e-05	1
ENSDARG00000041060	zgc:92326	0.0855977	0.00698208	0.0815686	0.0142684	0.0341369	1
ENSDARG00000058225	arpc4l	0.189255	0.0154205	0.0814802	2.86252e-06	2.28813e-05	1
ENSDARG00000067566	sftpbb	0.0543107	0.00440506	0.0811085	0.0201759	0.0454018	1
ENSDARG00000058358	krt8	0.567679	0.0458069	0.0806917	4.43e-16	1.40601e-14	1
ENSDARG00000063474	arfgef1	0.122114	0.00983398	0.0805314	0.000643669	0.00267901	1
ENSDARG00000031745	si:busm1-266f07.2	0.298196	0.0239976	0.0804758	5.85107e-09	8.25998e-08	1
ENSDARG00000002021	pygb	0.205445	0.0164094	0.0798724	9.07425e-07	8.26619e-06	1
ENSDARG00000061752	fam65b	0.163897	0.0130857	0.0798408	0.000230024	0.00110613	1
ENSDARG00000021113	ptmaa	0.641629	0.0507495	0.0790948	1.44e-17	5.51e-16	1
ENSDARG00000057787	ITGAE	0.0551183	0.00435864	0.0790779	0.0208968	0.0466227	1
ENSDARG00000039914	gapdhs	0.612564	0.0477831	0.0780051	1.46e-17	5.51e-16	1
ENSDARG00000036005	pitpnb	0.0562954	0.00438366	0.0778689	0.0129229	0.0324202	1
ENSDARG00000076697	SIPA1	0.104965	0.00812277	0.0773854	0.00021118	0.0010468	1
ENSDARG00000036016	sh3bgrl3	0.207629	0.0159992	0.0770568	8.03554e-06	5.86036e-05	1
ENSDARG00000079844	BX321875.4	0.173032	0.0133093	0.0769183	1.41288e-05	9.52705e-05	1
ENSDARG00000011665	aldoaa	0.445607	0.0341388	0.0766119	6.10705e-13	1.56834e-11	1
ENSDARG00000011809	mical1	0.213237	0.0163083	0.0764797	5.68624e-06	4.22026e-05	1
ENSDARG00000063068	syne1b	0.153809	0.0117463	0.0763693	6.76872e-05	0.000380884	1
ENSDARG00000001303	psmb8	0.0757157	0.00576795	0.0761791	0.00410849	0.012336	1
ENSDARG00000079366	AL929222.1	0.0743317	0.00565786	0.0761165	0.00392548	0.01198	1
ENSDARG00000061108	ep300b	0.1025	0.0077832	0.075934	0.000328599	0.0014995	1
ENSDARG00000022456	eno1a	0.421698	0.0319896	0.075859	4.06966e-12	9.53801e-11	1
ENSDARG00000056200	abcb9	0.311409	0.0235604	0.0756574	2.93219e-09	4.45176e-08	1
ENSDARG00000071491	nrros	0.146086	0.0110335	0.0755273	9.36387e-05	0.000506829	1
ENSDARG00000054418	zgc:136895	0.0515771	0.00388121	0.0752507	0.0195888	0.0447051	1
ENSDARG00000030791	mafg2	0.153676	0.0115374	0.0750761	6.76873e-05	0.000380884	1
ENSDARG00000040856	ldha	0.248671	0.0185142	0.0744524	2.62508e-07	2.7916e-06	1
ENSDARG00000096331	si:ch73-248e21.7	0.362231	0.0269531	0.0744088	3.99731e-11	8.10882e-10	1
ENSDARG00000025254	s100a10b	0.415584	0.0308973	0.0743467	5.93024e-12	1.35053e-10	1
ENSDARG00000035990	cited4a	0.532102	0.0395171	0.074266	6.18e-16	1.93629e-14	1
ENSDARG00000017294	gnai2b	0.0782105	0.00579989	0.0741575	0.0197396	0.0447051	1
ENSDARG00000096508	si:ch211-265g21.1	0.0781463	0.00576642	0.0737901	0.0197396	0.0447051	1
ENSDARG00000052368	FP102272.1	0.0902407	0.00665387	0.0737346	0.00973286	0.0251454	1
ENSDARG00000015343	pgd	0.219486	0.0161534	0.0735964	2.52417e-06	2.06314e-05	1
ENSDARG00000040158	cdc42l	0.285128	0.0209703	0.0735471	1.88275e-08	2.36717e-07	1
ENSDARG00000094719	si:dkeyp-1h4.9	0.617232	0.0452814	0.073362	9.96e-18	3.88e-16	1
ENSDARG00000070573	mapk3	0.161011	0.0117796	0.0731602	2.9488e-05	0.000182523	1
ENSDARG00000080010	adh5	0.0900593	0.00657973	0.07306	0.00973287	0.0251454	1
ENSDARG00000004836	dnajc5ab	0.0912785	0.00666439	0.0730116	0.00627249	0.0177931	1
ENSDARG00000040874	add3a	0.21043	0.0153405	0.0729007	6.12882e-07	5.87105e-06	1
ENSDARG00000021987	plecb	0.158977	0.0115297	0.0725243	4.57611e-05	0.000270753	1
ENSDARG00000088439	gm2a	0.122935	0.00890504	0.0724373	0.00065578	0.00269689	1
ENSDARG00000010384	lpar5a	0.144182	0.0103886	0.0720521	0.000148011	0.000766736	1
ENSDARG00000042725	cebpb	0.980727	0.0705342	0.0719203	6.36e-28	4.26e-26	1
ENSDARG00000014348	stk17b	0.40433	0.0290535	0.071856	1.22483e-12	3.07994e-11	1
ENSDARG00000089776	NA	0.219622	0.0157799	0.0718504	2.79543e-07	2.92129e-06	1
ENSDARG00000056615	cybb	0.534898	0.0384176	0.0718223	6.39e-16	1.97639e-14	1
ENSDARG00000045066	entpd1	0.107061	0.00767101	0.0716511	0.00201447	0.00703751	1
ENSDARG00000039579	cfd	0.757563	0.0539774	0.0712513	2.54e-21	1.2e-19	1
ENSDARG00000021339	cpa5	1.2641	0.0900433	0.0712312	1.84e-35	1.59e-33	1
ENSDARG00000075666	tsc22d3	0.194759	0.0138394	0.0710591	1.95008e-06	1.66343e-05	1
ENSDARG00000018569	tnfrsf1a	0.084258	0.00592812	0.0703567	0.0138221	0.0333001	1
ENSDARG00000044129	si:ch211-214p16.1	0.599308	0.0421465	0.0703253	4.61e-17	1.68e-15	1
ENSDARG00000063295	myh9a	0.477932	0.0333886	0.0698605	6.67159e-14	1.85117e-12	1
ENSDARG00000040532	rab27a	0.188167	0.0131359	0.0698097	4.52278e-06	3.45506e-05	1
ENSDARG00000008867	rap1b	0.314265	0.0219276	0.0697744	1.91496e-09	2.9444e-08	1
ENSDARG00000020645	slc7a3a	0.259167	0.0179946	0.0694326	1.23289e-07	1.40386e-06	1
ENSDARG00000075592	tnfaip8l2a	0.164138	0.0113764	0.0693098	1.99645e-05	0.000129207	1
ENSDARG00000075664	si:ch1073-429i10.1	0.8782	0.0608053	0.0692385	1.78e-25	1.1e-23	1
ENSDARG00000070914	dusp6	0.189145	0.0130894	0.0692028	2.86253e-06	2.28813e-05	1
ENSDARG00000002131	celf2	0.683505	0.0470856	0.0688885	4.7e-20	2.02e-18	1
ENSDARG00000022698	lad1	0.261726	0.018002	0.0687818	1.28689e-07	1.4449e-06	1
ENSDARG00000003421	igf2bp2a	0.188468	0.0128892	0.0683895	4.52278e-06	3.45506e-05	1
ENSDARG00000088091	pfn1	3.44023	0.235238	0.0683784	8.9e-50	1.07e-47	1
ENSDARG00000060435	bnipl	0.0770937	0.00525053	0.0681058	0.019454	0.0445137	1
ENSDARG00000096586	NA	0.0542598	0.00368806	0.0679704	0.020176	0.0454018	1
ENSDARG00000023724	cdc42se1	0.121511	0.00823728	0.0677903	6.36134e-05	0.000363033	1
ENSDARG00000076562	DOCK2	0.1284	0.008697	0.0677337	0.000445328	0.00194047	1
ENSDARG00000056090	capza1b	0.305148	0.0205553	0.0673617	4.14941e-09	6.10772e-08	1
ENSDARG00000075253	pik3cb	0.116057	0.00781608	0.0673471	0.000937885	0.00363555	1
ENSDARG00000011545	arrb2b	0.0910639	0.00610371	0.0670267	0.0007213	0.00289727	1
ENSDARG00000077809	il13	0.0962176	0.00644672	0.0670015	0.0042961	0.0128352	1
ENSDARG00000073844	NA	0.0658799	0.00438301	0.0665303	0.00564775	0.0162937	1
ENSDARG00000004378	yrk	0.137028	0.0090305	0.0659024	0.000205215	0.00102143	1
ENSDARG00000069044	agpat4	0.0852057	0.00561442	0.0658925	0.00178939	0.00635246	1
ENSDARG00000056600	papss2b	0.32324	0.0212275	0.065671	8.65717e-10	1.42167e-08	1
ENSDARG00000053326	gna11b	0.0722235	0.00474267	0.0656666	0.00374325	0.0116297	1
ENSDARG00000021346	pdhb	0.0788769	0.00516731	0.065511	0.00259138	0.00866436	1
ENSDARG00000054610	coro1a	0.634332	0.0412235	0.0649872	3.33e-18	1.34e-16	1
ENSDARG00000079591	CR847496.2	0.100653	0.00650833	0.0646609	0.00294107	0.00952281	1
ENSDARG00000086835	NA	0.0843558	0.00545424	0.0646575	0.0138221	0.0333001	1
ENSDARG00000018524	midn	0.204027	0.0131723	0.0645615	1.21678e-05	8.41637e-05	1
ENSDARG00000040251	ctsk	0.0733982	0.0047331	0.0644852	0.0038045	0.0117296	1
ENSDARG00000008109	eef1da	0.209251	0.0134735	0.064389	6.03715e-07	5.8295e-06	1
ENSDARG00000043856	amd1	0.293766	0.0188047	0.0640126	8.58292e-09	1.19076e-07	1
ENSDARG00000057789	lyz	17.9013	1.14509	0.063967	3.52e-69	6.54e-67	1
ENSDARG00000001452	adam8a	0.402987	0.0256871	0.0637416	1.95228e-12	4.80897e-11	1
ENSDARG00000053956	sptbn2	0.198677	0.0126622	0.0637325	1.31454e-06	1.16233e-05	1
ENSDARG00000009087	cd74a	1.41693	0.0900929	0.0635833	1.38e-40	1.28e-38	1
ENSDARG00000077777	NA	9.32011	0.591915	0.0635095	8.72e-63	1.4e-60	1
ENSDARG00000075080	BX321875.3	0.198579	0.0126109	0.0635058	1.31454e-06	1.16233e-05	1
ENSDARG00000041959	cxcr4b	1.57114	0.0996717	0.063439	6.19e-44	6.5e-42	1
ENSDARG00000056481	vat1	0.347241	0.0218857	0.0630272	1.2608e-10	2.30574e-09	1
ENSDARG00000095807	NA	0.298757	0.0188276	0.0630197	5.8511e-09	8.25998e-08	1
ENSDARG00000012972	cfl1l	0.143732	0.0090476	0.0629475	0.000142654	0.000740575	1
ENSDARG00000078824	sc:d0139	0.200402	0.0125956	0.0628518	1.31929e-06	1.16233e-05	1
ENSDARG00000035858	cnn2	0.221929	0.013892	0.0625966	2.99508e-07	3.10305e-06	1
ENSDARG00000058348	scinlb	0.465743	0.0291456	0.0625788	1.25092e-14	3.63821e-13	1
ENSDARG00000018145	mid1ip1l	0.200772	0.0125584	0.0625505	1.34346e-06	1.17932e-05	1
ENSDARG00000059110	VASP	0.22028	0.0136974	0.0621819	2.79544e-07	2.92129e-06	1
ENSDARG00000044902	atp2b4	0.140637	0.00872681	0.062052	0.000137745	0.000716631	1
ENSDARG00000019521	mpx	2.02552	0.125659	0.0620378	1.01e-45	1.11e-43	1
ENSDARG00000026611	socs3b	0.122053	0.00755561	0.0619042	0.000643672	0.00267901	1
ENSDARG00000091736	CR381551.1	0.47591	0.0292606	0.0614835	6.22395e-14	1.74705e-12	1
ENSDARG00000086206	CABZ01066957.1	0.113211	0.00695514	0.061435	0.000150203	0.000776079	1
ENSDARG00000042722	blnk	0.0612298	0.00375684	0.0613564	0.00853788	0.0230803	1
ENSDARG00000018532	NA	0.11402	0.00699143	0.0613178	0.00142074	0.00515746	1
ENSDARG00000059789	PARP8	0.103839	0.00631003	0.0607672	0.000342285	0.00154447	1
ENSDARG00000028389	rab44	0.387628	0.0235455	0.0607425	6.03757e-12	1.36212e-10	1
ENSDARG00000058593	sri	0.210862	0.01271	0.060276	6.12885e-07	5.87105e-06	1
ENSDARG00000021318	capg	0.254048	0.0153031	0.0602369	1.82053e-08	2.3041e-07	1
ENSDARG00000041524	si:ch211-9d9.1	0.517695	0.0310353	0.0599489	3.15e-15	9.37492e-14	1
ENSDARG00000030012	lrrfip1a	0.12717	0.00762195	0.0599351	0.000437942	0.0019152	1
ENSDARG00000044612	c1qb	0.0802653	0.0048068	0.0598865	0.00271032	0.00893818	1
ENSDARG00000055837	arhgef1b	0.206004	0.0123246	0.059827	9.0743e-07	8.26619e-06	1
ENSDARG00000021242	mvp	0.108266	0.00642699	0.059363	0.00204007	0.00707579	1
ENSDARG00000090444	ponzr1	0.280622	0.0165749	0.0590648	2.76585e-08	3.35516e-07	1
ENSDARG00000086499	RFTN1	0.0843705	0.00497	0.0589068	0.0138222	0.0333001	1
ENSDARG00000086337	si:dkey-102g19.3	0.19019	0.0111997	0.0588868	2.88228e-06	2.29631e-05	1
ENSDARG00000059836	ddit3	0.12287	0.00723144	0.0588543	6.60319e-05	0.000374183	1
ENSDARG00000003520	TBC1D14	0.082778	0.00486253	0.0587418	0.001663	0.00597403	1
ENSDARG00000010423	npsn	4.17807	0.244897	0.0586147	1.46e-54	1.96e-52	1
ENSDARG00000068784	C13H10orf54	0.429363	0.0251616	0.0586022	1.76945e-13	4.79938e-12	1
ENSDARG00000076229	mkl1b	0.321929	0.018821	0.0584632	8.60486e-10	1.42167e-08	1
ENSDARG00000044254	anxa3b	0.0820842	0.00478979	0.0583521	0.013349	0.0326488	1
ENSDARG00000076534	si:ch211-14a17.10	0.390818	0.0227632	0.058245	3.9153e-12	9.26622e-11	1
ENSDARG00000045240	cebp1	0.111336	0.00647866	0.0581903	0.00137477	0.00503595	1
ENSDARG00000054028	atp11b	0.154759	0.00896811	0.0579488	4.3251e-05	0.000259077	1
ENSDARG00000053530	cyp4f3	0.157438	0.0090842	0.0577001	4.43065e-05	0.000263438	1
ENSDARG00000004034	arhgdig	0.771097	0.0444008	0.0575813	4.66e-23	2.45e-21	1
ENSDARG00000035136	sepw1	0.837203	0.0472431	0.0564297	3.66e-24	2.01e-22	1
ENSDARG00000026829	cotl1	0.717153	0.0404675	0.056428	5.04e-21	2.29e-19	1
ENSDARG00000040623	fosl2	0.108656	0.00611108	0.0562423	0.000226688	0.00109446	1
ENSDARG00000039007	eno3	0.287032	0.0161342	0.0562105	1.15284e-09	1.84303e-08	1
ENSDARG00000009890	CR936442.1	0.205969	0.0113619	0.0551632	9.07432e-07	8.26619e-06	1
ENSDARG00000074851	s1pr4	0.209034	0.0113612	0.0543507	6.03718e-07	5.8295e-06	1
ENSDARG00000018283	cyba	0.309735	0.0168329	0.0543461	1.60199e-10	2.8646e-09	1
ENSDARG00000018976	sptlc2a	0.101624	0.00544915	0.0536205	0.000320564	0.00146839	1
ENSDARG00000018174	gnai2a	0.279694	0.0149825	0.0535674	2.70773e-08	3.30125e-07	1
ENSDARG00000004301	rhogb	0.156567	0.00824956	0.0526903	4.348e-05	0.000259162	1
ENSDARG00000079790	NA	0.0837134	0.00437233	0.0522297	0.00171216	0.00612319	1
ENSDARG00000057867	lasp1	0.30271	0.015684	0.0518118	3.60503e-10	6.26083e-09	1
ENSDARG00000076953	CR388416.1	0.167202	0.00863166	0.0516241	2.03058e-05	0.000130104	1
ENSDARG00000026964	hk2	0.124723	0.00636132	0.0510035	0.000676286	0.00276704	1
ENSDARG00000025903	lgals9l1	0.0591674	0.00298781	0.0504976	0.0132683	0.0326488	1
ENSDARG00000019702	aldocb	0.157095	0.00790195	0.0503006	3.94801e-06	3.06447e-05	1
ENSDARG00000000767	spi1b	0.62056	0.0310691	0.0500661	5.99e-19	2.49e-17	1
ENSDARG00000078734	myo1f	0.12988	0.00648236	0.0499105	2.75407e-05	0.000171348	1
ENSDARG00000019062	arpc5b	0.10035	0.00500508	0.049876	0.000317877	0.00146163	1
ENSDARG00000016154	zfp36l1a	0.180559	0.008968	0.049668	5.12156e-07	5.06699e-06	1
ENSDARG00000017653	rgs13	0.113781	0.00563807	0.0495518	0.00142075	0.00515746	1
ENSDARG00000075247	PLCL2	0.111572	0.00551017	0.0493867	0.00137477	0.00503595	1
ENSDARG00000053010	lpcat2	0.0818044	0.00401538	0.0490852	0.00164069	0.00592907	1
ENSDARG00000090730	zgc:158446	0.145513	0.0071112	0.0488698	9.36396e-05	0.000506829	1
ENSDARG00000086446	NA	0.323565	0.0158029	0.0488402	8.65722e-10	1.42167e-08	1
ENSDARG00000035018	thy1	0.29177	0.0142205	0.0487387	7.77208e-10	1.3029e-08	1
ENSDARG00000017298	plek	0.163299	0.00786246	0.0481475	3.09332e-05	0.000190007	1
ENSDARG00000086246	GPSM3	0.242116	0.0115758	0.0478111	3.90623e-08	4.69136e-07	1
ENSDARG00000025797	abhd2a	0.239165	0.0113976	0.0476558	5.81282e-08	6.81172e-07	1
ENSDARG00000033437	rps6ka1	0.15203	0.0072436	0.0476459	6.4102e-05	0.000364958	1
ENSDARG00000009262	FAR2	0.191815	0.00911996	0.0475457	2.94428e-06	2.33799e-05	1
ENSDARG00000016939	itgb2	0.808006	0.0384122	0.0475395	1.58e-25	1e-23	1
ENSDARG00000004954	grna	0.0735413	0.00348969	0.0474521	0.00380452	0.0117296	1
ENSDARG00000054755	alox5ap	0.442843	0.0208741	0.0471367	8.91814e-14	2.44641e-12	1
ENSDARG00000073893	dnase2	0.0745379	0.00350154	0.0469766	0.00392552	0.01198	1
ENSDARG00000016774	PLEKHO2	0.317117	0.0148498	0.0468277	1.10051e-10	2.0594e-09	1
ENSDARG00000056874	lygl1	0.180059	0.0084189	0.0467565	6.23114e-06	4.59999e-05	1
ENSDARG00000010556	CABZ01030094.1	0.260867	0.0121463	0.046561	1.25116e-07	1.41136e-06	1
ENSDARG00000038010	rac2	0.332393	0.0154717	0.0465463	3.46082e-11	7.08002e-10	1
ENSDARG00000039100	zgc:172244	0.331145	0.0153315	0.0462984	3.35942e-11	6.93131e-10	1
ENSDARG00000054340	sla1	0.283831	0.0129797	0.0457303	1.75378e-09	2.73137e-08	1
ENSDARG00000078249	unc13d	0.150891	0.00689038	0.0456645	5.65858e-06	4.22026e-05	1
ENSDARG00000075261	timp2b	0.402697	0.0183134	0.0454768	1.87287e-12	4.66095e-11	1
ENSDARG00000015003	arhgap4b	0.108018	0.0048461	0.0448637	0.00204008	0.00707579	1
ENSDARG00000075748	NCKAP1L	0.138655	0.00617724	0.0445512	0.000210575	0.00104594	1
ENSDARG00000075121	hbegfa	0.116922	0.00519698	0.0444481	9.58398e-05	0.000511852	1
ENSDARG00000055751	fosb	0.0804959	0.00353535	0.0439197	0.00271034	0.00893818	1
ENSDARG00000037408	TBC1D10C	0.122741	0.00532688	0.0433994	6.60324e-05	0.000374183	1
ENSDARG00000076189	ccdc88b	0.23423	0.0100705	0.0429942	8.6085e-08	9.94303e-07	1
ENSDARG00000086869	CABZ01040055.1	2.22971	0.0954243	0.0427968	2.56e-50	3.25e-48	1
ENSDARG00000044125	txn	0.078856	0.00333875	0.0423398	0.0025914	0.00866436	1
ENSDARG00000015278	plxnc1	0.327188	0.0138425	0.0423073	5.86342e-10	9.96781e-09	1
ENSDARG00000079553	si:ch211-149p10.2	0.0553973	0.00232682	0.0420024	0.020897	0.0466227	1
ENSDARG00000075853	sh3kbp1	0.137655	0.0057554	0.0418103	0.000205216	0.00102143	1
ENSDARG00000089602	si:dkey-217f16.1	0.153676	0.00639801	0.041633	3.59434e-06	2.83553e-05	1
ENSDARG00000086496	CR388047.3	0.207708	0.00863741	0.0415844	4.26551e-08	5.04754e-07	1
ENSDARG00000036940	ctssa	0.106288	0.00441937	0.0415792	0.000212715	0.0010492	1
ENSDARG00000021647	gnai1	0.148868	0.00617952	0.04151	5.39846e-06	4.05978e-05	1
ENSDARG00000009782	myh11a	0.138173	0.00571595	0.041368	2.03187e-05	0.000130104	1
ENSDARG00000038458	WIPF1	0.120888	0.00500075	0.0413669	0.000639649	0.00267148	1
ENSDARG00000041041	cxcr3.2	0.0577346	0.00238076	0.0412363	0.0130001	0.0324202	1
ENSDARG00000094434	si:dkey-203a12.2	0.508159	0.0208835	0.0410964	3.54e-16	1.13961e-14	1
ENSDARG00000055713	fmnl1a	0.23734	0.00968957	0.0408256	3.87699e-09	5.7772e-08	1
ENSDARG00000057508	nbeal2	0.145078	0.00586762	0.0404447	8.23898e-06	5.981e-05	1
ENSDARG00000061713	tpd52	0.108438	0.00438331	0.0404222	0.00022669	0.00109446	1
ENSDARG00000089706	BX005410.2	0.368371	0.0148803	0.040395	2.77238e-11	5.76942e-10	1
ENSDARG00000026350	wasb	0.359141	0.0144584	0.0402581	6.03117e-11	1.19338e-09	1
ENSDARG00000007219	actn1	0.0908265	0.00364609	0.0401435	0.000721308	0.00289727	1
ENSDARG00000027063	arpc1b	0.660034	0.0264899	0.0401341	1.27e-21	6.38e-20	1
ENSDARG00000055705	f5	0.0979757	0.00390597	0.0398667	0.000496004	0.00211173	1
ENSDARG00000093877	NA	0.138339	0.00548666	0.0396611	2.03187e-05	0.000130104	1
ENSDARG00000096655	si:ch211-184m19.3	0.178082	0.00706169	0.0396541	9.54733e-06	6.73897e-05	1
ENSDARG00000033614	rasgef1ba	0.183247	0.00725383	0.039585	3.17276e-07	3.27309e-06	1
ENSDARG00000036572	dusp2	0.0859977	0.00340003	0.0395363	0.0010875	0.00411479	1
ENSDARG00000059774	dub	0.174712	0.00687551	0.0393534	7.35793e-07	6.9113e-06	1
ENSDARG00000037967	BX571714.2	0.0613964	0.00240514	0.0391739	0.00853794	0.0230803	1
ENSDARG00000078888	iqgap1	0.170927	0.00666769	0.0390091	1.35583e-05	9.21966e-05	1
ENSDARG00000074502	zmiz1a	0.0961623	0.00374151	0.0389082	0.00429614	0.0128352	1
ENSDARG00000092191	si:dkey-238c7.13	0.652506	0.0253343	0.0388261	6.27e-20	2.66e-18	1
ENSDARG00000074316	itga1	0.0523362	0.00202898	0.0387682	0.0195889	0.0447051	1
ENSDARG00000033735	ncf1	0.297956	0.0114988	0.0385921	5.35403e-10	9.1664e-09	1
ENSDARG00000061248	xylt1	0.0760874	0.0029297	0.0385044	0.0193603	0.0443834	1
ENSDARG00000055066	ZDHHC20	0.0932332	0.0035792	0.0383897	0.000749121	0.00298906	1
ENSDARG00000035459	spns3	0.118432	0.0044802	0.0378292	9.95702e-05	0.000529433	1
ENSDARG00000052429	syngr2a	0.134088	0.00507117	0.0378198	0.000310765	0.00143878	1
ENSDARG00000088344	arhgap30	0.252511	0.00950903	0.0376578	1.78572e-08	2.29294e-07	1
ENSDARG00000068858	il2rga	0.120525	0.00452232	0.0375218	6.23178e-05	0.000356485	1
ENSDARG00000054823	id3	0.194464	0.00729512	0.037514	1.93993e-06	1.66063e-05	1
ENSDARG00000075062	ptpn22	0.133661	0.00499999	0.037408	1.83041e-05	0.000120072	1
ENSDARG00000043475	tagapb	0.149746	0.00557324	0.037218	5.47931e-06	4.10778e-05	1
ENSDARG00000036628	cd74b	0.530849	0.0196542	0.0370241	2.02e-18	8.26e-17	1
ENSDARG00000086048	si:ch211-229i14.2	0.22145	0.0080723	0.036452	2.87215e-07	2.98852e-06	1
ENSDARG00000055186	ccr9a	0.0856199	0.00311887	0.036427	0.0142685	0.0341369	1
ENSDARG00000044694	NA	0.530377	0.019308	0.0364043	4.96e-17	1.79e-15	1
ENSDARG00000079387	si:ch211-102c2.4	0.110471	0.00402091	0.0363977	0.00216516	0.0074243	1
ENSDARG00000020929	fam49ba	0.0788734	0.00285567	0.0362057	0.00259141	0.00866436	1
ENSDARG00000090607	SH2D6	0.0546811	0.00196159	0.0358732	0.0201761	0.0454018	1
ENSDARG00000036818	hyal3	0.123729	0.0043516	0.0351703	4.1306e-05	0.000248043	1
ENSDARG00000031683	fos	0.389639	0.0136967	0.0351523	2.96598e-13	7.95542e-12	1
ENSDARG00000051748	ccnd2a	0.187784	0.00659852	0.0351388	2.11355e-07	2.28794e-06	1
ENSDARG00000075819	arhgef2	0.0787264	0.00275817	0.0350349	0.00259141	0.00866436	1
ENSDARG00000033227	lect2l	5.71736	0.200072	0.0349937	2.96e-67	5.11e-65	1
ENSDARG00000042138	selp	0.129496	0.00451207	0.0348434	0.000458507	0.00198003	1
ENSDARG00000016505	apbb1ip	0.0916003	0.00311607	0.0340181	0.00627255	0.0177931	1
ENSDARG00000026028	ankrd44	0.0790182	0.0026691	0.0337783	0.00259141	0.00866436	1
ENSDARG00000000906	skap2	0.163202	0.00549817	0.0336892	1.59441e-06	1.3845e-05	1
ENSDARG00000004311	ldlrap1a	0.0858412	0.00286106	0.0333297	0.0010875	0.00411479	1
ENSDARG00000058991	CU571081.1	0.0695129	0.00231104	0.0332463	0.00595226	0.0169643	1
ENSDARG00000023963	tpm4a	0.154248	0.00500768	0.0324653	6.76882e-05	0.000380884	1
ENSDARG00000019260	dhrs9	0.176443	0.00570596	0.0323388	9.30219e-06	6.58519e-05	1
ENSDARG00000074837	grap2b	0.159363	0.00507665	0.031856	2.42524e-06	2.01187e-05	1
ENSDARG00000071437	ptprc	0.32941	0.0102495	0.0311148	5.39398e-11	1.07612e-09	1
ENSDARG00000067711	parvg	0.0876055	0.00262272	0.0299378	0.00110084	0.00415228	1
ENSDARG00000093193	chia.6	0.238236	0.0069222	0.029056	5.77696e-08	6.80272e-07	1
ENSDARG00000078547	si:ch211-264f5.2	0.113006	0.00328261	0.0290481	0.00138931	0.00506616	1
ENSDARG00000040387	mmd	0.0672504	0.00191447	0.0284678	0.00566207	0.0162937	1
ENSDARG00000043802	ms4a17a.9	0.0723282	0.00205706	0.0284407	0.0037433	0.0116297	1
ENSDARG00000014181	foxp1b	0.0913766	0.00253601	0.0277534	0.00072131	0.00289727	1
ENSDARG00000036074	cebpa	0.365979	0.0101473	0.0277263	2.15472e-12	5.25404e-11	1
ENSDARG00000028618	KRT18	0.208186	0.00576445	0.0276889	4.26553e-08	5.04754e-07	1
ENSDARG00000071586	tgfbi	0.0580474	0.00159073	0.027404	0.0130001	0.0324202	1
ENSDARG00000088641	grn2	0.0888977	0.00242943	0.0273284	0.00113213	0.00425696	1
ENSDARG00000038123	myl9a	0.0775731	0.00210606	0.0271493	0.00251426	0.00847685	1
ENSDARG00000005823	slc39a10	0.0554431	0.0015001	0.0270565	0.0208971	0.0466227	1
ENSDARG00000091281	CU571382.2	0.063758	0.00171895	0.0269605	0.00873867	0.0234653	1
ENSDARG00000013771	ctssb.2	0.095898	0.00250613	0.0261333	0.000478713	0.00205992	1
ENSDARG00000094708	sftpba	0.129167	0.00337168	0.0261032	2.74929e-05	0.000171348	1
ENSDARG00000016809	prkacab	0.0607483	0.00156626	0.0257828	0.0137312	0.0332138	1
ENSDARG00000004433	btk	0.104092	0.002667	0.0256216	0.00034229	0.00154447	1
ENSDARG00000088672	CABZ01054962.1	0.131646	0.00336455	0.0255575	0.000297898	0.00140565	1
ENSDARG00000096427	SMIM22	0.0712799	0.00178737	0.0250754	0.00373994	0.0116297	1
ENSDARG00000056767	itgb3a	0.159463	0.00395922	0.0248284	2.42524e-06	2.01187e-05	1
ENSDARG00000044039	stx11a	0.107817	0.00266146	0.0246849	0.000217817	0.0010644	1
ENSDARG00000042876	abracl	0.133513	0.00328273	0.0245873	1.83042e-05	0.000120072	1
ENSDARG00000070315	si:dkey-10p5.7	0.287512	0.00698223	0.024285	1.15285e-09	1.84303e-08	1
ENSDARG00000018308	ets2	0.0869754	0.00206511	0.0237436	0.00915335	0.0242017	1
ENSDARG00000010191	ttc39c	0.0678377	0.0015987	0.0235665	0.00566206	0.0162937	1
ENSDARG00000012671	inhbaa	0.0756442	0.00176437	0.0233246	0.00410857	0.012336	1
ENSDARG00000073753	tacc1	0.114148	0.00263056	0.0230451	0.00142076	0.00515746	1
ENSDARG00000062349	arhgap15	0.105779	0.00238213	0.0225198	0.00201259	0.00703751	1
ENSDARG00000025428	socs3a	0.288859	0.00649523	0.0224858	1.18091e-09	1.86321e-08	1
ENSDARG00000067545	adam19b	0.123837	0.00277697	0.0224245	4.13062e-05	0.000248043	1
ENSDARG00000056346	acap1	0.104267	0.0023181	0.0222323	0.00034229	0.00154447	1
ENSDARG00000037421	egr1	0.137827	0.00306306	0.022224	0.000205217	0.00102143	1
ENSDARG00000027552	mapk1	0.123452	0.00263769	0.0213661	0.000655789	0.00269689	1
ENSDARG00000044395	ZFP36	0.474239	0.00945876	0.0199451	2.36e-16	7.79e-15	1
ENSDARG00000079987	igl3v5	0.0554361	0.00109977	0.0198385	0.0208972	0.0466227	1
ENSDARG00000006314	itgav	0.0853445	0.00163987	0.0192147	0.00178942	0.00635246	1
ENSDARG00000091741	CR354382.1	0.0621707	0.00118502	0.0190608	0.008574	0.0231517	1
ENSDARG00000045836	mapk11	0.120402	0.00228216	0.0189545	6.23183e-05	0.000356485	1
ENSDARG00000036382	ponzr6	0.208751	0.00391969	0.0187769	6.0346e-07	5.8295e-06	1
ENSDARG00000036375	cyfip2	0.0752684	0.00140825	0.0187098	0.00410859	0.012336	1
ENSDARG00000071084	wipf1	0.10111	0.00187506	0.0185448	0.00294111	0.00952281	1
ENSDARG00000006281	myh11b	0.103703	0.00182766	0.0176239	0.000342292	0.00154447	1
ENSDARG00000026865	fam107b	0.0966395	0.0016717	0.0172983	0.000483355	0.00207251	1
ENSDARG00000042927	mapre1a	0.0618165	0.00106365	0.0172066	0.00853799	0.0230803	1
ENSDARG00000094002	si:dkey-25o1.5	0.132051	0.00223819	0.0169495	2.90746e-05	0.000180427	1
ENSDARG00000039034	marcksl1a	0.208619	0.003305	0.0158423	6.03461e-07	5.8295e-06	1
ENSDARG00000040080	fli1b	0.107715	0.00165893	0.015401	0.000217818	0.0010644	1
ENSDARG00000036776	aldh8a1	0.0832067	0.00118802	0.014278	0.00166302	0.00597403	1
ENSDARG00000037861	CU694256.1	0.0855127	0.00120557	0.0140982	0.00178943	0.00635246	1
ENSDARG00000036791	dnmt4	0.0633989	0.000878018	0.0138491	0.00873873	0.0234653	1
ENSDARG00000016789	zgc:152891	0.0565902	0.000782658	0.0138303	0.0129232	0.0324202	1
ENSDARG00000070822	cnp	0.140867	0.00192354	0.013655	1.23921e-05	8.54699e-05	1
ENSDARG00000059317	FP103003.1	0.0945389	0.00125635	0.0132892	0.00078166	0.00311374	1
ENSDARG00000090767	si:ch211-136m16.8	0.305459	0.00403859	0.0132214	1.39327e-11	3.003e-10	1
ENSDARG00000045224	GLIPR1	0.0728589	0.000947579	0.0130057	0.00380459	0.0117296	1
ENSDARG00000076025	CU181898.3	0.071391	0.000924606	0.0129513	0.00373996	0.0116297	1
ENSDARG00000074656	ctssb.1	0.171711	0.00221816	0.012918	1.15855e-06	1.04356e-05	1
ENSDARG00000008186	syk	0.0833771	0.00105766	0.0126853	0.0135165	0.0328588	1
ENSDARG00000069463	alox12	0.0827777	0.000887199	0.0107178	0.00166303	0.00597403	1
ENSDARG00000060520	antxr2a	0.115384	0.00123448	0.0106989	0.00146973	0.00532721	1
ENSDARG00000096355	ighm	0.0608248	0.0006506	0.0106963	0.0137313	0.0332138	1
ENSDARG00000091233	TRBC2	0.0652536	0.000609354	0.00933825	0.00903514	0.0241232	1
ENSDARG00000089547	si:dkey-158e13.14	0.0536302	0.00049991	0.00932143	0.0197413	0.0447051	1
ENSDARG00000014623	si:ch211-212d10.1	0.0595548	0.000548032	0.00920214	0.0132685	0.0326488	1
ENSDARG00000093124	scpp8	0.301978	0.00275162	0.00911201	1.27637e-11	2.80105e-10	1
ENSDARG00000008858	cyp7c1	0.064805	0.000534707	0.00825102	0.00903517	0.0241232	1
ENSDARG00000033170	sult2st1	0.091028	0.000519612	0.00570826	0.000721318	0.00289727	1
ENSDARG00000029955	glb1l	0.0870355	0.0002503	0.00287584	0.00110085	0.00415228	1
ENSDARG00000056499	ca6	0.0503394	0.48738	9.68188	3e-26	4.26e-24	2
ENSDARG00000033170	sult2st1	0.0445872	0.359949	8.0729	1.86e-17	1.32e-15	2
ENSDARG00000035018	thy1	0.147171	1.13247	7.69488	4.92e-51	1.98e-48	2
ENSDARG00000087616	MAPT	0.0331047	0.25012	7.55542	2.24632e-12	9.34933e-11	2
ENSDARG00000016789	zgc:152891	0.0319185	0.193316	6.05655	6.33787e-09	1.73859e-07	2
ENSDARG00000043581	gadd45aa	0.100873	0.541435	5.36748	5.45e-20	4.93e-18	2
ENSDARG00000043457	gapdh	0.0481444	0.243361	5.05482	4.13498e-09	1.17433e-07	2
ENSDARG00000020645	slc7a3a	0.160037	0.795064	4.96801	1.7e-26	2.73e-24	2
ENSDARG00000036382	ponzr6	0.131199	0.615158	4.68874	5.52e-20	4.93e-18	2
ENSDARG00000007823	atf3	0.0285663	0.133276	4.66548	1.54525e-05	0.000242223	2
ENSDARG00000012972	cfl1l	0.0910238	0.42355	4.65318	6.86353e-14	3.31371e-12	2
ENSDARG00000035326	nccrp1	0.418528	1.83413	4.38233	1.15e-42	3.47e-40	2
ENSDARG00000074851	s1pr4	0.137174	0.579356	4.22351	3.18e-17	2.19e-15	2
ENSDARG00000070315	si:dkey-10p5.7	0.191134	0.771937	4.03873	1.07e-21	1.11e-19	2
ENSDARG00000028118	dscamb	0.02519	0.0990591	3.93248	0.000845391	0.00778922	2
ENSDARG00000018532	NA	0.0773186	0.298331	3.85846	1.3182e-08	3.45884e-07	2
ENSDARG00000018145	mid1ip1l	0.136233	0.524884	3.85284	1.67011e-14	8.22785e-13	2
ENSDARG00000090730	zgc:158446	0.0986899	0.379181	3.84215	4.52207e-11	1.53751e-09	2
ENSDARG00000067672	card9	0.019124	0.0729148	3.81273	0.00530261	0.0368891	2
ENSDARG00000041524	si:ch211-9d9.1	0.355182	1.32371	3.72684	2.23e-31	4.48e-29	2
ENSDARG00000074656	ctssb.1	0.1177	0.433424	3.68244	2.33454e-11	8.80558e-10	2
ENSDARG00000005039	gstp1	0.0912838	0.331314	3.62949	4.50429e-09	1.26435e-07	2
ENSDARG00000024116	vamp8	0.176051	0.631641	3.58784	1.99e-15	1.06984e-13	2
ENSDARG00000004311	ldlrap1a	0.0596139	0.212392	3.56279	2.39882e-06	4.25791e-05	2
ENSDARG00000067545	adam19b	0.0859467	0.305724	3.55713	3.27418e-08	8.2332e-07	2
ENSDARG00000087188	nfil3-6	0.151518	0.536072	3.53801	2.28459e-13	1.02129e-11	2
ENSDARG00000007628	dusp1	0.149424	0.513172	3.43433	2.68792e-12	1.09977e-10	2
ENSDARG00000033614	rasgef1ba	0.129309	0.439263	3.39701	9.27444e-11	3.06692e-09	2
ENSDARG00000070686	cdipt	0.0331753	0.112211	3.38236	0.000543715	0.00540135	2
ENSDARG00000036966	hsd3b7	0.0538172	0.177034	3.28954	3.72401e-05	0.000544833	2
ENSDARG00000028514	cited4b	0.100653	0.330249	3.28108	3.58973e-08	8.9053e-07	2
ENSDARG00000094719	si:dkeyp-1h4.9	0.442407	1.44582	3.26809	2.84e-27	5.28e-25	2
ENSDARG00000021149	cbr1l	0.0273271	0.087662	3.20788	0.00323278	0.0241608	2
ENSDARG00000093193	chia.6	0.17174	0.542456	3.15858	4.67662e-12	1.88156e-10	2
ENSDARG00000075779	NA	0.0446056	0.140767	3.15581	0.000870088	0.00795604	2
ENSDARG00000075963	mhc1uba	0.125768	0.396883	3.15568	2.11334e-09	6.07333e-08	2
ENSDARG00000010556	CABZ01030094.1	0.188531	0.594121	3.15132	4.49482e-13	1.93759e-11	2
ENSDARG00000070398	il6r	0.156276	0.492428	3.15102	2.4131e-11	8.96189e-10	2
ENSDARG00000017659	sps2	0.0625034	0.196002	3.13586	2.92844e-05	0.000436374	2
ENSDARG00000096331	si:ch73-248e21.7	0.263755	0.818541	3.10341	1.64e-16	1.04102e-14	2
ENSDARG00000001452	adam8a	0.293339	0.907912	3.0951	1.59e-18	1.28e-16	2
ENSDARG00000036818	hyal3	0.0898331	0.277641	3.09063	1.25883e-06	2.33755e-05	2
ENSDARG00000033227	lect2l	4.15801	12.7776	3.073	5.4e-39	1.3e-36	2
ENSDARG00000086869	CABZ01040055.1	1.62457	4.97497	3.06232	4.73e-34	1.04e-31	2
ENSDARG00000079591	CR847496.2	0.0735924	0.224448	3.04988	5.41283e-06	9.26707e-05	2
ENSDARG00000045980	zgc:153129	0.080013	0.242666	3.03283	8.36495e-06	0.000135523	2
ENSDARG00000021318	capg	0.186159	0.562586	3.02207	1.23003e-11	4.78918e-10	2
ENSDARG00000057787	ITGAE	0.0405156	0.121956	3.0101	0.000902757	0.00822361	2
ENSDARG00000060520	antxr2a	0.0843786	0.252235	2.98932	2.59098e-06	4.53234e-05	2
ENSDARG00000091741	CR354382.1	0.0455759	0.135503	2.97313	0.000337438	0.00369187	2
ENSDARG00000042725	cebpb	0.723971	2.14186	2.95848	2.41e-26	3.64e-24	2
ENSDARG00000074690	PPM1J	0.0551107	0.161695	2.934	0.000315835	0.00351349	2
ENSDARG00000035990	cited4a	0.394884	1.14776	2.90657	1.29e-20	1.25e-18	2
ENSDARG00000009782	myh11a	0.10232	0.296053	2.89341	2.12906e-06	3.80707e-05	2
ENSDARG00000074670	matk	0.0709399	0.204685	2.88533	8.759e-05	0.00118124	2
ENSDARG00000061713	tpd52	0.0804274	0.231331	2.87627	2.84621e-05	0.000429422	2
ENSDARG00000056778	cfhl2	0.0547531	0.156866	2.86496	0.000315836	0.00351349	2
ENSDARG00000037094	aldh2.2	0.074732	0.212754	2.8469	6.19969e-05	0.000860117	2
ENSDARG00000044694	NA	0.394852	1.11891	2.83376	1.96e-19	1.63e-17	2
ENSDARG00000055066	ZDHHC20	0.0694623	0.196452	2.82818	0.000150914	0.00191741	2
ENSDARG00000012671	inhbaa	0.0564324	0.157937	2.7987	0.000390557	0.0041717	2
ENSDARG00000054755	alox5ap	0.331313	0.926075	2.79516	2.14e-16	1.29429e-14	2
ENSDARG00000026865	fam107b	0.0721394	0.200987	2.78609	9.66662e-05	0.00128924	2
ENSDARG00000011809	mical1	0.160197	0.446025	2.78422	1.45288e-08	3.77125e-07	2
ENSDARG00000040432	klf2b	0.0776813	0.215742	2.77728	9.16615e-05	0.00122928	2
ENSDARG00000012395	mmp13a	0.974181	2.69965	2.7712	6.1e-25	7.75e-23	2
ENSDARG00000038728	ch25hl2	0.198455	0.549039	2.76657	2.2621e-10	7.28095e-09	2
ENSDARG00000012552	tfr1b	0.0366986	0.100041	2.72601	0.00747439	0.0484704	2
ENSDARG00000020761	arrdc2	0.0526446	0.142951	2.7154	0.00177018	0.0147353	2
ENSDARG00000012987	gpia	0.145418	0.393797	2.70804	2.05851e-07	4.64415e-06	2
ENSDARG00000023878	stk24b	0.0496336	0.133912	2.69801	0.00276569	0.0213986	2
ENSDARG00000032932	cnksr1	0.0512526	0.13752	2.68318	0.00161895	0.0136173	2
ENSDARG00000077954	BX004828.1	0.405531	1.08669	2.67967	1.21e-17	9.09e-16	2
ENSDARG00000053836	si:ch211-284o19.8	0.103671	0.277627	2.67796	1.83402e-05	0.000285634	2
ENSDARG00000019702	aldocb	0.119164	0.31692	2.65952	5.85812e-06	9.9588e-05	2
ENSDARG00000078824	sc:d0139	0.152353	0.403803	2.65044	3.16713e-07	6.88779e-06	2
ENSDARG00000033735	ncf1	0.226517	0.594638	2.62514	3.3891e-10	1.06251e-08	2
ENSDARG00000056615	cybb	0.40826	1.06981	2.62041	1.8e-16	1.11474e-14	2
ENSDARG00000045836	mapk11	0.0913914	0.239453	2.62008	8.41581e-05	0.00114778	2
ENSDARG00000058348	scinlb	0.355203	0.930089	2.61847	1.17701e-14	6.17675e-13	2
ENSDARG00000094965	nfil3-5	0.0682504	0.178664	2.61777	0.000558179	0.00552231	2
ENSDARG00000008075	illr4	0.356394	0.9307	2.61143	1.28607e-14	6.60548e-13	2
ENSDARG00000036074	cebpa	0.278458	0.725563	2.60564	9.5139e-12	3.76501e-10	2
ENSDARG00000055705	f5	0.0746499	0.194418	2.6044	0.000264076	0.00300698	2
ENSDARG00000075261	timp2b	0.307059	0.799168	2.60265	6.23059e-13	2.63871e-11	2
ENSDARG00000035652	sat1a.1	0.153189	0.397755	2.59649	6.64669e-07	1.34833e-05	2
ENSDARG00000008155	sms	0.151566	0.391915	2.58577	1.16282e-06	2.18145e-05	2
ENSDARG00000069440	dachd	0.0463491	0.119695	2.58246	0.00392758	0.0286441	2
ENSDARG00000037408	TBC1D10C	0.0939536	0.240717	2.56209	9.98011e-05	0.0013165	2
ENSDARG00000078092	LIMD2	0.155622	0.396756	2.54948	8.73083e-07	1.72756e-05	2
ENSDARG00000078547	si:ch211-264f5.2	0.086591	0.219683	2.53702	0.000193705	0.00232639	2
ENSDARG00000061757	RABGAP1L	0.0915058	0.230773	2.52195	0.000152641	0.0019211	2
ENSDARG00000040532	rab27a	0.145142	0.364849	2.51374	2.09008e-06	3.76525e-05	2
ENSDARG00000059110	VASP	0.169947	0.425525	2.50386	7.18859e-07	1.44611e-05	2
ENSDARG00000075666	tsc22d3	0.150403	0.376533	2.5035	2.05209e-06	3.72462e-05	2
ENSDARG00000095556	si:dkey-238c7.12	12.5544	31.3097	2.49392	8.04e-27	1.39e-24	2
ENSDARG00000026964	hk2	0.0963125	0.239181	2.48339	0.000125393	0.00161871	2
ENSDARG00000076025	CU181898.3	0.0549656	0.135946	2.47329	0.00455608	0.0322533	2
ENSDARG00000074850	il12rb2l	0.116194	0.286783	2.46813	5.14911e-05	0.000731173	2
ENSDARG00000042382	ARF5	0.0638402	0.157316	2.46421	0.00137289	0.0118787	2
ENSDARG00000075664	si:ch1073-429i10.1	0.6808	1.67744	2.46393	1.43e-17	1.05e-15	2
ENSDARG00000002021	pygb	0.159652	0.391318	2.45107	1.80097e-06	3.29359e-05	2
ENSDARG00000079387	si:ch211-102c2.4	0.0855387	0.20887	2.44181	0.000321944	0.00356501	2
ENSDARG00000044039	stx11a	0.0834953	0.202762	2.42842	0.00105901	0.00938464	2
ENSDARG00000073872	tpst1	0.0480412	0.116522	2.42546	0.00432515	0.030982	2
ENSDARG00000008363	mcl1b	0.254423	0.616202	2.42195	4.67494e-09	1.29716e-07	2
ENSDARG00000012256	taldo1	0.282258	0.681534	2.41458	1.0631e-09	3.09195e-08	2
ENSDARG00000038458	WIPF1	0.0939385	0.226587	2.41208	0.000192556	0.00232639	2
ENSDARG00000000906	skap2	0.12678	0.305199	2.40731	3.50738e-05	0.00051627	2
ENSDARG00000091902	b3gnt2b	0.0668749	0.160986	2.40728	0.00304784	0.0229206	2
ENSDARG00000017298	plek	0.12719	0.304797	2.39639	6.14574e-05	0.000857561	2
ENSDARG00000004018	chst13	0.051472	0.123269	2.39487	0.00621744	0.0419243	2
ENSDARG00000055759	efhd2	0.122928	0.294178	2.39308	4.7051e-05	0.000676078	2
ENSDARG00000076742	cyth1a	0.0968062	0.23041	2.38011	0.000735487	0.00693541	2
ENSDARG00000039830	gng5	0.0822005	0.195247	2.37525	0.00267127	0.0208015	2
ENSDARG00000056252	sort1b	0.0920325	0.217623	2.36464	0.000934987	0.0084534	2
ENSDARG00000007682	ppdpfa	0.269614	0.636596	2.36114	7.19506e-09	1.95156e-07	2
ENSDARG00000036282	rnaset2	0.216962	0.511766	2.35878	9.84779e-08	2.28582e-06	2
ENSDARG00000057867	lasp1	0.237296	0.554718	2.33766	7.07286e-08	1.70739e-06	2
ENSDARG00000009208	prkcda	0.207276	0.481917	2.32501	4.78391e-07	1.0042e-05	2
ENSDARG00000056767	itgb3a	0.124991	0.28889	2.31128	0.000152797	0.0019211	2
ENSDARG00000058230	rps6kb1b	0.0613147	0.141064	2.30065	0.00645378	0.0431563	2
ENSDARG00000090912	npc2	0.0673842	0.154897	2.29871	0.00304784	0.0229206	2
ENSDARG00000015343	pgd	0.173345	0.396549	2.28763	4.4048e-06	7.59513e-05	2
ENSDARG00000006029	lta4h	0.326572	0.746688	2.28644	6.22084e-10	1.87714e-08	2
ENSDARG00000025428	socs3a	0.226973	0.518677	2.28519	3.38645e-07	7.299e-06	2
ENSDARG00000010384	lpar5a	0.113886	0.260219	2.28491	0.000393819	0.00418801	2
ENSDARG00000057273	alox5	0.18118	0.412477	2.27662	6.89581e-06	0.000115601	2
ENSDARG00000039914	gapdhs	0.484742	1.10188	2.27313	8.59653e-14	3.97575e-12	2
ENSDARG00000023303	zgc:66427	0.0948456	0.215384	2.27089	0.00109817	0.00963993	2
ENSDARG00000086717	CU915778.1	0.229321	0.520006	2.26759	5.99364e-07	1.22616e-05	2
ENSDARG00000038010	rac2	0.263089	0.589197	2.23954	1.02307e-07	2.35208e-06	2
ENSDARG00000006019	tkt	0.100601	0.224922	2.23579	0.000996421	0.00897522	2
ENSDARG00000061363	GFOD1	0.0934957	0.208229	2.22715	0.00180207	0.0148471	2
ENSDARG00000039007	eno3	0.227818	0.506357	2.22264	8.64567e-07	1.72485e-05	2
ENSDARG00000018308	ets2	0.0688129	0.152802	2.22054	0.00676815	0.0443976	2
ENSDARG00000034187	calm3a	0.116094	0.257478	2.21785	0.000420154	0.0043907	2
ENSDARG00000021374	cab39l1	0.116719	0.257811	2.20881	0.000453327	0.00469671	2
ENSDARG00000045096	ostf1	0.133398	0.29233	2.19141	0.000397509	0.00420872	2
ENSDARG00000007693	nfkbiab	0.190736	0.416854	2.1855	1.90798e-05	0.000295247	2
ENSDARG00000095451	si:ch211-196l7.4	0.155237	0.338417	2.18001	9.89534e-05	0.00131249	2
ENSDARG00000061752	fam65b	0.131012	0.285413	2.17853	0.000345793	0.00376011	2
ENSDARG00000019062	arpc5b	0.0799808	0.174084	2.17657	0.00665722	0.0440288	2
ENSDARG00000057708	PHTF1	0.0799242	0.173468	2.17041	0.00665722	0.0440288	2
ENSDARG00000079772	hmgb1a	0.140575	0.303879	2.16169	0.000220656	0.00259836	2
ENSDARG00000086835	NA	0.0674953	0.145402	2.15425	0.00549229	0.0378811	2
ENSDARG00000056600	papss2b	0.258662	0.557208	2.1542	9.46607e-07	1.84283e-05	2
ENSDARG00000053381	PPAP2A	0.104642	0.225107	2.15121	0.0018002	0.0148471	2
ENSDARG00000063068	syne1b	0.123564	0.262895	2.1276	0.00104717	0.00936246	2
ENSDARG00000053956	sptbn2	0.15947	0.338613	2.12336	0.00012061	0.00156534	2
ENSDARG00000056075	rca2.1	0.135032	0.286339	2.12052	0.000431815	0.00449311	2
ENSDARG00000017602	ccng2	0.0928219	0.196339	2.11522	0.00437769	0.0312655	2
ENSDARG00000009262	FAR2	0.153867	0.325147	2.11317	0.000142199	0.00181624	2
ENSDARG00000077069	srgn	2.09189	4.41971	2.11279	1.78e-15	9.74851e-14	2
ENSDARG00000054588	cox6a2	0.0941145	0.198757	2.11187	0.00180207	0.0148471	2
ENSDARG00000014348	stk17b	0.32521	0.686801	2.11187	6.92206e-08	1.68786e-06	2
ENSDARG00000088283	si:ch73-248e21.5	0.125655	0.265172	2.11032	0.000681468	0.00645123	2
ENSDARG00000051748	ccnd2a	0.150526	0.31725	2.1076	0.000337988	0.00369187	2
ENSDARG00000075253	pik3cb	0.0933658	0.196578	2.10546	0.00457842	0.0323141	2
ENSDARG00000041878	rab11ba	0.141908	0.297576	2.09696	0.00056783	0.00555231	2
ENSDARG00000052438	actr2a	0.288783	0.601889	2.08423	5.40388e-07	1.11495e-05	2
ENSDARG00000086337	si:dkey-102g19.3	0.153219	0.319298	2.08393	0.000233996	0.00274207	2
ENSDARG00000075062	ptpn22	0.107437	0.223888	2.08391	0.00211061	0.0171549	2
ENSDARG00000026829	cotl1	0.577811	1.2021	2.08043	1.39883e-11	5.35995e-10	2
ENSDARG00000052429	syngr2a	0.107929	0.223552	2.07129	0.0023082	0.0184503	2
ENSDARG00000039884	CABZ01068274.1	0.245426	0.504874	2.05713	1.22368e-05	0.000193069	2
ENSDARG00000026350	wasb	0.289606	0.595584	2.05654	9.04804e-07	1.77577e-05	2
ENSDARG00000036016	sh3bgrl3	0.168186	0.344837	2.05033	0.000170942	0.00212709	2
ENSDARG00000054191	pgk1	0.201048	0.411104	2.04481	6.94426e-05	0.000957911	2
ENSDARG00000035622	xbp1	0.532797	1.08822	2.04246	9.66471e-11	3.15279e-09	2
ENSDARG00000004378	yrk	0.110984	0.226462	2.04049	0.00157535	0.0132969	2
ENSDARG00000034240	capza1a	0.177122	0.361051	2.03843	0.000250737	0.00288228	2
ENSDARG00000053858	crip1	0.65244	1.32515	2.03107	2.74171e-11	9.87835e-10	2
ENSDARG00000062349	arhgap15	0.0854357	0.172924	2.02403	0.00535879	0.0371728	2
ENSDARG00000035136	sepw1	0.678764	1.3723	2.02176	3.63239e-11	1.27081e-09	2
ENSDARG00000054028	atp11b	0.125553	0.253262	2.01717	0.00112605	0.00984885	2
ENSDARG00000059774	dub	0.141561	0.284645	2.01075	0.000866399	0.00795242	2
ENSDARG00000092310	si:ch211-199g17.2	0.172384	0.34643	2.00965	0.000497824	0.00511382	2
ENSDARG00000093124	scpp8	0.243951	0.49007	2.00888	2.88728e-05	0.000432913	2
ENSDARG00000018524	midn	0.165828	0.33272	2.00641	0.000244009	0.00283541	2
ENSDARG00000007377	odc1	0.188627	0.377805	2.00292	0.00024431	0.00283541	2
ENSDARG00000005162	tpm3	0.172158	0.344714	2.00231	0.000497824	0.00511382	2
ENSDARG00000057789	lyz	14.557	29.1313	2.0012	1.59e-15	8.91175e-14	2
ENSDARG00000054610	coro1a	0.51658	1.02724	1.98854	1.05818e-09	3.09195e-08	2
ENSDARG00000059120	pim1	0.162892	0.323653	1.98691	0.000808307	0.0075338	2
ENSDARG00000034293	hif1ab	0.162217	0.321138	1.97968	0.000532818	0.00539443	2
ENSDARG00000059388	bdh1	0.114244	0.224444	1.9646	0.00448672	0.0319497	2
ENSDARG00000020759	ef1	0.175031	0.343723	1.96379	0.000567937	0.00555231	2
ENSDARG00000070792	lrrc15	0.109455	0.214557	1.96024	0.00559112	0.0384529	2
ENSDARG00000031819	eif4ebp2	0.122389	0.239579	1.95753	0.00584379	0.0397378	2
ENSDARG00000057430	atg16l1	0.249818	0.487091	1.94979	3.22386e-05	0.000477447	2
ENSDARG00000028389	rab44	0.317475	0.613184	1.93144	3.89051e-06	6.75662e-05	2
ENSDARG00000069100	aldh9a1a.1	0.174103	0.335375	1.9263	0.000530056	0.00539443	2
ENSDARG00000043475	tagapb	0.122451	0.235504	1.92325	0.00584379	0.0397378	2
ENSDARG00000040856	ldha	0.204169	0.392395	1.92192	0.000279258	0.00315217	2
ENSDARG00000078734	myo1f	0.106407	0.204097	1.91809	0.00748942	0.0484704	2
ENSDARG00000041959	cxcr4b	1.28983	2.46648	1.91225	7.86973e-11	2.63855e-09	2
ENSDARG00000003216	anxa2a	0.151733	0.289338	1.90689	0.00285348	0.0219373	2
ENSDARG00000031153	mrps15	1.0761	2.04931	1.90439	2.79585e-10	8.88051e-09	2
ENSDARG00000027063	arpc1b	0.541055	1.02981	1.90335	1.0792e-08	2.86285e-07	2
ENSDARG00000079808	CU570983.1	0.202183	0.382315	1.89094	0.000388039	0.0041717	2
ENSDARG00000092693	tpt1	0.257267	0.485169	1.88586	6.08751e-05	0.000854375	2
ENSDARG00000068784	C13H10orf54	0.353737	0.663205	1.87485	7.59458e-06	0.000126437	2
ENSDARG00000052978	mbnl1	1.17554	2.18994	1.86292	4.94039e-10	1.50963e-08	2
ENSDARG00000070914	dusp6	0.156208	0.290977	1.86275	0.00215227	0.0174348	2
ENSDARG00000078249	unc13d	0.124555	0.229752	1.84458	0.00621322	0.0419243	2
ENSDARG00000089776	NA	0.181798	0.335239	1.84402	0.00101525	0.00911085	2
ENSDARG00000004665	hspa5	0.247142	0.454967	1.84091	0.000215197	0.00255904	2
ENSDARG00000018283	cyba	0.256888	0.464844	1.80952	0.000279438	0.00315217	2
ENSDARG00000077777	NA	7.74685	13.9309	1.79827	4.3211e-11	1.49016e-09	2
ENSDARG00000023188	lcp1	0.828608	1.48947	1.79755	2.27152e-08	5.83345e-07	2
ENSDARG00000090454	gnb1a	0.159967	0.287286	1.79591	0.00252187	0.0198299	2
ENSDARG00000076772	ACTR3	0.243816	0.437226	1.79326	0.000568111	0.00555231	2
ENSDARG00000063295	myh9a	0.397752	0.713147	1.79294	8.46321e-06	0.000136201	2
ENSDARG00000019644	ldhba	0.162212	0.29073	1.79229	0.00376303	0.0276108	2
ENSDARG00000037870	actb2	14.9862	26.8469	1.79144	3.52997e-11	1.25314e-09	2
ENSDARG00000014433	myl12.1	0.340882	0.607498	1.78213	4.77337e-05	0.000681829	2
ENSDARG00000058302	SH3BGRL	0.258303	0.459586	1.77925	0.000294107	0.0033022	2
ENSDARG00000015278	plxnc1	0.272066	0.482751	1.77439	0.0004019	0.00423662	2
ENSDARG00000055713	fmnl1a	0.197361	0.349858	1.77268	0.00224338	0.0179917	2
ENSDARG00000000767	spi1b	0.516606	0.915074	1.77132	1.16573e-06	2.18145e-05	2
ENSDARG00000063195	pxk	0.178593	0.316043	1.76962	0.00422603	0.030362	2
ENSDARG00000036107	txnipa	0.441324	0.780189	1.76784	8.14472e-06	0.000132847	2
ENSDARG00000053542	kctd12.2	0.216889	0.383354	1.76752	0.0012578	0.010922	2
ENSDARG00000009313	NA	0.232315	0.409747	1.76376	0.000912502	0.00828113	2
ENSDARG00000045248	h3f3d	0.193079	0.340399	1.763	0.00289989	0.0221883	2
ENSDARG00000086246	GPSM3	0.201832	0.35458	1.75681	0.00244041	0.0192521	2
ENSDARG00000076229	mkl1b	0.268727	0.471536	1.75471	0.000519747	0.00531639	2
ENSDARG00000036456	anxa4	0.195809	0.342668	1.75001	0.00421411	0.030362	2
ENSDARG00000075989	arpc2	0.376244	0.656999	1.7462	3.76844e-05	0.000548013	2
ENSDARG00000036462	rab11fip1b	0.473962	0.826457	1.74372	8.5845e-06	0.00013666	2
ENSDARG00000044670	ITGAL	0.253796	0.441439	1.73934	0.00106131	0.00938464	2
ENSDARG00000090767	si:ch211-136m16.8	0.25458	0.43936	1.72583	0.00106131	0.00938464	2
ENSDARG00000004979	elovl5	0.28499	0.490145	1.71987	0.00053408	0.00539443	2
ENSDARG00000018259	atp1a3a	0.219466	0.374102	1.7046	0.00260803	0.0203747	2
ENSDARG00000016939	itgb2	0.677486	1.15438	1.70392	9.62851e-07	1.8447e-05	2
ENSDARG00000033466	tagln2	0.356712	0.599198	1.67978	0.000325664	0.00358975	2
ENSDARG00000025147	cd63	1.13242	1.89923	1.67714	3.74361e-07	7.9974e-06	2
ENSDARG00000031435	zgc:56493	0.344847	0.577013	1.67325	0.00035272	0.00381823	2
ENSDARG00000041505	itm2bb	0.402702	0.673319	1.672	0.000164976	0.00206348	2
ENSDARG00000026369	dbi	0.258552	0.431148	1.66755	0.00293828	0.0223754	2
ENSDARG00000021339	cpa5	1.06812	1.76946	1.65661	9.62384e-07	1.8447e-05	2
ENSDARG00000016774	PLEKHO2	0.267436	0.441546	1.65104	0.00340619	0.0251454	2
ENSDARG00000009978	icn	1.72998	2.83975	1.6415	4.72623e-07	1.0008e-05	2
ENSDARG00000058356	elovl1b	0.230692	0.37797	1.63842	0.00617619	0.0418801	2
ENSDARG00000088091	pfn1	2.91716	4.73236	1.62225	2.846e-07	6.24567e-06	2
ENSDARG00000054578	arl6ip1	0.267468	0.426917	1.59614	0.00459144	0.0323141	2
ENSDARG00000090889	BX005069.4	0.271271	0.432724	1.59517	0.00638726	0.0429462	2
ENSDARG00000018174	gnai2a	0.237819	0.376676	1.58388	0.0067029	0.0440894	2
ENSDARG00000063126	GUSB	1.33665	2.10029	1.57131	8.11669e-06	0.000132847	2
ENSDARG00000037746	actb1	2.80579	4.40418	1.56968	1.78503e-06	3.28936e-05	2
ENSDARG00000005333	tln1	0.377748	0.590901	1.56427	0.00188718	0.0154954	2
ENSDARG00000011665	aldoaa	0.380794	0.59432	1.56074	0.00149805	0.0126888	2
ENSDARG00000068214	ccni	1.00098	1.55621	1.55469	2.42414e-05	0.000368042	2
ENSDARG00000040439	rsl24d1	0.362081	0.557643	1.5401	0.00340077	0.0251454	2
ENSDARG00000021113	ptmaa	0.550327	0.842181	1.53033	0.000218975	0.0025912	2
ENSDARG00000021124	cfl1	1.62739	2.44795	1.50422	4.46955e-05	0.000646078	2
ENSDARG00000004034	arhgdig	0.6621	0.993593	1.50067	0.000182351	0.00222321	2
ENSDARG00000003933	pkma	0.446597	0.662917	1.48438	0.00324835	0.0242022	2
ENSDARG00000093817	hmgn2	0.952911	1.34552	1.41202	0.00107243	0.00944837	2
ENSDARG00000019521	mpx	1.75874	2.47382	1.40659	0.000623468	0.0059254	2
ENSDARG00000076532	AL954137.2	0.529573	0.740553	1.3984	0.00667849	0.0440488	2
ENSDARG00000009212	ppiaa	2.31505	3.23309	1.39655	0.000597185	0.00578957	2
ENSDARG00000058128	msna	1.05402	1.43881	1.36508	0.00254381	0.0199375	2
ENSDARG00000068992	hspa8	1.47136	1.96365	1.33458	0.00453714	0.0322137	2
ENSDARG00000058105	rpl36a	1.57705	1.16144	0.736461	0.00712737	0.0466273	2
ENSDARG00000032725	rps27a	1.76907	1.29239	0.730548	0.00573193	0.0391979	2
ENSDARG00000043509	rpl11	1.08807	0.790644	0.726652	0.00722653	0.0470496	2
ENSDARG00000015862	rpl5b	1.10104	0.794839	0.721895	0.00518971	0.036208	2
ENSDARG00000011405	rps9	1.39241	0.993365	0.713416	0.00298836	0.0226141	2
ENSDARG00000007320	rpl7	1.2999	0.927264	0.713336	0.00290451	0.0221883	2
ENSDARG00000043453	rps5	1.3322	0.949433	0.712682	0.00320259	0.0240095	2
ENSDARG00000088030	rpl35a	1.05516	0.749376	0.710199	0.00403167	0.0293146	2
ENSDARG00000019778	rps6	1.41858	1.00368	0.707522	0.00243726	0.0192521	2
ENSDARG00000057556	rpl17	1.07919	0.760824	0.704994	0.00268106	0.0208105	2
ENSDARG00000027249	btg1	1.10501	0.777669	0.703763	0.00284273	0.0219245	2
ENSDARG00000082753	AC024175.17	2.06356	1.44267	0.699118	0.00146904	0.0124869	2
ENSDARG00000053457	rpl23	1.41509	0.987741	0.698008	0.00206638	0.0169093	2
ENSDARG00000030585	rpl13	0.759263	0.528566	0.696157	0.00662285	0.0440288	2
ENSDARG00000014830	faua	1.02118	0.704037	0.689437	0.00174545	0.0146303	2
ENSDARG00000014690	rps4x	1.60052	1.08784	0.679682	0.000609241	0.00588284	2
ENSDARG00000015551	fth1a	1.20527	0.814246	0.675571	0.000784387	0.00733918	2
ENSDARG00000006316	rpl23a	0.807542	0.542905	0.672293	0.0023985	0.019046	2
ENSDARG00000053058	rps11	0.779132	0.519911	0.667295	0.00295174	0.0224073	2
ENSDARG00000021838	rps23	1.22834	0.783956	0.638225	0.000104958	0.001377	2
ENSDARG00000036875	rps12	1.50346	0.898098	0.597354	8.60493e-06	0.00013666	2
ENSDARG00000036044	rps20	1.70574	1.01582	0.595528	8.0232e-06	0.000132658	2
ENSDARG00000031683	fos	0.372562	0.21623	0.580386	0.00655078	0.0436839	2
ENSDARG00000044441	MYO7B	0.433851	0.241916	0.557601	0.0020845	0.017	2
ENSDARG00000059634	thumpd3	0.457599	0.247886	0.54171	0.00122791	0.010701	2
ENSDARG00000071052	si:dkey-150i13.2	0.58466	0.316094	0.540645	0.000136836	0.00175704	2
ENSDARG00000058358	krt8	0.548919	0.290661	0.529515	0.000255661	0.00292496	2
ENSDARG00000011201	rplp2l	1.51986	0.798758	0.525548	7.69675e-08	1.82156e-06	2
ENSDARG00000063018	FP102157.1	0.543009	0.260631	0.479975	5.22824e-05	0.000738069	2
ENSDARG00000074378	junba	0.256761	0.120297	0.468517	0.00542619	0.0375324	2
ENSDARG00000010423	npsn	4.08393	1.74352	0.426922	8.66479e-14	3.97575e-12	2
ENSDARG00000014947	igfbp1a	0.165607	0.0621688	0.3754	0.00640456	0.0429462	2
ENSDARG00000010244	rpl22l1	0.201665	0.0724948	0.359482	0.00145135	0.0123801	2
ENSDARG00000086881	IER2	0.207977	0.0722511	0.3474	0.000782242	0.00733918	2
ENSDARG00000063345	creg1	0.134475	0.0422398	0.31411	0.00232136	0.0184943	2
ENSDARG00000061764	ahnak	0.334152	0.101088	0.302522	2.53757e-06	4.4713e-05	2
ENSDARG00000028533	macf1	0.275266	0.0808175	0.293598	1.96522e-05	0.000302168	2
ENSDARG00000043257	ckbb	0.196971	0.056466	0.286671	0.000199238	0.002381	2
ENSDARG00000016154	zfp36l1a	0.179581	0.0513806	0.286113	0.000250411	0.00288228	2
ENSDARG00000096667	si:dkey-25o16.2	0.224322	0.0629232	0.280503	8.23997e-05	0.00113019	2
ENSDARG00000095268	si:dkey-261h17.1	0.185354	0.0403102	0.217476	0.000180617	0.00221727	2
ENSDARG00000091038	CU207276.4	0.20869	0.0452934	0.217037	2.28285e-05	0.000348785	2
ENSDARG00000004954	grna	0.0738513	0.0156004	0.211241	0.00560824	0.038461	2
ENSDARG00000031745	si:busm1-266f07.2	0.300878	0.0606262	0.201498	1.92708e-07	4.38864e-06	2
ENSDARG00000094708	sftpba	0.129741	0.0249918	0.192628	0.000179745	0.00221727	2
ENSDARG00000095807	NA	0.301272	0.0578564	0.192041	3.61524e-08	8.9053e-07	2
ENSDARG00000028618	KRT18	0.209246	0.0395509	0.189016	6.54892e-06	0.000110553	2
ENSDARG00000036700	si:ch211-114n24.6	0.116851	0.0216353	0.185154	0.000838261	0.00776787	2
ENSDARG00000062370	bcl2l13	0.125769	0.0229983	0.182862	0.00145065	0.0123801	2
ENSDARG00000075720	il2rb	0.0981381	0.0161381	0.164442	0.00054204	0.00540135	2
ENSDARG00000012881	slc4a1a	0.405398	0.0616779	0.152142	2.68367e-11	9.81574e-10	2
ENSDARG00000016470	anxa5b	0.0816215	0.0123714	0.15157	0.00405706	0.029323	2
ENSDARG00000036893	f13a1b	0.25549	0.0382119	0.149563	7.61308e-08	1.8196e-06	2
ENSDARG00000037421	egr1	0.139354	0.0195291	0.14014	8.54722e-05	0.00115916	2
ENSDARG00000036572	dusp2	0.0871181	0.0121391	0.139341	0.00176319	0.0147279	2
ENSDARG00000013771	ctssb.2	0.0970974	0.0128818	0.132669	0.000839856	0.00776787	2
ENSDARG00000029019	epb41b	0.0905837	0.0114415	0.126309	0.00723091	0.0470496	2
ENSDARG00000077504	si:ch211-103n10.5	0.772026	0.094885	0.122904	2.21e-23	2.67e-21	2
ENSDARG00000038643	alas2	0.306306	0.0359624	0.117407	8.91972e-10	2.6583e-08	2
ENSDARG00000079078	hbaa1	20.9661	2.40201	0.114566	1.24e-64	7.47e-62	2
ENSDARG00000011166	cahz	0.46702	0.0503122	0.10773	1.48763e-14	7.48152e-13	2
ENSDARG00000089362	grn1	1.32011	0.140915	0.106745	5.97e-40	1.6e-37	2
ENSDARG00000044612	c1qb	0.0819149	0.00819545	0.100048	0.00405711	0.029323	2
ENSDARG00000077809	il13	0.0982757	0.00977708	0.0994863	0.00054205	0.00540135	2
ENSDARG00000040251	ctsk	0.0749602	0.00736994	0.098318	0.000617507	0.00589194	2
ENSDARG00000092945	si:ch211-250g4.3	0.514589	0.0494997	0.0961927	1.57e-16	1.02482e-14	2
ENSDARG00000036628	cd74b	0.54117	0.0488811	0.0903249	1.85e-18	1.44e-16	2
ENSDARG00000044852	wbp2nl	0.0736813	0.00649317	0.0881251	0.000615915	0.00589194	2
ENSDARG00000094002	si:dkey-25o1.5	0.134417	0.0115352	0.0858169	0.000192848	0.00232639	2
ENSDARG00000093549	sepp1a	0.213343	0.01807	0.0846994	8.50742e-08	1.99388e-06	2
ENSDARG00000092191	si:dkey-238c7.13	0.666213	0.0535253	0.0803426	1.17e-22	1.34e-20	2
ENSDARG00000009087	cd74a	1.45101	0.112464	0.0775077	2.35e-49	8.1e-47	2
ENSDARG00000089087	ba1	24.0277	1.8549	0.0771983	1.94e-81	4.69e-78	2
ENSDARG00000091233	TRBC2	0.0664675	0.00497532	0.0748534	0.00142432	0.0122797	2
ENSDARG00000008388	mmp14b	0.0643697	0.00476144	0.0739702	0.0022285	0.017932	2
ENSDARG00000095351	si:ch73-308b14.1	0.47558	0.0344797	0.0725004	8.78e-17	5.89e-15	2
ENSDARG00000044129	si:ch211-214p16.1	0.614747	0.0432511	0.0703559	1.1e-21	1.11e-19	2
ENSDARG00000043802	ms4a17a.9	0.0738692	0.00517839	0.0701022	0.000615919	0.00589194	2
ENSDARG00000044212	CR385063.1	1.95037	0.136423	0.069947	5.08e-54	2.45e-51	2
ENSDARG00000071806	BX572078.1	0.0983454	0.00662843	0.0673995	0.000542056	0.00540135	2
ENSDARG00000042518	hipk2	0.102096	0.00657499	0.0643999	0.000586989	0.00571367	2
ENSDARG00000088641	grn2	0.0908736	0.00568459	0.0625549	0.000115528	0.00150749	2
ENSDARG00000079012	CBFA2T3	0.0630347	0.00380796	0.0604106	0.00217462	0.017557	2
ENSDARG00000079105	mhc2dab	0.33548	0.0182328	0.0543484	4.27662e-13	1.87705e-11	2
ENSDARG00000096655	si:ch211-184m19.3	0.182514	0.00965542	0.0529023	2.09495e-07	4.6826e-06	2
ENSDARG00000038822	mrc1b	0.352991	0.0176725	0.0500651	8.72887e-14	3.97575e-12	2
ENSDARG00000069734	zgc:92880	4.49452	0.220989	0.0491687	1.81e-72	1.46e-69	2
ENSDARG00000074014	zgc:194275	0.0594886	0.00282778	0.0475349	0.00332948	0.0247303	2
ENSDARG00000018263	pdia2	0.114624	0.00537266	0.0468722	0.000180946	0.00221727	2
ENSDARG00000022698	lad1	0.269329	0.0122557	0.0455047	3.54052e-10	1.09575e-08	2
ENSDARG00000069735	NA	4.10652	0.176857	0.0430673	3.79e-74	4.58e-71	2
ENSDARG00000009890	CR936442.1	0.211746	0.00892405	0.042145	7.85899e-09	2.10796e-07	2
ENSDARG00000076534	si:ch211-14a17.10	0.40193	0.0167876	0.0417674	7.43e-16	4.26973e-14	2
ENSDARG00000096508	si:ch211-265g21.1	0.0805821	0.0027535	0.0341701	0.00390232	0.0285461	2
ENSDARG00000079043	si:dkeyp-75b4.10	0.166611	0.00566751	0.0340163	1.04565e-06	1.98755e-05	2
ENSDARG00000006281	myh11b	0.10636	0.0032466	0.0305246	0.000389634	0.0041717	2
ENSDARG00000091736	CR381551.1	0.49072	0.0122865	0.0250376	1.17e-19	1.01e-17	2
ENSDARG00000076953	CR388416.1	0.172363	0.00331787	0.0192493	3.06739e-08	7.7944e-07	2
ENSDARG00000094434	si:dkey-203a12.2	0.523396	0.00911701	0.017419	1.6e-22	1.75e-20	2
ENSDARG00000096586	NA	0.0560943	0.000609515	0.0108659	0.00511248	0.0357726	2
ENSDARG00000091236	CABZ01058646.1	0.60029	0.00605668	0.0100896	4.34e-26	5.82e-24	2
ENSDARG00000014623	si:ch211-212d10.1	0.0611975	0.000609515	0.00995981	0.00343619	0.0252895	2
ENSDARG00000059327	gata2a	0.00185671	0.197639	106.446	5.12e-18	1.34e-16	3
ENSDARG00000094408	NA	0.00209754	0.181905	86.723	4.01e-17	9.13e-16	3
ENSDARG00000014623	si:ch211-212d10.1	0.00580509	0.418196	72.0396	1.21e-36	1.39e-34	3
ENSDARG00000087909	NA	0.00304146	0.215879	70.9787	6.36e-19	1.85e-17	3
ENSDARG00000091736	CR381551.1	0.0481434	3.3489	69.5609	0	0	3
ENSDARG00000007534	itln1	0.00272116	0.173415	63.7281	3.12e-16	6.62e-15	3
ENSDARG00000089023	NA	0.00158482	0.100517	63.4247	5.86128e-10	8.68044e-09	3
ENSDARG00000092806	NA	0.00509646	0.304224	59.6931	6.68e-27	5.76e-25	3
ENSDARG00000094434	si:dkey-203a12.2	0.0605405	3.49823	57.7832	0	0	3
ENSDARG00000042903	osmr	0.00405609	0.221199	54.535	8.34e-20	2.69e-18	3
ENSDARG00000077809	il13	0.0124091	0.657249	52.965	4.26e-56	7.9e-54	3
ENSDARG00000076534	si:ch211-14a17.10	0.0504497	2.66648	52.8542	0	0	3
ENSDARG00000096586	NA	0.00780569	0.364569	46.7056	2.19e-31	2.11e-29	3
ENSDARG00000079043	si:dkeyp-75b4.10	0.0235947	1.0837	45.9299	9.47e-90	3.81e-87	3
ENSDARG00000070480	agr2	0.00562984	0.23816	42.3032	5.2e-20	1.77e-18	3
ENSDARG00000093877	NA	0.0218515	0.911532	41.7149	3.19e-73	9.63e-71	3
ENSDARG00000091236	CABZ01058646.1	0.0960076	3.80651	39.648	0	0	3
ENSDARG00000038681	NA	0.00368053	0.11938	32.4355	2.95767e-10	4.49045e-09	3
ENSDARG00000093198	NA	0.00217568	0.0616426	28.3326	8.55969e-06	8.13507e-05	3
ENSDARG00000086688	NA	0.00320426	0.0863632	26.9527	6.3358e-07	7.04821e-06	3
ENSDARG00000071806	BX572078.1	0.0235015	0.570583	24.2785	3.27e-42	4.15e-40	3
ENSDARG00000018263	pdia2	0.0322636	0.625733	19.3944	5.15e-42	6.22e-40	3
ENSDARG00000094975	si:ch211-214p16.2	0.0139741	0.260688	18.655	1.01e-17	2.53e-16	3
ENSDARG00000059680	fscn1a	0.00523797	0.0927996	17.7167	2.99756e-07	3.51267e-06	3
ENSDARG00000070670	crip2	0.00244573	0.0379858	15.5315	0.00228831	0.0120611	3
ENSDARG00000012381	hsc70	0.00778638	0.118494	15.2181	1.01671e-08	1.37114e-07	3
ENSDARG00000095268	si:dkey-261h17.1	0.0684391	0.921228	13.4605	1.08e-54	1.74e-52	3
ENSDARG00000091038	CU207276.4	0.0777535	1.03183	13.2705	1.81e-60	3.96e-58	3
ENSDARG00000070404	fam212ab	0.00740631	0.085634	11.5623	1.035e-05	9.64669e-05	3
ENSDARG00000039579	cfd	0.315825	3.5265	11.166	1.66e-117	8e-115	3
ENSDARG00000070314	cald1l	0.0116797	0.124285	10.6411	2.71603e-07	3.21824e-06	3
ENSDARG00000070155	tuba8l3	0.00469088	0.0464756	9.90764	0.00181532	0.00993692	3
ENSDARG00000060457	pmp22b	0.0149497	0.146202	9.7796	8.94789e-09	1.22035e-07	3
ENSDARG00000060153	h6pd	0.00653132	0.0620511	9.50054	0.000136567	0.0010051	3
ENSDARG00000043126	blf	0.00764901	0.0717689	9.38277	5.37004e-05	0.000433554	3
ENSDARG00000043835	rab3ab	0.0102854	0.0911413	8.86124	8.38911e-06	8.00447e-05	3
ENSDARG00000007241	mycb	0.0133976	0.115268	8.60359	5.28803e-07	5.93735e-06	3
ENSDARG00000086927	pik3c2b	0.0134131	0.110559	8.24264	2.47545e-06	2.57577e-05	3
ENSDARG00000036549	agpat3	0.0132793	0.107152	8.06905	2.47547e-06	2.57577e-05	3
ENSDARG00000004588	sox4a	0.0136254	0.10188	7.47717	1.11782e-05	0.000103388	3
ENSDARG00000045695	myca	0.0112923	0.0841791	7.45456	7.22943e-05	0.000575973	3
ENSDARG00000030441	ppa1b	0.0110937	0.0809814	7.29979	7.22948e-05	0.000575973	3
ENSDARG00000077620	cdca7a	0.0064119	0.0464395	7.2427	0.003282	0.016302	3
ENSDARG00000029406	h2afx	0.0158379	0.10919	6.89421	7.59647e-06	7.27693e-05	3
ENSDARG00000060498	tnfrsf9a	0.0185043	0.125305	6.77167	1.20434e-06	1.29488e-05	3
ENSDARG00000019529	parp1	0.0127412	0.0830671	6.51955	0.000200605	0.00141597	3
ENSDARG00000016484	dkc1	0.0337886	0.216513	6.40787	2.50932e-09	3.46579e-08	3
ENSDARG00000044129	si:ch211-214p16.1	0.339031	2.11437	6.23651	2.54e-62	6.4e-60	3
ENSDARG00000020606	nfe2	0.0373734	0.227725	6.09325	6.69894e-10	9.80076e-09	3
ENSDARG00000023290	fabp3	0.0742926	0.441436	5.94185	2.34e-17	5.66e-16	3
ENSDARG00000029252	ssb	0.0141295	0.0838752	5.93619	0.000314709	0.00208466	3
ENSDARG00000023299	nhp2l1b	0.0139976	0.0830767	5.93506	0.000314709	0.00208466	3
ENSDARG00000079012	CBFA2T3	0.0359583	0.207114	5.75984	2.35532e-08	3.12403e-07	3
ENSDARG00000077264	wdr43	0.0201292	0.114044	5.6656	4.83191e-05	0.000400833	3
ENSDARG00000027552	mapk1	0.072823	0.408007	5.60272	7.99e-16	1.64836e-14	3
ENSDARG00000054980	ebna1bp2	0.0169973	0.094827	5.57894	0.000193379	0.00137323	3
ENSDARG00000008333	znfl2a	0.0242508	0.127466	5.25615	1.22199e-05	0.000111738	3
ENSDARG00000006219	gnl3	0.0150676	0.0755778	5.01592	0.000314713	0.00208466	3
ENSDARG00000007955	iars	0.0167466	0.0837509	5.00107	0.000703504	0.00432127	3
ENSDARG00000086768	dut	0.014053	0.069575	4.95091	0.00413838	0.0197772	3
ENSDARG00000079056	C13H20orf194	0.0265229	0.128648	4.85046	2.65448e-05	0.000230501	3
ENSDARG00000043235	sox4b	0.0197856	0.0956766	4.83568	0.000118181	0.00088875	3
ENSDARG00000004169	stmn1a	0.0414438	0.199674	4.81795	1.16694e-07	1.42995e-06	3
ENSDARG00000059130	gata1b	0.0131933	0.0634998	4.81304	0.00290379	0.0146495	3
ENSDARG00000024416	twistnb	0.0152931	0.070621	4.61784	0.00573223	0.0261582	3
ENSDARG00000020788	sla2	0.0293823	0.134155	4.56583	1.60954e-05	0.000145521	3
ENSDARG00000095019	lmo2	0.0238362	0.107563	4.51259	0.000492034	0.00318437	3
ENSDARG00000058337	nop58	0.0796209	0.355821	4.46894	4.561e-11	7.24359e-10	3
ENSDARG00000090386	BX950186.2	0.0159432	0.0712331	4.46794	0.0017098	0.00944499	3
ENSDARG00000038559	h1f0	0.012185	0.0544061	4.465	0.00713857	0.0313384	3
ENSDARG00000031560	srpk1b	0.013551	0.0599131	4.4213	0.00290381	0.0146495	3
ENSDARG00000043304	nop2	0.0299928	0.132376	4.4136	7.50271e-05	0.000591881	3
ENSDARG00000070228	cdk6	0.0737458	0.323826	4.39111	2.78975e-10	4.26232e-09	3
ENSDARG00000019930	tal1	0.0359736	0.157496	4.3781	1.16645e-05	0.000107412	3
ENSDARG00000095749	si:ch73-299h12.3	0.0187635	0.0820548	4.37311	0.00100958	0.00592973	3
ENSDARG00000014329	npm1a	0.0792167	0.345054	4.35582	3.26301e-11	5.32224e-10	3
ENSDARG00000039429	adka	0.0155939	0.0676775	4.33999	0.00573225	0.0261582	3
ENSDARG00000059001	pim2	0.048749	0.208688	4.28087	2.92538e-07	3.44481e-06	3
ENSDARG00000015911	mcm2	0.0264682	0.112103	4.23538	0.000291497	0.00197108	3
ENSDARG00000089426	nop10	0.0200698	0.0843144	4.20106	0.00194186	0.0104869	3
ENSDARG00000040503	CABZ01070258.1	0.0571536	0.236283	4.13417	9.00779e-08	1.10943e-06	3
ENSDARG00000053912	fbl	0.0386136	0.159121	4.12084	2.19716e-05	0.000193574	3
ENSDARG00000056160	hspd1	0.0462593	0.189278	4.09168	1.53464e-06	1.61773e-05	3
ENSDARG00000010728	scin	0.0214385	0.0872895	4.07162	0.00261394	0.0135701	3
ENSDARG00000039887	C1QBP	0.0326464	0.132604	4.06182	0.000139735	0.00102529	3
ENSDARG00000068903	sdad1	0.0208787	0.0837159	4.00963	0.00194186	0.0104869	3
ENSDARG00000076526	gar1	0.01693	0.0673706	3.97937	0.00774346	0.033202	3
ENSDARG00000091831	ddx27	0.0303596	0.12063	3.97336	0.000235145	0.00163116	3
ENSDARG00000041006	st3gal4	0.0240341	0.0949118	3.94905	0.00153157	0.0085386	3
ENSDARG00000020232	eif6	0.0139266	0.0546247	3.92233	0.00995666	0.0408765	3
ENSDARG00000077782	ACER2	0.0583632	0.228697	3.91851	3.75786e-07	4.29927e-06	3
ENSDARG00000018902	pes	0.0314608	0.122878	3.90574	0.000315203	0.00208466	3
ENSDARG00000057683	mcm6	0.0403083	0.156608	3.88526	2.96755e-05	0.000253133	3
ENSDARG00000055868	RSL1D1	0.0897262	0.348142	3.88005	5.51998e-10	8.22544e-09	3
ENSDARG00000003113	ada	0.0221411	0.0859056	3.87991	0.000832997	0.0050146	3
ENSDARG00000053666	cmyb	0.0649129	0.245717	3.78533	7.08176e-07	7.80611e-06	3
ENSDARG00000045776	cnbpa	0.0508389	0.189792	3.7332	5.12419e-06	5.09045e-05	3
ENSDARG00000005191	ahcy	0.0595879	0.221981	3.72527	1.47908e-06	1.56601e-05	3
ENSDARG00000045019	aamp	0.0177082	0.0651387	3.67846	0.0102306	0.0417879	3
ENSDARG00000027515	rrp1	0.0424059	0.155933	3.67714	5.25627e-05	0.000430123	3
ENSDARG00000028323	mybbp1a	0.0515565	0.188669	3.65947	1.93863e-05	0.000172689	3
ENSDARG00000059908	CCDC86	0.0319966	0.116821	3.65106	0.000315204	0.00208466	3
ENSDARG00000042520	UTP14A	0.0272179	0.0991998	3.64465	0.000901213	0.00537167	3
ENSDARG00000069977	C11H12orf10	0.0220268	0.0801696	3.63964	0.00261395	0.0135701	3
ENSDARG00000052094	notch1b	0.0420498	0.152672	3.63074	0.000150049	0.00109102	3
ENSDARG00000062590	pleca	0.1016	0.367753	3.61963	1.08922e-09	1.53765e-08	3
ENSDARG00000073756	slc12a7a	0.0224347	0.0811149	3.61559	0.00984254	0.0405461	3
ENSDARG00000069422	nhp2	0.0229475	0.082762	3.60659	0.00345755	0.016999	3
ENSDARG00000040041	mcm4	0.030838	0.111128	3.60362	0.000235147	0.00163116	3
ENSDARG00000010244	rpl22l1	0.142795	0.514513	3.60316	6.60307e-13	1.17204e-11	3
ENSDARG00000011648	snrpd1	0.0327519	0.117851	3.5983	0.000417348	0.00271558	3
ENSDARG00000062152	chaf1a	0.038746	0.139229	3.59337	0.000193413	0.00137323	3
ENSDARG00000039578	pa2g4a	0.0677267	0.2427	3.58353	1.20691e-06	1.29488e-05	3
ENSDARG00000020711	rrm2	0.0207368	0.0736685	3.55255	0.00592883	0.0267567	3
ENSDARG00000023532	pinx1	0.0464682	0.164719	3.54476	4.13035e-05	0.000345006	3
ENSDARG00000078069	NA	0.0236048	0.0832903	3.52854	0.0011393	0.00657957	3
ENSDARG00000052091	rbpjb	0.0328576	0.115439	3.51333	0.000417349	0.00271558	3
ENSDARG00000056167	hspe1	0.0350056	0.122806	3.50819	0.000707195	0.00433291	3
ENSDARG00000068724	shmt2	0.0196915	0.0684892	3.47812	0.00448448	0.0209863	3
ENSDARG00000024561	nolc1	0.0268501	0.0929359	3.46129	0.0026427	0.0136023	3
ENSDARG00000091233	TRBC2	0.0459847	0.158313	3.44274	0.000115887	0.000876963	3
ENSDARG00000034396	mars	0.0260172	0.0892435	3.43017	0.00202659	0.0108958	3
ENSDARG00000056186	eif5a2	0.103502	0.354087	3.42107	3.93178e-09	5.39279e-08	3
ENSDARG00000011404	fen1	0.019873	0.0672027	3.3816	0.00448448	0.0209863	3
ENSDARG00000035993	sumo3b	0.0269055	0.0909484	3.38029	0.00264271	0.0136023	3
ENSDARG00000058831	ptges3b	0.0416186	0.139978	3.36335	0.000115425	0.000876214	3
ENSDARG00000019191	2012-09-01	0.0386936	0.1301	3.3623	0.000540676	0.00347125	3
ENSDARG00000070657	pa2g4b	0.0356778	0.119916	3.36108	0.000247864	0.00171445	3
ENSDARG00000076283	snrpd3l	0.0238783	0.0793248	3.32205	0.0123965	0.0487384	3
ENSDARG00000022934	arl4aa	0.0248368	0.0815877	3.28495	0.00450076	0.0209863	3
ENSDARG00000078085	SNRPG	0.0311322	0.102055	3.27811	0.00256079	0.0133804	3
ENSDARG00000069111	IKZF2	0.0227477	0.0745477	3.27714	0.00984259	0.0405461	3
ENSDARG00000021140	pabpc1b	0.0224972	0.0735803	3.27065	0.0098426	0.0405461	3
ENSDARG00000007385	cct7	0.0347893	0.113314	3.25715	0.00192545	0.0104451	3
ENSDARG00000004433	btk	0.0748196	0.242834	3.24559	5.25603e-06	5.20002e-05	3
ENSDARG00000035761	mcm7	0.0567764	0.183428	3.2307	5.24213e-05	0.000430123	3
ENSDARG00000011125	snrpb	0.0519814	0.167749	3.22711	0.000143643	0.00104759	3
ENSDARG00000019207	abo	0.0767197	0.24725	3.22277	2.53094e-06	2.62218e-05	3
ENSDARG00000057299	pbdc1	0.0247058	0.0794423	3.21553	0.00450077	0.0209863	3
ENSDARG00000073971	plgrkt	0.0218971	0.0702857	3.20982	0.00770082	0.033078	3
ENSDARG00000063233	BAZ1A	0.0339833	0.107279	3.15681	0.00152179	0.00850369	3
ENSDARG00000055022	pds5a	0.0408685	0.128727	3.14978	0.000867885	0.00518582	3
ENSDARG00000012820	nop56	0.210769	0.660255	3.1326	1.44039e-13	2.65428e-12	3
ENSDARG00000039682	NA	0.0385458	0.119764	3.10705	0.0014463	0.0081765	3
ENSDARG00000010246	prmt1	0.040455	0.124723	3.083	0.000688001	0.00426848	3
ENSDARG00000003599	rpl3	0.163581	0.500198	3.05781	3.335e-10	5.03168e-09	3
ENSDARG00000070959	si:ch211-288g17.3	0.024219	0.0735119	3.03529	0.0123966	0.0487384	3
ENSDARG00000008502	pno1	0.0351077	0.106556	3.03511	0.00192546	0.0104451	3
ENSDARG00000040440	snrpd2	0.0224129	0.0678869	3.02892	0.00770083	0.033078	3
ENSDARG00000008740	esf1	0.0289968	0.0869973	3.00024	0.0112797	0.0453328	3
ENSDARG00000030585	rpl13	0.593783	1.7747	2.98881	1.09e-24	7.53e-23	3
ENSDARG00000035427	surf6	0.0272702	0.0806725	2.95826	0.00730597	0.0318926	3
ENSDARG00000076116	usp10	0.0468767	0.138575	2.95615	0.00100784	0.00592973	3
ENSDARG00000016173	cct3	0.0898028	0.263411	2.93322	7.32021e-06	7.04023e-05	3
ENSDARG00000008109	eef1da	0.155602	0.455457	2.92706	2.51248e-09	3.46579e-08	3
ENSDARG00000031756	mef2aa	0.0610019	0.178271	2.92239	0.0001035	0.000793171	3
ENSDARG00000061187	cbx5	0.0602041	0.175768	2.91953	0.000258784	0.00177979	3
ENSDARG00000036570	snrpf	0.0473399	0.137645	2.90759	0.00100784	0.00592973	3
ENSDARG00000055996	rps8a	0.351998	1.02254	2.90496	1.32e-18	3.7e-17	3
ENSDARG00000037397	ssrp1a	0.0397257	0.114832	2.89062	0.00450328	0.0209863	3
ENSDARG00000062020	gse1	0.0326443	0.0940566	2.88125	0.0082847	0.0352721	3
ENSDARG00000036875	rps12	1.1737	3.37733	2.87752	1.82e-27	1.69e-25	3
ENSDARG00000015862	rpl5b	0.873861	2.50592	2.86764	1.69e-25	1.23e-23	3
ENSDARG00000076532	AL954137.2	0.455831	1.3045	2.8618	4.29e-21	1.82e-19	3
ENSDARG00000021811	calm1a	0.0383626	0.109635	2.85787	0.0036881	0.0178776	3
ENSDARG00000053446	sub1a	0.0550071	0.157028	2.85468	0.000564344	0.00359473	3
ENSDARG00000074242	NA	0.145015	0.41335	2.8504	3.78228e-08	4.90883e-07	3
ENSDARG00000010194	eif4bb	0.0981126	0.277504	2.82843	8.72637e-06	8.26096e-05	3
ENSDARG00000006316	rpl23a	0.63997	1.80394	2.81879	7.59e-23	4.36e-21	3
ENSDARG00000080010	adh5	0.0677311	0.190895	2.81842	0.000216864	0.00152183	3
ENSDARG00000052480	pdcd11	0.0354749	0.0997913	2.81301	0.00498076	0.0230779	3
ENSDARG00000042566	rps7	0.790232	2.221	2.81057	7.46e-24	4.74e-22	3
ENSDARG00000008976	mdn1	0.0574207	0.161032	2.80442	0.000344641	0.00226693	3
ENSDARG00000019778	rps6	1.13189	3.16217	2.79371	1.32e-25	9.93e-24	3
ENSDARG00000011201	rplp2l	1.18545	3.30997	2.79217	4.68e-26	3.77e-24	3
ENSDARG00000083950	snoU83B	0.473221	1.31905	2.7874	1.81e-20	6.82e-19	3
ENSDARG00000060041	LIG1	0.10151	0.28279	2.78584	6.43542e-06	6.24486e-05	3
ENSDARG00000007320	rpl7	1.03941	2.88861	2.77909	7.34e-25	5.21e-23	3
ENSDARG00000002710	ncl	0.151318	0.420243	2.77721	5.52932e-08	6.98837e-07	3
ENSDARG00000036791	dnmt4	0.0475759	0.132111	2.77684	0.00100785	0.00592973	3
ENSDARG00000053990	hmgb2b	0.114529	0.317656	2.77358	1.39283e-06	1.48119e-05	3
ENSDARG00000014690	rps4x	1.27515	3.53633	2.77326	5.87e-26	4.57e-24	3
ENSDARG00000055475	rps27.2	0.29436	0.815477	2.77034	5.69119e-14	1.05681e-12	3
ENSDARG00000026723	syncripl	0.18726	0.518636	2.7696	1.03494e-09	1.47831e-08	3
ENSDARG00000007216	abce1	0.0340119	0.0941058	2.76685	0.0100904	0.041285	3
ENSDARG00000035692	rps3a	1.02367	2.8308	2.76535	1.48e-24	9.93e-23	3
ENSDARG00000015128	rpl27	0.880108	2.43081	2.76195	1.2e-23	7.4e-22	3
ENSDARG00000033928	ndfip2	0.109504	0.301364	2.75208	3.54247e-06	3.59308e-05	3
ENSDARG00000077717	RPL29	0.481759	1.31236	2.7241	1.34e-19	4.25e-18	3
ENSDARG00000094002	si:dkey-25o1.5	0.0996361	0.2714	2.72391	1.02486e-05	9.58921e-05	3
ENSDARG00000046157	RPS17L	0.682465	1.85836	2.72301	1.03e-21	4.96e-20	3
ENSDARG00000006413	rpl38	0.528625	1.42777	2.7009	7.3e-20	2.45e-18	3
ENSDARG00000021864	rplp1	2.05472	5.54069	2.69657	8.38e-27	6.97e-25	3
ENSDARG00000053058	rps11	0.624889	1.68021	2.68881	1.7e-20	6.51e-19	3
ENSDARG00000057556	rpl17	0.869687	2.33777	2.68806	2.03e-22	1.09e-20	3
ENSDARG00000044521	eef1b2	0.442691	1.18821	2.68406	1.34e-18	3.7e-17	3
ENSDARG00000078249	unc13d	0.114689	0.307322	2.67962	1.06206e-05	9.8608e-05	3
ENSDARG00000092807	si:dkey-151g10.6	2.29715	6.15136	2.67783	5.73e-27	5.12e-25	3
ENSDARG00000006691	rpl12	0.488569	1.3066	2.67434	1.23e-18	3.5e-17	3
ENSDARG00000009285	rpl15	0.84496	2.25931	2.67387	7.57e-22	3.73e-20	3
ENSDARG00000043453	rps5	1.07636	2.87528	2.6713	3.36e-23	2.03e-21	3
ENSDARG00000004757	ybx1	0.159343	0.42469	2.66526	6.09134e-08	7.6586e-07	3
ENSDARG00000077242	eif3ha	0.100795	0.2684	2.66282	4.06581e-05	0.000341982	3
ENSDARG00000041619	gnb2l1	0.964504	2.55958	2.65378	2.5e-22	1.26e-20	3
ENSDARG00000063626	ddx21	0.0744624	0.19713	2.64738	0.000195483	0.00138386	3
ENSDARG00000034897	rps10	1.01898	2.69558	2.64537	2.37e-22	1.22e-20	3
ENSDARG00000092546	pdap1a	0.0345334	0.0912404	2.64209	0.0100904	0.041285	3
ENSDARG00000044431	ppig	0.0513441	0.135621	2.6414	0.00267884	0.0136718	3
ENSDARG00000042904	foxo3b	0.0533176	0.14064	2.63778	0.00330602	0.016354	3
ENSDARG00000041182	rpl4	0.827453	2.17986	2.63442	4.65e-21	1.93e-19	3
ENSDARG00000035750	ccnd1	0.0765221	0.201577	2.63423	0.000260913	0.00178933	3
ENSDARG00000090834	NA	0.0375706	0.0988329	2.63059	0.00740977	0.0321713	3
ENSDARG00000036629	rps14	1.20013	3.15351	2.62765	5.25e-23	3.09e-21	3
ENSDARG00000041754	cct2	0.154273	0.404731	2.62347	4.8196e-07	5.43669e-06	3
ENSDARG00000029533	rpl18	0.938213	2.45516	2.61685	1.28e-21	5.94e-20	3
ENSDARG00000017568	HNRNPAB	0.113461	0.296576	2.61389	1.86572e-05	0.000167429	3
ENSDARG00000018334	rpl35	1.1581	3.02283	2.61017	1.47e-22	8.06e-21	3
ENSDARG00000011405	rps9	1.13225	2.95148	2.60674	2.26e-22	1.19e-20	3
ENSDARG00000081926	NA	0.123508	0.32116	2.60032	6.44146e-06	6.24486e-05	3
ENSDARG00000019230	rpl7a	0.336018	0.870932	2.59193	1.54222e-13	2.82039e-12	3
ENSDARG00000088030	rpl35a	0.859604	2.22111	2.58388	1.49e-20	5.81e-19	3
ENSDARG00000039641	rpl26	1.40943	3.63938	2.58216	8.33e-23	4.68e-21	3
ENSDARG00000087636	si:dkeyp-86f7.3	0.165094	0.424842	2.57333	1.78301e-07	2.15209e-06	3
ENSDARG00000036174	rpl14	1.01309	2.60658	2.57291	3.92e-21	1.69e-19	3
ENSDARG00000043509	rpl11	0.89065	2.27666	2.55618	3.24e-20	1.13e-18	3
ENSDARG00000040128	hint1	0.0589527	0.150689	2.5561	0.00308124	0.0154318	3
ENSDARG00000039347	rps24	1.04706	2.66763	2.54774	6.81e-21	2.79e-19	3
ENSDARG00000014867	rpl8	1.25376	3.1838	2.53939	1.52e-21	6.93e-20	3
ENSDARG00000058105	rpl36a	1.29537	3.28199	2.53364	1.84e-21	8.21e-20	3
ENSDARG00000042905	rpl10a	1.01277	2.55543	2.5232	4.02e-20	1.39e-18	3
ENSDARG00000080009	bahcc1	0.0553829	0.139623	2.52105	0.00425138	0.0201232	3
ENSDARG00000041811	rps25	0.938948	2.36643	2.5203	7.5e-20	2.48e-18	3
ENSDARG00000058451	rpl6	1.49785	3.76786	2.51551	1.06e-21	5.01e-20	3
ENSDARG00000011609	FOXK2	0.0514694	0.129328	2.51273	0.00267885	0.0136718	3
ENSDARG00000042502	h2afvb	0.181491	0.455319	2.50877	3.6009e-07	4.13932e-06	3
ENSDARG00000014830	faua	0.835958	2.09719	2.50873	6.33e-19	1.85e-17	3
ENSDARG00000052178	eif2s1b	0.0722863	0.181118	2.50557	0.00220429	0.0116948	3
ENSDARG00000056119	eef1g	0.934327	2.33961	2.50406	1.4e-19	4.37e-18	3
ENSDARG00000033175	snrpe	0.0378849	0.094709	2.49991	0.00740979	0.0321713	3
ENSDARG00000053457	rpl23	1.16082	2.90048	2.49866	2.05e-20	7.49e-19	3
ENSDARG00000041435	uba52	1.01036	2.52445	2.49856	8.14e-20	2.66e-18	3
ENSDARG00000045487	rps16	0.647524	1.61739	2.49781	5.39e-18	1.38e-16	3
ENSDARG00000030602	rps19	0.488398	1.21937	2.49667	2.01e-16	4.29e-15	3
ENSDARG00000054818	rpl32	0.721899	1.79911	2.49218	4.55e-18	1.21e-16	3
ENSDARG00000035756	rps17	0.61246	1.52407	2.48844	2.9e-17	6.93e-16	3
ENSDARG00000034291	rpl37	0.407456	1.01385	2.48824	1.32701e-14	2.5834e-13	3
ENSDARG00000044093	rpl13a	0.495951	1.23121	2.48253	3.83e-16	7.98e-15	3
ENSDARG00000013729	srsf6a	0.0558026	0.138478	2.48157	0.00425138	0.0201232	3
ENSDARG00000053365	rpl31	0.693255	1.72018	2.48131	1.1e-17	2.75e-16	3
ENSDARG00000003860	cbx3a	0.044878	0.110909	2.47135	0.0115874	0.0464653	3
ENSDARG00000046119	rps3	1.3499	3.33015	2.46697	1.92e-20	7.14e-19	3
ENSDARG00000006729	eif3s6ip	0.0835239	0.20603	2.46671	0.00081449	0.00494015	3
ENSDARG00000059841	exosc1	0.0548472	0.134671	2.45539	0.00373566	0.0180389	3
ENSDARG00000057691	srsf1a	0.0627417	0.15335	2.44416	0.00663586	0.0294466	3
ENSDARG00000032725	rps27a	1.46511	3.57985	2.44339	2.26e-20	8.14e-19	3
ENSDARG00000036298	rps13	0.735805	1.78845	2.4306	3.21e-17	7.59e-16	3
ENSDARG00000015490	rpl24	0.97638	2.37195	2.42934	2.14e-18	5.79e-17	3
ENSDARG00000014123	gspt1l	0.0541206	0.131119	2.42271	0.0076486	0.0330299	3
ENSDARG00000030791	mafg2	0.120208	0.290928	2.4202	5.09846e-05	0.000421496	3
ENSDARG00000095752	si:dkeyp-13a3.7	0.289207	0.698774	2.41618	6.50128e-10	9.56956e-09	3
ENSDARG00000054155	pcna	0.217518	0.522906	2.40397	7.81979e-08	9.6805e-07	3
ENSDARG00000037350	rpl9	1.06274	2.55375	2.40298	3.05e-18	8.19e-17	3
ENSDARG00000003920	setb	0.16122	0.387288	2.40223	4.8658e-06	4.85374e-05	3
ENSDARG00000076953	CR388416.1	0.130713	0.313909	2.40152	3.73887e-05	0.000315581	3
ENSDARG00000036675	hnrnpa1	0.06159	0.147866	2.40082	0.00624384	0.0279123	3
ENSDARG00000082634	NA	0.223623	0.536534	2.39928	3.81195e-08	4.92088e-07	3
ENSDARG00000005897	dera	0.0476072	0.113901	2.39252	0.00734847	0.0320202	3
ENSDARG00000025073	rpl18a	1.41706	3.38713	2.39026	3.42e-19	1.02e-17	3
ENSDARG00000042931	mibp2	0.358912	0.85773	2.3898	7.5151e-12	1.27757e-10	3
ENSDARG00000036316	rpl39	1.22475	2.92655	2.38951	9.31e-19	2.68e-17	3
ENSDARG00000003032	eif4a1b	0.137711	0.328918	2.38846	5.2825e-05	0.000430809	3
ENSDARG00000003016	eef2b	2.18291	5.203	2.38351	1.47e-20	5.8e-19	3
ENSDARG00000037009	banf1	0.0882369	0.210302	2.38338	0.000662481	0.00413237	3
ENSDARG00000070849	rps15	1.10183	2.61708	2.37521	5.33e-18	1.38e-16	3
ENSDARG00000035871	rpl30	0.793943	1.88131	2.36957	1.12e-16	2.49e-15	3
ENSDARG00000074837	grap2b	0.124741	0.295433	2.36838	7.74515e-05	0.000605074	3
ENSDARG00000059725	hypk	0.0641254	0.151498	2.36253	0.00714008	0.0313384	3
ENSDARG00000035860	rps28	0.71778	1.69162	2.35675	3.18e-16	6.68e-15	3
ENSDARG00000051783	rplp0	1.88709	4.44208	2.35393	1.69e-19	5.23e-18	3
ENSDARG00000036044	rps20	1.40191	3.29647	2.35141	2e-18	5.48e-17	3
ENSDARG00000013012	rpl36	1.09412	2.5727	2.35139	1.79e-17	4.41e-16	3
ENSDARG00000010160	rps15a	1.00018	2.3495	2.34906	3.76e-17	8.64e-16	3
ENSDARG00000055075	svila	0.0681554	0.159704	2.34323	0.00290683	0.0146495	3
ENSDARG00000020153	rps18	1.03196	2.40697	2.33243	3.38e-17	7.84e-16	3
ENSDARG00000060065	UBAP2	0.0490031	0.114241	2.33129	0.00823852	0.0351996	3
ENSDARG00000010516	rpl21	0.951368	2.20852	2.32141	1.22e-16	2.67e-15	3
ENSDARG00000026489	khsrp	0.0487997	0.113264	2.321	0.00823852	0.0351996	3
ENSDARG00000018961	gtpbp4	0.18922	0.4391	2.32058	1.83545e-06	1.92642e-05	3
ENSDARG00000005791	rpl28	0.899827	2.08423	2.31626	1.92e-16	4.13e-15	3
ENSDARG00000025581	rpl10	0.344649	0.797884	2.31506	2.14409e-10	3.31784e-09	3
ENSDARG00000025850	rps21	0.678173	1.56951	2.31433	2.38e-15	4.79549e-14	3
ENSDARG00000019181	rpsa	1.29793	2.99219	2.30535	2.18e-17	5.31e-16	3
ENSDARG00000020850	eef1a1l1	4.0526	9.2823	2.29046	3.05e-20	1.08e-18	3
ENSDARG00000013307	rpl19	1.19666	2.73072	2.28196	1.06e-16	2.37e-15	3
ENSDARG00000020893	slc25a22	0.138205	0.314129	2.27291	9.5544e-05	0.000736879	3
ENSDARG00000076815	eif3s10	0.175032	0.397068	2.26855	6.18917e-06	6.04885e-05	3
ENSDARG00000077291	rps2	1.96822	4.45866	2.26532	6.38e-18	1.62e-16	3
ENSDARG00000013475	cct4	0.133469	0.301015	2.25531	0.000117961	0.00088875	3
ENSDARG00000030408	rps26l	1.64066	3.69972	2.25502	3.33e-17	7.8e-16	3
ENSDARG00000004342	srsf11	0.135807	0.305793	2.25168	0.000143402	0.00104759	3
ENSDARG00000070437	rpl22	0.730471	1.63891	2.24364	4.02184e-14	7.52613e-13	3
ENSDARG00000036161	hnrnpa0l	0.259496	0.581703	2.24166	2.66157e-07	3.18071e-06	3
ENSDARG00000028335	hmga1a	0.254809	0.569695	2.23577	2.1939e-07	2.63486e-06	3
ENSDARG00000044220	kars	0.0936945	0.208613	2.22652	0.0014522	0.00817916	3
ENSDARG00000059654	eif3ba	0.172648	0.383906	2.22364	2.51614e-05	0.000220872	3
ENSDARG00000080636	NA	0.083663	0.186013	2.22336	0.0041537	0.0197772	3
ENSDARG00000021838	rps23	1.03005	2.27254	2.20625	7.93e-15	1.57007e-13	3
ENSDARG00000021257	eif3d	0.0866447	0.189976	2.19259	0.00280726	0.0142668	3
ENSDARG00000041232	rps29	0.619695	1.3581	2.19156	5.83549e-13	1.04347e-11	3
ENSDARG00000057026	ran	0.329606	0.719566	2.18311	2.30644e-08	3.0761e-07	3
ENSDARG00000029500	rpl34	0.958791	2.08986	2.17968	3.04939e-14	5.79624e-13	3
ENSDARG00000042389	RPL37A	0.802529	1.74516	2.17458	1.62178e-13	2.94359e-12	3
ENSDARG00000023330	anp32b	0.073453	0.157757	2.14773	0.0117976	0.0469185	3
ENSDARG00000054272	caprin1b	0.23788	0.510039	2.1441	2.74943e-06	2.82431e-05	3
ENSDARG00000035325	srsf7a	0.072638	0.15544	2.13993	0.0112456	0.0453203	3
ENSDARG00000009890	CR936442.1	0.165431	0.353891	2.1392	7.63285e-05	0.000600185	3
ENSDARG00000020197	rpl5a	0.68005	1.45263	2.13607	1.90932e-12	3.3643e-11	3
ENSDARG00000074580	serbp1a	0.562373	1.20083	2.1353	5.6108e-12	9.81484e-11	3
ENSDARG00000042049	zgc:112425	0.547349	1.15941	2.11822	1.64441e-11	2.73765e-10	3
ENSDARG00000045399	cct5	0.0890888	0.188367	2.11437	0.00322763	0.0161315	3
ENSDARG00000031795	abcf1	0.0891645	0.187881	2.10712	0.00893315	0.0374386	3
ENSDARG00000061169	larp1b	0.0738008	0.154976	2.09993	0.0117976	0.0469185	3
ENSDARG00000005513	naca	0.283357	0.594912	2.09951	7.9378e-07	8.70993e-06	3
ENSDARG00000044125	txn	0.063565	0.13293	2.09124	0.0117719	0.0469185	3
ENSDARG00000059323	rpn1	0.079644	0.165969	2.08388	0.00974335	0.0404131	3
ENSDARG00000053047	eif2s2	0.123281	0.255608	2.07338	0.00140353	0.00795333	3
ENSDARG00000040184	syncrip	0.196571	0.404086	2.05567	7.41902e-05	0.000587197	3
ENSDARG00000006200	EIF4G1	0.143307	0.293002	2.04457	0.000783999	0.00477922	3
ENSDARG00000017235	eif5a	0.750769	1.52703	2.03395	1.86364e-11	3.08139e-10	3
ENSDARG00000005834	GATAD2B	0.131524	0.267249	2.03194	0.00196576	0.0105923	3
ENSDARG00000005481	nfkbiaa	0.118132	0.239311	2.02579	0.0011693	0.00672068	3
ENSDARG00000090697	eif3ea	0.218753	0.442864	2.0245	2.94188e-05	0.000252599	3
ENSDARG00000017445	eif3i	0.205752	0.414681	2.01544	0.000106504	0.000811041	3
ENSDARG00000007708	nsa2	0.233394	0.469638	2.01221	3.53883e-05	0.000300801	3
ENSDARG00000019444	ssr4	0.0936666	0.188186	2.0091	0.0064909	0.0289631	3
ENSDARG00000036700	si:ch211-114n24.6	0.094337	0.189415	2.00786	0.0111918	0.0451791	3
ENSDARG00000013489	gltscr2	0.13075	0.261868	2.00281	0.00289766	0.0146495	3
ENSDARG00000037071	rps26	0.416205	0.832175	1.99944	3.29113e-08	4.29447e-07	3
ENSDARG00000013351	cirbp	0.604645	1.19867	1.98244	7.58927e-10	1.10364e-08	3
ENSDARG00000010481	bzw1a	0.0955516	0.189316	1.98129	0.0120289	0.0476813	3
ENSDARG00000016548	eif5b	0.149519	0.293653	1.96398	0.00151897	0.00850369	3
ENSDARG00000036162	hnrnpa0b	0.187176	0.367557	1.9637	0.00030877	0.00208063	3
ENSDARG00000016889	eif3g	0.168407	0.328496	1.95061	0.000835817	0.00501906	3
ENSDARG00000019253	rhag	0.0817553	0.158913	1.94377	0.0105415	0.0429128	3
ENSDARG00000087504	CABZ01045618.2	0.187463	0.364113	1.94232	0.000697855	0.00430849	3
ENSDARG00000078473	nucks1a	0.115963	0.224073	1.93228	0.00952327	0.0396365	3
ENSDARG00000044565	ola1	0.111437	0.215315	1.93217	0.00857221	0.0362405	3
ENSDARG00000003216	anxa2a	0.151749	0.293005	1.93086	0.00166333	0.00920937	3
ENSDARG00000021252	cct6a	0.275433	0.529646	1.92296	2.67436e-05	0.000231395	3
ENSDARG00000023298	rps27.1	1.02721	1.96594	1.91387	2.39797e-10	3.68706e-09	3
ENSDARG00000029150	hsp90ab1	2.65978	5.07933	1.90968	6.4193e-12	1.11483e-10	3
ENSDARG00000037488	canx	0.186694	0.353313	1.89247	0.000665497	0.00414049	3
ENSDARG00000002369	UBC	0.161555	0.305345	1.89004	0.00106444	0.00620668	3
ENSDARG00000005586	zbtb20	0.182163	0.342205	1.87857	0.000853578	0.005113	3
ENSDARG00000001788	atp5o	0.128829	0.241762	1.87661	0.00409522	0.0196148	3
ENSDARG00000019045	WU:FC32F04	0.201394	0.377136	1.87263	0.000702561	0.00432127	3
ENSDARG00000021113	ptmaa	0.53257	0.984614	1.8488	5.23532e-08	6.65161e-07	3
ENSDARG00000029818	srsf5a	0.133335	0.245583	1.84185	0.00707545	0.0311681	3
ENSDARG00000035400	btf3	0.779923	1.43336	1.83782	1.00652e-08	1.36502e-07	3
ENSDARG00000052856	khdrbs1a	0.33467	0.600068	1.79302	4.53244e-05	0.000377287	3
ENSDARG00000009447	atp5g3b	0.329792	0.590907	1.79175	8.25207e-05	0.000642597	3
ENSDARG00000042539	ywhaqa	0.178279	0.317134	1.77886	0.00355376	0.0174012	3
ENSDARG00000069700	cdk2ap2	0.120282	0.213793	1.77742	0.0108037	0.0439058	3
ENSDARG00000044462	qkia	0.178505	0.31637	1.77233	0.00355376	0.0174012	3
ENSDARG00000008292	eif2s3	0.168968	0.298463	1.76639	0.00404533	0.0194144	3
ENSDARG00000045514	atp5c1	0.166658	0.292668	1.7561	0.00553391	0.025397	3
ENSDARG00000035423	zgc:123194	0.179535	0.315185	1.75557	0.00532184	0.0244703	3
ENSDARG00000009830	hdlbp	0.250867	0.433242	1.72698	0.00161864	0.00898254	3
ENSDARG00000007354	pdia3	0.198037	0.341845	1.72617	0.00278532	0.0141852	3
ENSDARG00000010149	atp5a1	0.329988	0.567722	1.72043	0.000226889	0.00158298	3
ENSDARG00000093817	hmgn2	0.922889	1.58356	1.71587	2.71964e-07	3.21824e-06	3
ENSDARG00000077533	eif3f	0.248084	0.42218	1.70176	0.00213632	0.0113592	3
ENSDARG00000079193	ptmab	0.679591	1.111	1.6348	9.31491e-06	8.78367e-05	3
ENSDARG00000017219	pabpc1a	1.68528	2.73789	1.62459	9.94296e-07	1.08118e-05	3
ENSDARG00000042708	tuba8l	0.26152	0.414537	1.58511	0.00884402	0.0371942	3
ENSDARG00000096403	si:dkey-153m14.1	0.266034	0.420876	1.58203	0.00703965	0.0310671	3
ENSDARG00000070083	ATP5B	0.408699	0.643952	1.57562	0.00111638	0.00646268	3
ENSDARG00000025566	slc25a3b	0.293041	0.457975	1.56283	0.00598866	0.0268212	3
ENSDARG00000022833	rplp2	1.41667	2.19192	1.54724	1.89204e-05	0.000169163	3
ENSDARG00000079105	mhc2dab	0.280497	0.425654	1.5175	0.00877672	0.0369756	3
ENSDARG00000006260	tuba8l4	0.644163	0.971367	1.50795	0.0002246	0.00157155	3
ENSDARG00000042247	ppiab	0.876028	1.30181	1.48603	0.000251797	0.00173668	3
ENSDARG00000040439	rsl24d1	0.366036	0.533097	1.45641	0.0108539	0.044036	3
ENSDARG00000009212	ppiaa	2.318	3.23609	1.39607	0.000645446	0.00404527	3
ENSDARG00000076892	nme2b.2	0.872087	1.19319	1.3682	0.00299177	0.0150148	3
ENSDARG00000054290	acin1a	0.594294	0.805405	1.35523	0.00949623	0.0395922	3
ENSDARG00000088091	pfn1	3.23965	2.34151	0.722766	0.0029489	0.0148305	3
ENSDARG00000025147	cd63	1.26761	0.897119	0.707725	0.00343655	0.0169303	3
ENSDARG00000053858	crip1	0.759825	0.530891	0.698703	0.00869421	0.036692	3
ENSDARG00000009087	cd74a	1.33791	0.931586	0.696297	0.00172576	0.00948972	3
ENSDARG00000027249	btg1	1.10513	0.767778	0.69474	0.00182488	0.00996664	3
ENSDARG00000023188	lcp1	0.94371	0.636471	0.674435	0.00107383	0.00624633	3
ENSDARG00000058327	neu3.3	0.661108	0.436507	0.660265	0.00584099	0.026504	3
ENSDARG00000039914	gapdhs	0.581894	0.383545	0.659133	0.00939369	0.0392325	3
ENSDARG00000027063	arpc1b	0.625567	0.403606	0.645183	0.00373632	0.0180389	3
ENSDARG00000068214	ccni	1.11714	0.692245	0.619655	5.36905e-05	0.000433554	3
ENSDARG00000054610	coro1a	0.60526	0.370095	0.611464	0.00248311	0.0130309	3
ENSDARG00000041959	cxcr4b	1.49988	0.909001	0.606048	2.133e-05	0.000188611	3
ENSDARG00000063018	FP102157.1	0.534728	0.315535	0.590085	0.00262138	0.0135794	3
ENSDARG00000055064	prdx5	0.521095	0.305611	0.586477	0.00177577	0.00974251	3
ENSDARG00000012881	slc4a1a	0.3834	0.218717	0.570467	0.00667085	0.0295476	3
ENSDARG00000063097	CT573393.1	0.31114	0.175917	0.565396	0.0111168	0.0449515	3
ENSDARG00000036008	caly	0.463994	0.258606	0.557348	0.00155265	0.00863614	3
ENSDARG00000014433	myl12.1	0.393228	0.218638	0.556008	0.00436474	0.0205389	3
ENSDARG00000090943	CABZ01033205.2	0.471954	0.260893	0.552793	0.00172511	0.00948972	3
ENSDARG00000059486	cplx4b	0.907843	0.500132	0.550901	3.57996e-06	3.61591e-05	3
ENSDARG00000092077	NA	0.697163	0.382604	0.548801	7.33883e-05	0.000582761	3
ENSDARG00000096331	si:ch73-248e21.7	0.348717	0.190754	0.547018	0.00327416	0.0162965	3
ENSDARG00000095510	si:ch211-10d23.5	0.630709	0.342389	0.542864	0.000163208	0.00117959	3
ENSDARG00000052438	actr2a	0.344741	0.186976	0.542367	0.00728847	0.0318738	3
ENSDARG00000056481	vat1	0.3345	0.178021	0.5322	0.00358208	0.017469	3
ENSDARG00000014802	slc25a35	0.242073	0.126497	0.522556	0.00995481	0.0408765	3
ENSDARG00000026900	CU302316.1	0.420624	0.218929	0.520486	0.00115128	0.00663294	3
ENSDARG00000044441	MYO7B	0.435285	0.225778	0.518691	0.00105516	0.00616745	3
ENSDARG00000012513	sdcbp2	0.285439	0.146848	0.514463	0.00760247	0.0328895	3
ENSDARG00000071437	ptprc	0.317121	0.161826	0.510299	0.00267734	0.0136718	3
ENSDARG00000089390	NA	0.529474	0.270116	0.510159	0.000119694	0.000897334	3
ENSDARG00000080381	NA	0.308983	0.15749	0.509705	0.00436243	0.0205389	3
ENSDARG00000023712	mao	0.288159	0.146327	0.5078	0.00595818	0.0267609	3
ENSDARG00000014348	stk17b	0.391115	0.197929	0.506063	0.000731084	0.00446794	3
ENSDARG00000095351	si:ch73-308b14.1	0.448843	0.22471	0.500642	0.000527813	0.00339771	3
ENSDARG00000077777	NA	9.01373	4.51234	0.500607	2.07311e-10	3.22871e-09	3
ENSDARG00000045750	syt10	0.354117	0.174314	0.492251	0.00138936	0.00789155	3
ENSDARG00000057430	atg16l1	0.296075	0.143511	0.484713	0.00365756	0.0177653	3
ENSDARG00000009313	NA	0.269881	0.130299	0.482802	0.00434863	0.0205389	3
ENSDARG00000069734	zgc:92880	4.24057	2.02547	0.477642	8.08521e-11	1.26738e-09	3
ENSDARG00000058593	sri	0.204542	0.0969082	0.473782	0.00984122	0.0405461	3
ENSDARG00000060549	ECEL1	0.333213	0.15766	0.473152	0.000978339	0.00581702	3
ENSDARG00000008363	mcl1b	0.317328	0.150049	0.472852	0.00137838	0.00784769	3
ENSDARG00000028618	KRT18	0.201315	0.0949142	0.471472	0.0096497	0.0400936	3
ENSDARG00000069735	NA	3.87561	1.81644	0.468685	3.44483e-11	5.58109e-10	3
ENSDARG00000056600	papss2b	0.313968	0.146821	0.46763	0.0013501	0.00770483	3
ENSDARG00000059634	thumpd3	0.461132	0.215376	0.46706	0.00013496	0.000999365	3
ENSDARG00000025254	s100a10b	0.404112	0.188313	0.465993	0.000349184	0.00229057	3
ENSDARG00000078042	crfb5	0.245061	0.114098	0.465591	0.007674	0.033078	3
ENSDARG00000074519	AL840638.1	0.223014	0.103715	0.465059	0.0070092	0.0309894	3
ENSDARG00000096161	si:dkeyp-89h8.1	0.212285	0.0986851	0.464872	0.0116235	0.0465327	3
ENSDARG00000035136	sepw1	0.812893	0.376189	0.462779	1.22919e-07	1.49862e-06	3
ENSDARG00000012256	taldo1	0.352354	0.161979	0.459705	0.000351506	0.00229956	3
ENSDARG00000095861	si:ch1073-441p17.1	0.253386	0.116205	0.458608	0.00462714	0.021522	3
ENSDARG00000074201	flna	0.323766	0.146602	0.452802	0.000808834	0.0049182	3
ENSDARG00000037746	actb1	3.20308	1.44115	0.449926	6.60624e-12	1.1391e-10	3
ENSDARG00000063295	myh9a	0.465483	0.209187	0.449398	5.31526e-05	0.000432021	3
ENSDARG00000061945	cngb3	0.176844	0.0785024	0.443909	0.0112863	0.0453328	3
ENSDARG00000093102	si:ch211-132g1.6	0.189768	0.083805	0.441619	0.0104887	0.0427698	3
ENSDARG00000077631	si:ch73-353p21.5	0.431429	0.188879	0.437797	7.66364e-05	0.00060065	3
ENSDARG00000041505	itm2bb	0.466045	0.201338	0.432013	2.59923e-05	0.000226518	3
ENSDARG00000036074	cebpa	0.35568	0.153394	0.431269	0.000269195	0.0018409	3
ENSDARG00000037870	actb2	17.582	7.52682	0.428099	7.51e-15	1.49852e-13	3
ENSDARG00000040874	add3a	0.205571	0.0879137	0.427656	0.00341113	0.0168394	3
ENSDARG00000078541	CABZ01067609.1	0.19655	0.0839557	0.427146	0.00596411	0.0267609	3
ENSDARG00000035990	cited4a	0.519988	0.221591	0.426147	4.85776e-06	4.85374e-05	3
ENSDARG00000020645	slc7a3a	0.253196	0.107434	0.42431	0.00225236	0.0118976	3
ENSDARG00000028389	rab44	0.378472	0.159648	0.421822	0.000202012	0.00142174	3
ENSDARG00000096655	si:ch211-184m19.3	0.173555	0.0727055	0.418918	0.0109424	0.0443204	3
ENSDARG00000026829	cotl1	0.700169	0.293178	0.418724	6.72377e-08	8.40994e-07	3
ENSDARG00000079720	HPDL	0.215048	0.0900416	0.418705	0.00582416	0.0264774	3
ENSDARG00000075664	si:ch1073-429i10.1	0.858688	0.358468	0.41746	2.27596e-09	3.17582e-08	3
ENSDARG00000015343	pgd	0.214742	0.0893678	0.416164	0.00582416	0.0264774	3
ENSDARG00000075926	NA	0.149794	0.0622833	0.415794	0.00890519	0.0373863	3
ENSDARG00000038010	rac2	0.324351	0.134486	0.41463	0.000180711	0.00129447	3
ENSDARG00000088325	CABZ01034082.1	0.500172	0.20362	0.4071	3.03738e-06	3.10688e-05	3
ENSDARG00000054447	SLC29A1	0.219463	0.0890979	0.405981	0.00327064	0.0162965	3
ENSDARG00000016154	zfp36l1a	0.176602	0.0704039	0.398659	0.00357626	0.017469	3
ENSDARG00000058358	krt8	0.557112	0.221537	0.397653	5.68878e-07	6.35774e-06	3
ENSDARG00000076229	mkl1b	0.315271	0.124835	0.395963	0.000311196	0.00208466	3
ENSDARG00000005039	gstp1	0.129238	0.0506516	0.391925	0.0121833	0.048135	3
ENSDARG00000061752	fam65b	0.160984	0.0628076	0.390148	0.0116439	0.0465371	3
ENSDARG00000077495	ptpn9a	0.310918	0.121036	0.389285	0.000136359	0.0010051	3
ENSDARG00000093507	si:dkeyp-109b10.3	0.169842	0.0652672	0.384282	0.00650613	0.0289775	3
ENSDARG00000036893	f13a1b	0.247234	0.094722	0.383127	0.000596247	0.00376791	3
ENSDARG00000018283	cyba	0.303776	0.115683	0.380819	0.000104235	0.000796276	3
ENSDARG00000018145	mid1ip1l	0.197161	0.0744293	0.377506	0.00265315	0.013627	3
ENSDARG00000090106	SLC17A7	0.280297	0.104808	0.373916	0.000431824	0.00280221	3
ENSDARG00000035459	spns3	0.116077	0.0432201	0.372341	0.0121137	0.0479385	3
ENSDARG00000036096	smad3a	0.145143	0.0533743	0.367737	0.0119572	0.0474749	3
ENSDARG00000021318	capg	0.249771	0.0914777	0.366246	0.000610544	0.00384818	3
ENSDARG00000007628	dusp1	0.208484	0.0761675	0.365339	0.00108077	0.00627156	3
ENSDARG00000001870	atp1a1a.4	0.220652	0.0804493	0.364598	0.00145355	0.00817916	3
ENSDARG00000059388	bdh1	0.1378	0.0491879	0.356951	0.0092613	0.0387466	3
ENSDARG00000022456	eno1a	0.415818	0.147998	0.35592	3.26169e-06	3.32224e-05	3
ENSDARG00000087188	nfil3-6	0.213758	0.075568	0.353521	0.0026378	0.0136023	3
ENSDARG00000016774	PLEKHO2	0.311867	0.110046	0.352861	5.73011e-05	0.000461083	3
ENSDARG00000016939	itgb2	0.794833	0.279323	0.351423	3.71457e-11	5.9384e-10	3
ENSDARG00000059110	VASP	0.217181	0.0750601	0.345612	0.000829255	0.00500455	3
ENSDARG00000019236	gsr	0.154401	0.0528363	0.342201	0.00657396	0.0292257	3
ENSDARG00000074850	il12rb2l	0.148052	0.0503513	0.340092	0.01226	0.0483589	3
ENSDARG00000042725	cebpb	0.969417	0.323142	0.333336	3.65153e-14	6.88656e-13	3
ENSDARG00000016059	rab5b	0.11092	0.0365329	0.329364	0.00592992	0.0267567	3
ENSDARG00000077069	srgn	2.57292	0.842977	0.327635	3.18e-19	9.61e-18	3
ENSDARG00000096562	wu:fj29h11	0.11879	0.0388967	0.32744	0.0124304	0.048792	3
ENSDARG00000025797	abhd2a	0.23603	0.076914	0.325865	0.000172326	0.00124178	3
ENSDARG00000007377	odc1	0.229423	0.0742299	0.32355	0.000325731	0.0021484	3
ENSDARG00000036382	ponzr6	0.205461	0.066405	0.323201	0.00058554	0.00370996	3
ENSDARG00000090148	NA	0.259932	0.0821033	0.315865	9.69653e-05	0.00074546	3
ENSDARG00000004301	rhogb	0.154831	0.048606	0.31393	0.00260041	0.0135581	3
ENSDARG00000033614	rasgef1ba	0.180974	0.0567497	0.31358	0.00102543	0.0060082	3
ENSDARG00000043856	amd1	0.290893	0.0909991	0.312827	2.95083e-05	0.000252599	3
ENSDARG00000086446	NA	0.32006	0.0987967	0.308681	1.23881e-05	0.000112849	3
ENSDARG00000002021	pygb	0.203912	0.062698	0.307476	0.000572101	0.00363435	3
ENSDARG00000089362	grn1	1.28304	0.389012	0.303195	2.53e-19	7.73e-18	3
ENSDARG00000092945	si:ch211-250g4.3	0.499645	0.149803	0.29982	2.75384e-08	3.61292e-07	3
ENSDARG00000001452	adam8a	0.39971	0.11972	0.299517	3.3674e-07	3.90813e-06	3
ENSDARG00000007265	RGS13	0.168598	0.0495689	0.294006	0.000989722	0.00587024	3
ENSDARG00000044212	CR385063.1	1.8885	0.554766	0.293759	2.82e-21	1.24e-19	3
ENSDARG00000089441	si:ch211-105c13.3	0.145561	0.0424764	0.291812	0.00484137	0.0224751	3
ENSDARG00000000767	spi1b	0.615391	0.178358	0.289829	6.3779e-11	1.00629e-09	3
ENSDARG00000009208	prkcda	0.261918	0.075903	0.289797	2.55987e-05	0.000223896	3
ENSDARG00000070315	si:dkey-10p5.7	0.284354	0.0823568	0.289628	1.47448e-05	0.000133812	3
ENSDARG00000056767	itgb3a	0.157724	0.045651	0.289435	0.00184057	0.0100296	3
ENSDARG00000054755	alox5ap	0.439199	0.125878	0.286608	7.74113e-08	9.63251e-07	3
ENSDARG00000068784	C13H10orf54	0.426406	0.121706	0.285422	5.05149e-08	6.452e-07	3
ENSDARG00000010556	CABZ01030094.1	0.258805	0.0733937	0.283587	3.58525e-05	0.000303677	3
ENSDARG00000074656	ctssb.1	0.169811	0.047696	0.280877	0.000689605	0.00426848	3
ENSDARG00000075121	hbegfa	0.116022	0.0325088	0.280195	0.00423937	0.0201232	3
ENSDARG00000035652	sat1a.1	0.199296	0.0555116	0.278538	0.000284928	0.00193207	3
ENSDARG00000044670	ITGAL	0.301759	0.0835823	0.276983	5.94103e-06	5.82994e-05	3
ENSDARG00000021059	alas1	0.105145	0.0291003	0.276764	0.00827083	0.0352721	3
ENSDARG00000039884	CABZ01068274.1	0.302064	0.0833334	0.27588	5.94103e-06	5.82994e-05	3
ENSDARG00000021987	plecb	0.158405	0.0429193	0.270947	0.000646841	0.00404527	3
ENSDARG00000070792	lrrc15	0.133468	0.0356941	0.267434	0.00329112	0.0163137	3
ENSDARG00000008155	sms	0.197364	0.0518916	0.262923	9.3544e-05	0.000725639	3
ENSDARG00000094719	si:dkeyp-1h4.9	0.615864	0.160585	0.260748	2.2556e-11	3.70409e-10	3
ENSDARG00000006029	lta4h	0.412545	0.107541	0.260678	4.51225e-08	5.79392e-07	3
ENSDARG00000079387	si:ch211-102c2.4	0.10982	0.028482	0.259352	0.00588406	0.0266494	3
ENSDARG00000015278	plxnc1	0.325644	0.083028	0.254966	8.10223e-07	8.85013e-06	3
ENSDARG00000019260	dhrs9	0.175456	0.0445063	0.25366	0.000500077	0.00322777	3
ENSDARG00000038643	alas2	0.300019	0.076103	0.25366	1.33542e-06	1.42642e-05	3
ENSDARG00000026964	hk2	0.124275	0.0314704	0.253232	0.00211768	0.011285	3
ENSDARG00000044395	ZFP36	0.471024	0.119073	0.252796	2.0133e-09	2.82564e-08	3
ENSDARG00000004979	elovl5	0.339496	0.0832448	0.245201	3.02412e-07	3.52668e-06	3
ENSDARG00000031153	mrps15	1.30811	0.319991	0.24462	4.53e-24	2.96e-22	3
ENSDARG00000057273	alox5	0.229182	0.0555286	0.242291	2.80799e-05	0.000242089	3
ENSDARG00000061713	tpd52	0.10817	0.0255023	0.235761	0.00841231	0.0356269	3
ENSDARG00000035326	nccrp1	0.645925	0.151962	0.235262	1.6366e-13	2.94832e-12	3
ENSDARG00000009262	FAR2	0.191522	0.0448598	0.234229	0.000129616	0.000962745	3
ENSDARG00000056200	abcb9	0.31194	0.072354	0.231948	6.98991e-07	7.74021e-06	3
ENSDARG00000053542	kctd12.2	0.260211	0.0600379	0.230728	2.65321e-06	2.73711e-05	3
ENSDARG00000013771	ctssb.2	0.0956606	0.0214388	0.224113	0.00508769	0.0235282	3
ENSDARG00000055066	ZDHHC20	0.0931427	0.0207143	0.222393	0.0074669	0.032361	3
ENSDARG00000079705	si:ch211-152p11.4	0.124427	0.0268524	0.215809	0.00211769	0.011285	3
ENSDARG00000088439	gm2a	0.123368	0.026548	0.215194	0.00209188	0.0111969	3
ENSDARG00000042816	mmp9	0.222174	0.0472623	0.212726	1.17023e-05	0.000107412	3
[truncated: 3,257 more rows]
