# Supplementary material for: Stage-specific and cell type-specific requirements of ikzf1 during haematopoietic differentiation in zebrafish
Source: Sci Rep. 2022 Dec 10;12:21401. doi: 10.1038/s41598-022-25978-6 (PMC9741631; doi:10.1038/s41598-022-25978-6)
Supplement: Supplementary file 5 — Supplementary Information 5. [file 41598_2022_25978_MOESM5_ESM.xlsx]

## Sheet: ii032wt_vs_it325mut_diffgenes_b
Supplementary Data 5 Differentially expressed genes in adult whole kidney marrow of IT325 mutants, as determined by scRNA-seq analysis.
	GeneID	overall mean transcript count	II032WT mean transcript count	IT325MUT mean transcript count	fold change	log2 fold change	p value	adjusted p value
ENSDARG00000000767	spi1b	0.824712	0.960698	0.688727	0.716902	-0.480151	0.000164014	0.0248418
ENSDARG00000000796	nr4a1	0.294186	0.42913	0.159243	0.371083	-1.43018	8.86298e-11	3.48796e-08
ENSDARG00000001452	adam8a	0.688008	0.865656	0.51036	0.589564	-0.76228	2.83282e-08	8.8125e-06
ENSDARG00000001832	si:ch1073-403i13.1	0.1739	0.246788	0.101012	0.409307	-1.28874	7.75901e-06	0.00164572
ENSDARG00000002369	UBC	0.36644	0.269445	0.463435	1.71996	0.782378	3.95426e-05	0.00717566
ENSDARG00000003818	prkag1	0.252786	0.166144	0.339429	2.04298	1.03068	9.78838e-06	0.00201087
ENSDARG00000003820	nr1d2a	0.250111	0.329413	0.170809	0.518526	-0.947513	5.61105e-05	0.00984406
ENSDARG00000004665	hspa5	0.597186	0.72957	0.464802	0.637091	-0.650429	8.72269e-06	0.00183818
ENSDARG00000005513	naca	0.608563	0.72184	0.495285	0.686144	-0.543418	0.000203943	0.0294761
ENSDARG00000006281	myh11b	0.286868	0.104925	0.468812	4.46805	2.15965	1.00031e-19	8.8822e-17
ENSDARG00000007628	dusp1	0.457299	0.703602	0.210997	0.299881	-1.73754	6.77437e-22	7.138e-19
ENSDARG00000007682	ppdpfa	0.468656	0.578045	0.359268	0.621522	-0.686123	3.75787e-05	0.00687703
ENSDARG00000007693	nfkbiab	0.464072	0.656595	0.271549	0.413572	-1.27379	1.51615e-13	7.61899e-11
ENSDARG00000007708	nsa2	0.523662	0.630155	0.417169	0.66201	-0.595074	0.000149931	0.0236954
ENSDARG00000008363	mcl1b	0.529063	0.735152	0.322975	0.439331	-1.18662	1.48959e-13	7.60251e-11
ENSDARG00000009087	cd74a	1.6923	2.05603	1.32856	0.646177	-0.629998	1.19009e-07	3.44011e-05
ENSDARG00000009212	ppiaa	3.84563	4.4902	3.20106	0.712899	-0.48823	1.22242e-05	0.00249557
ENSDARG00000009782	myh11a	0.293443	0.403413	0.183473	0.454802	-1.13669	7.20459e-08	2.17899e-05
ENSDARG00000009890	CR936442.1	0.481373	0.249023	0.713724	2.86609	1.51909	1.06207e-18	8.4613e-16
ENSDARG00000009978	icn	3.11601	2.38421	3.84782	1.61388	0.690531	9.73452e-10	3.53298e-07
ENSDARG00000010423	npsn	2.91401	1.16889	4.65914	3.98596	1.99493	3.51958e-61	1.43705e-57
ENSDARG00000010556	CABZ01030094.1	0.434419	0.591349	0.277488	0.469246	-1.09158	3.79942e-10	1.42649e-07
ENSDARG00000011166	cahz	0.996978	0.545673	1.44828	2.65413	1.40824	2.59516e-27	3.39074e-24
ENSDARG00000012256	taldo1	0.595602	0.705874	0.485331	0.68756	-0.540442	0.00017538	0.0261309
ENSDARG00000012513	sdcbp2	0.461021	0.362309	0.559732	1.5449	0.627517	0.000207498	0.0298447
ENSDARG00000012881	slc4a1a	0.871662	0.571084	1.17224	2.05266	1.03749	1.01347e-15	6.62078e-13
ENSDARG00000012972	cfl1l	0.273852	0.356195	0.191509	0.537651	-0.895257	6.53619e-05	0.0111779
ENSDARG00000013539	ikzf1	0.281567	0.205477	0.357657	1.74062	0.7996	0.000245619	0.0344331
ENSDARG00000013771	ctssb.2	0.195627	0.122454	0.268801	2.19512	1.1343	2.2298e-05	0.00433536
ENSDARG00000013968	psap	0.510351	0.40798	0.612722	1.50184	0.586735	0.000185291	0.0273862
ENSDARG00000015164	mknk2b	0.519413	0.683213	0.355614	0.520502	-0.942024	4.47372e-09	1.55457e-06
ENSDARG00000015551	fth1a	2.25473	1.84506	2.6644	1.44407	0.530143	4.23202e-06	0.00092775
ENSDARG00000016154	zfp36l1a	0.346024	0.433935	0.258113	0.594821	-0.749472	0.000102767	0.016784
ENSDARG00000016774	PLEKHO2	0.51584	0.626586	0.405093	0.646509	-0.629258	6.85064e-05	0.0116546
ENSDARG00000016789	zgc:152891	0.191364	0.25172	0.131008	0.520449	-0.942172	0.000285194	0.0391411
ENSDARG00000017235	eif5a	1.54866	1.80201	1.29532	0.718818	-0.476302	7.2223e-05	0.0122233
ENSDARG00000017400	klfd	0.290198	0.186534	0.393862	2.11147	1.07825	8.13178e-07	0.000201225
ENSDARG00000018145	mid1ip1l	0.365957	0.494966	0.236947	0.478713	-1.06277	2.25872e-08	7.30482e-06
ENSDARG00000018146	gpx1a	1.04447	0.742433	1.34651	1.81365	0.858895	6.23174e-12	2.86695e-09
ENSDARG00000018263	pdia2	0.275773	0.11949	0.432056	3.61582	1.85432	3.06403e-15	1.88837e-12
ENSDARG00000018404	krt18	0.163527	0.1058	0.221254	2.09125	1.06436	0.000240167	0.0338139
ENSDARG00000018524	midn	0.397221	0.492407	0.302035	0.613385	-0.705136	8.81119e-05	0.0146096
ENSDARG00000018532	NA	0.235744	0.316299	0.155189	0.49064	-1.02726	1.54325e-05	0.0030737
ENSDARG00000019253	rhag	0.295859	0.202113	0.389605	1.92766	0.946851	8.91895e-06	0.00186749
ENSDARG00000019521	mpx	2.65589	1.99672	3.31505	1.66025	0.731399	1.7928e-10	6.80931e-08
ENSDARG00000019644	ldhba	0.344391	0.426958	0.261823	0.613229	-0.705503	0.000221993	0.0316645
ENSDARG00000020133	jdp2	0.173431	0.235612	0.111251	0.472178	-1.0826	0.000133087	0.0213096
ENSDARG00000020298	btg2	0.43619	0.609915	0.262465	0.430331	-1.21648	7.67493e-12	3.48186e-09
ENSDARG00000020645	slc7a3a	0.460077	0.695172	0.224982	0.323634	-1.62756	9.61746e-20	8.8822e-17
ENSDARG00000020893	slc25a22	0.330281	0.247374	0.413188	1.6703	0.740106	0.000155945	0.0242561
ENSDARG00000021113	ptmaa	1.02419	1.25036	0.798024	0.638234	-0.647843	2.95712e-07	7.91732e-05
ENSDARG00000021318	capg	0.42309	0.528574	0.317607	0.600875	-0.734864	3.08952e-05	0.00576663
ENSDARG00000021339	cpa5	1.5837	1.29497	1.87243	1.44592	0.531986	9.05244e-06	0.00188337
ENSDARG00000021987	plecb	0.348209	0.241871	0.454546	1.87929	0.910191	2.03081e-06	0.000467143
ENSDARG00000022315	atp6v1g1	0.536428	0.414394	0.658462	1.58898	0.668097	1.40497e-05	0.00285043
ENSDARG00000022698	lad1	0.578137	0.106157	1.05012	9.89206	3.30627	1.54357e-67	7.20274e-64
ENSDARG00000023298	rps27.1	2.01196	2.31612	1.7078	0.737353	-0.439573	0.000152641	0.0238558
ENSDARG00000024116	vamp8	0.436364	0.578703	0.294025	0.508076	-0.976884	3.40189e-08	1.0385e-05
ENSDARG00000025254	s100a10b	0.576369	0.427411	0.725328	1.69703	0.76301	4.06688e-07	0.000105429
ENSDARG00000025428	socs3a	0.48201	0.662767	0.301253	0.454537	-1.13753	1.2258e-11	5.26837e-09
ENSDARG00000026350	wasb	0.594871	0.735753	0.453989	0.617041	-0.696563	1.91992e-06	0.000451168
ENSDARG00000028389	rab44	0.609085	0.802781	0.41539	0.517439	-0.95054	7.46431e-11	2.97335e-08
ENSDARG00000028396	fkbp5	0.327922	0.477107	0.178737	0.374628	-1.41647	8.35671e-12	3.6887e-09
ENSDARG00000028514	cited4b	0.294981	0.382838	0.207124	0.541022	-0.886241	1.89796e-05	0.00371227
ENSDARG00000028800	CYTH2	0.247637	0.124551	0.370722	2.97645	1.57359	4.20505e-11	1.71692e-08
ENSDARG00000030408	rps26l	3.36091	4.10023	2.6216	0.639378	-0.645258	1.02232e-08	3.44257e-06
ENSDARG00000031153	mrps15	2.0196	1.68937	2.34984	1.39095	0.476073	4.40138e-05	0.00789928
ENSDARG00000031435	zgc:56493	0.516976	0.687022	0.34693	0.504977	-0.985711	1.04165e-09	3.73893e-07
ENSDARG00000031683	fos	0.744155	1.04511	0.443204	0.424076	-1.2376	1.00613e-19	8.8822e-17
ENSDARG00000031745	si:busm1-266f07.2	0.477684	0.204116	0.751252	3.68052	1.87991	7.79814e-26	9.43402e-23
ENSDARG00000032868	pde4ba	0.250736	0.349286	0.152187	0.435708	-1.19857	2.73763e-07	7.39023e-05
ENSDARG00000033170	sult2st1	0.245097	0.350763	0.139431	0.397507	-1.33095	2.18701e-08	7.21581e-06
ENSDARG00000033227	lect2l	6.04835	8.64366	3.45304	0.399488	-1.32378	1.01182e-32	1.43697e-29
ENSDARG00000033614	rasgef1ba	0.320341	0.438097	0.202585	0.462421	-1.11272	8.0422e-08	2.41e-05
ENSDARG00000033735	ncf1	0.464829	0.660579	0.269079	0.407339	-1.2957	6.1881e-14	3.26013e-11
ENSDARG00000033738	zgc:153867	0.514697	0.394629	0.634764	1.60851	0.685723	1.55693e-05	0.00308216
ENSDARG00000034240	capza1a	0.428207	0.526179	0.330235	0.627609	-0.672062	0.000157278	0.0243476
ENSDARG00000034243	TNFRSF11B	0.189397	0.1	0.278795	2.78795	1.4792	8.50605e-08	2.52583e-05
ENSDARG00000035018	thy1	0.556766	0.891975	0.221558	0.248391	-2.00932	2.52909e-33	3.75501e-30
ENSDARG00000035326	nccrp1	1.08271	1.56037	0.605057	0.387766	-1.36674	2.97619e-26	3.73901e-23
ENSDARG00000035400	btf3	1.54598	1.81497	1.27699	0.703589	-0.507194	2.29962e-05	0.00441852
ENSDARG00000035652	sat1a.1	0.376528	0.465611	0.287445	0.61735	-0.69584	0.000158229	0.0243791
ENSDARG00000035990	cited4a	0.736284	1.15806	0.314509	0.271583	-1.88054	3.31775e-39	7.22474e-36
ENSDARG00000036008	caly	0.672562	0.831272	0.513852	0.618151	-0.693969	7.51411e-07	0.000187359
ENSDARG00000036028	arrdc3b	0.238481	0.334834	0.142128	0.424473	-1.23626	3.20574e-07	8.5132e-05
ENSDARG00000036074	cebpa	0.554687	0.729828	0.379545	0.520047	-0.943286	1.12524e-09	3.99508e-07
ENSDARG00000036107	txnipa	0.794131	1.02144	0.566818	0.554918	-0.849653	6.38253e-11	2.57381e-08
ENSDARG00000036298	rps13	1.5617	1.85931	1.2641	0.679874	-0.556661	3.06058e-06	0.000689454
ENSDARG00000036382	ponzr6	0.377013	0.510618	0.243408	0.476694	-1.06887	1.83968e-08	6.13175e-06
ENSDARG00000036572	dusp2	0.259945	0.372103	0.147786	0.397164	-1.33219	9.52448e-09	3.2407e-06
ENSDARG00000036588	mhc1zba	0.408892	0.30913	0.508655	1.64544	0.718473	3.76864e-05	0.00687703
ENSDARG00000036700	si:ch211-114n24.6	0.319761	0.128145	0.511376	3.9906	1.99661	2.337e-19	2.00884e-16
ENSDARG00000036893	f13a1b	0.344965	0.185585	0.504345	2.7176	1.44233	6.9579e-13	3.24675e-10
ENSDARG00000037071	rps26	0.834457	0.975374	0.693539	0.71105	-0.491978	9.77713e-05	0.0160482
ENSDARG00000037421	egr1	0.345691	0.518654	0.172728	0.333031	-1.58627	9.08118e-15	5.204e-12
ENSDARG00000038010	rac2	0.497503	0.604384	0.390621	0.646312	-0.629696	8.02883e-05	0.0133803
ENSDARG00000038123	myl9a	0.239414	0.101229	0.377599	3.73016	1.89924	7.56071e-14	3.92005e-11
ENSDARG00000038524	pik3r1	0.355091	0.464893	0.24529	0.527627	-0.92241	1.49131e-06	0.000358177
ENSDARG00000038643	alas2	0.700966	0.384368	1.01756	2.64737	1.40456	1.91885e-23	2.23848e-20
ENSDARG00000038728	ch25hl2	0.429656	0.542215	0.317097	0.584818	-0.773941	9.5073e-06	0.00196548
ENSDARG00000038822	mrc1b	0.567072	0.349088	0.785056	2.24888	1.1692	3.13958e-14	1.68117e-11
ENSDARG00000038995	tsnax	0.686696	0.811996	0.561395	0.691377	-0.532456	9.17486e-05	0.0151357
ENSDARG00000039100	zgc:172244	0.700731	0.100506	1.30096	12.944	3.69421	1.90542e-91	1.55597e-87
ENSDARG00000039579	cfd	1.29638	0.570321	2.02244	3.54614	1.82625	7.82696e-45	2.5566e-41
ENSDARG00000040439	rsl24d1	0.688729	0.885996	0.491463	0.554701	-0.850218	7.29868e-10	2.6787e-07
ENSDARG00000040856	ldha	0.438615	0.535082	0.342147	0.639429	-0.645144	0.000238382	0.0338139
ENSDARG00000040874	add3a	0.429746	0.522734	0.336759	0.644225	-0.634363	0.000325175	0.04371
ENSDARG00000041959	cxcr4b	2.36451	3.50883	1.22019	0.347749	-1.52388	4.20341e-37	8.07648e-34
ENSDARG00000042247	ppiab	1.47334	1.17178	1.7749	1.51471	0.599041	6.77581e-07	0.00017025
ENSDARG00000042518	hipk2	0.197881	0.132848	0.262914	1.97905	0.984811	0.000160045	0.0245432
ENSDARG00000042725	cebpb	1.47323	2.04304	0.903417	0.442192	-1.17725	1.06193e-21	1.08396e-18
ENSDARG00000042816	mmp9	0.450379	0.16916	0.731598	4.32489	2.11266	3.85648e-29	5.24867e-26
ENSDARG00000042931	mibp2	0.832071	0.70137	0.962772	1.3727	0.457019	0.000290416	0.0395256
ENSDARG00000043257	ckbb	0.404211	0.21317	0.595253	2.79239	1.4815	3.23887e-15	1.95915e-12
ENSDARG00000043475	tagapb	0.304593	0.401282	0.207904	0.5181	-0.948698	5.22668e-06	0.00113062
ENSDARG00000043581	gadd45aa	0.346249	0.4951	0.197397	0.398701	-1.32662	3.11474e-11	1.30436e-08
ENSDARG00000043692	vstm2l	0.378736	0.462499	0.294973	0.637782	-0.648866	0.000343793	0.0460232
ENSDARG00000044125	txn	0.230244	0.128665	0.331823	2.57897	1.3668	2.71395e-08	8.52389e-06
ENSDARG00000044212	CR385063.1	3.73235	1.75067	5.71403	3.26391	1.7066	8.29789e-49	3.01158e-45
ENSDARG00000044395	ZFP36	0.538035	0.757328	0.318742	0.420877	-1.24853	8.46558e-15	4.93785e-12
ENSDARG00000044441	MYO7B	0.566567	0.683028	0.450106	0.658987	-0.601679	6.26974e-05	0.0108357
ENSDARG00000044694	NA	0.842272	1.12408	0.560461	0.498594	-1.00406	1.45031e-14	8.16773e-12
ENSDARG00000044852	wbp2nl	0.242586	0.102839	0.382334	3.71779	1.89445	2.98239e-14	1.62361e-11
ENSDARG00000045401	mllt10	0.300184	0.374011	0.226356	0.605214	-0.724483	0.000320141	0.0432111
ENSDARG00000045750	syt10	0.542236	0.646934	0.437538	0.676326	-0.564209	0.000193768	0.0283822
ENSDARG00000051886	ANKRD11	0.904524	1.06073	0.748319	0.705476	-0.503331	5.25464e-05	0.0092777
ENSDARG00000052438	actr2a	0.592075	0.702844	0.481307	0.684798	-0.546249	0.00016869	0.0252757
ENSDARG00000052746	grina	0.279573	0.202152	0.356994	1.76596	0.820456	0.000175998	0.0261309
ENSDARG00000052856	khdrbs1a	0.675279	0.810192	0.540365	0.66696	-0.584328	2.33052e-05	0.0044517
ENSDARG00000054290	acin1a	1.10743	1.27904	0.935816	0.731655	-0.450765	0.000288148	0.039381
ENSDARG00000054755	alox5ap	0.679396	0.847858	0.510935	0.602619	-0.730682	1.13093e-07	3.29827e-05
ENSDARG00000055186	ccr9a	0.23968	0.311497	0.167863	0.538891	-0.891934	0.000202137	0.0293448
ENSDARG00000055751	fosb	0.250486	0.396637	0.104335	0.263049	-1.92659	1.78502e-14	9.88234e-12
ENSDARG00000056499	ca6	0.305716	0.456994	0.154438	0.337943	-1.56515	4.7678e-13	2.29023e-10
ENSDARG00000056615	cybb	0.786829	1.01605	0.557611	0.548804	-0.865637	3.2608e-11	1.34824e-08
ENSDARG00000056874	lygl1	0.372654	0.205747	0.53956	2.62244	1.39091	5.17285e-13	2.44878e-10
ENSDARG00000057273	alox5	0.403435	0.518797	0.288072	0.55527	-0.848739	1.99631e-06	0.000462616
ENSDARG00000057430	atg16l1	0.485105	0.613756	0.356454	0.580775	-0.783949	1.76335e-06	0.000420425
ENSDARG00000057633	cxcr4a	0.166877	0.231013	0.10274	0.444736	-1.16898	4.37438e-05	0.00789418
ENSDARG00000058327	neu3.3	0.937638	1.12543	0.74985	0.66628	-0.585798	3.17313e-06	0.000705082
ENSDARG00000058358	krt8	0.779355	0.483573	1.07514	2.22332	1.15272	2.15267e-18	1.67416e-15
ENSDARG00000058451	rpl6	3.09939	3.55485	2.64393	0.743752	-0.427106	0.000151579	0.0238037
ENSDARG00000059110	VASP	0.365743	0.453803	0.277682	0.6119	-0.708631	0.000164273	0.0248418
ENSDARG00000059486	cplx4b	1.29891	1.54548	1.05234	0.680912	-0.554461	4.71354e-06	0.00102642
ENSDARG00000059634	thumpd3	0.604158	0.752144	0.456173	0.606497	-0.721429	8.39623e-07	0.000206206
ENSDARG00000059774	dub	0.351354	0.440863	0.261845	0.593938	-0.751615	0.000118148	0.0190108
ENSDARG00000061282	CU207301.4	0.614977	0.736558	0.493396	0.669867	-0.578054	6.51333e-05	0.0111779
ENSDARG00000061764	ahnak	0.484949	0.291725	0.678174	2.32471	1.21705	2.4464e-13	1.21075e-10
ENSDARG00000062370	bcl2l13	0.318297	0.140746	0.495848	3.52299	1.8168	7.55398e-17	5.36398e-14
ENSDARG00000062590	pleca	0.285965	0.20533	0.3666	1.78541	0.836259	0.000114094	0.0184494
ENSDARG00000063126	GUSB	2.02788	2.4766	1.57916	0.637633	-0.649201	2.46646e-08	7.89847e-06
ENSDARG00000063345	creg1	0.338942	0.225368	0.452516	2.0079	1.00569	3.66241e-07	9.64749e-05
ENSDARG00000067545	adam19b	0.285989	0.368834	0.203145	0.550776	-0.860463	5.08277e-05	0.00907233
ENSDARG00000068214	ccni	1.62903	1.9715	1.28656	0.652579	-0.615775	2.67208e-07	7.27341e-05
ENSDARG00000068763	plcg2	0.566339	0.335039	0.797638	2.38073	1.25141	6.21485e-16	4.2292e-13
ENSDARG00000069734	zgc:92880	9.17115	1.41847	16.9238	11.931	3.57665	1.8414e-185	3.00738e-181
ENSDARG00000069735	NA	8.33507	1.03902	15.6311	15.0442	3.91113	3.32709e-207	1.08676e-202
ENSDARG00000070083	ATP5B	0.752506	0.6118	0.893213	1.45998	0.545944	3.2835e-05	0.00609388
ENSDARG00000070315	si:dkey-10p5.7	0.4548	0.622422	0.287178	0.461388	-1.11595	1.01917e-10	3.92053e-08
ENSDARG00000070426	chac1	0.321922	0.435875	0.207969	0.477129	-1.06755	1.27106e-07	3.61024e-05
ENSDARG00000070683	dkk3b	0.251741	0.169221	0.334261	1.97529	0.982064	2.69874e-05	0.00509547
ENSDARG00000071437	ptprc	0.542191	0.649537	0.434845	0.669469	-0.57891	0.000193768	0.0283822
ENSDARG00000071446	zgc:153659	0.173021	0.23782	0.108222	0.455059	-1.13588	6.02953e-05	0.010476
ENSDARG00000073844	NA	0.222392	0.100389	0.344395	3.43062	1.77847	7.79408e-12	3.48748e-09
ENSDARG00000074014	zgc:194275	0.203079	0.294374	0.111783	0.37973	-1.39695	1.26078e-07	3.61024e-05
ENSDARG00000074580	serbp1a	1.16272	1.39687	0.928577	0.664757	-0.5891	1.99697e-06	0.000462616
ENSDARG00000074670	matk	0.24986	0.324789	0.174931	0.538598	-0.892718	0.000108324	0.0176035
ENSDARG00000074850	il12rb2l	0.33207	0.440304	0.223835	0.508366	-0.976061	1.22323e-06	0.000295966
ENSDARG00000074851	s1pr4	0.456467	0.630419	0.282515	0.448138	-1.15798	1.49238e-11	6.33078e-09
ENSDARG00000075080	BX321875.3	0.332839	0.542411	0.123266	0.227256	-2.13761	2.61903e-22	2.8516e-19
ENSDARG00000075515	CD37	0.188113	0.249412	0.126814	0.50845	-0.975821	0.000253753	0.0352705
ENSDARG00000075664	si:ch1073-429i10.1	1.09579	1.31251	0.87907	0.669763	-0.578278	2.71942e-06	0.000616855
ENSDARG00000075666	tsc22d3	0.416329	0.612189	0.220469	0.360132	-1.4734	1.21363e-15	7.62348e-13
ENSDARG00000075718	rpz5	0.204702	0.139019	0.270384	1.94494	0.959723	0.000150164	0.0236954
ENSDARG00000075963	mhc1uba	0.428558	0.756259	0.100857	0.133364	-2.90656	4.35565e-43	1.29339e-39
ENSDARG00000075990	acap3a	0.606165	0.791916	0.420415	0.530883	-0.913534	4.85915e-10	1.80363e-07
ENSDARG00000076534	si:ch211-14a17.10	0.571509	0.331714	0.811304	2.44579	1.2903	6.16756e-17	4.47683e-14
ENSDARG00000076667	ccng1	0.330193	0.234994	0.425392	1.81023	0.856171	1.50032e-05	0.00300653
ENSDARG00000076892	nme2b.2	1.54548	1.81918	1.27177	0.69909	-0.516449	1.64705e-05	0.00324092
ENSDARG00000076953	CR388416.1	0.411463	0.108185	0.714742	6.60667	2.72392	3.6322e-38	7.41513e-35
ENSDARG00000077098	TRIM65	0.439151	0.543492	0.33481	0.616034	-0.698917	5.63568e-05	0.00984406
ENSDARG00000077495	ptpn9a	0.500447	0.625754	0.37514	0.599501	-0.738165	5.86784e-06	0.00126097
ENSDARG00000077504	si:ch211-103n10.5	1.57783	1.14423	2.01143	1.75788	0.813838	1.08334e-11	4.71817e-09
ENSDARG00000077631	si:ch73-353p21.5	0.618878	0.780429	0.457327	0.585995	-0.77104	1.4228e-07	3.97217e-05
ENSDARG00000077777	NA	12.3776	14.0756	10.6795	0.75872	-0.39836	0.000165043	0.0248431
ENSDARG00000077954	BX004828.1	0.958088	1.44206	0.474114	0.328775	-1.60483	1.67117e-33	2.59939e-30
ENSDARG00000078528	PARP6	0.581035	0.717637	0.444433	0.619302	-0.691286	3.09137e-06	0.00069162
ENSDARG00000079043	si:dkeyp-75b4.10	0.259554	0.180322	0.338786	1.87879	0.909801	3.73388e-05	0.00687703
ENSDARG00000079078	hbaa1	40.7681	27.9328	53.6034	1.91902	0.940367	5.59819e-19	4.6887e-16
ENSDARG00000079105	mhc2dab	0.518969	0.156595	0.881344	5.62817	2.49267	6.24724e-43	1.7005e-39
ENSDARG00000079844	BX321875.4	0.303135	0.48556	0.12071	0.2486	-2.0081	8.73682e-19	7.13449e-16
ENSDARG00000079987	igl3v5	0.196407	0.282082	0.110732	0.392554	-1.34904	5.56354e-07	0.000140874
ENSDARG00000082634	NA	0.515021	0.63956	0.390483	0.61055	-0.711818	7.57928e-06	0.0016181
ENSDARG00000086048	si:ch211-229i14.2	0.344556	0.564313	0.124798	0.221151	-2.1769	2.37834e-23	2.67883e-20
ENSDARG00000086201	CABZ01081490.1	1.2025	1.41405	0.990947	0.700789	-0.512948	2.7274e-05	0.00511999
ENSDARG00000086346	si:dkey-82i20.5	0.897399	1.07586	0.718936	0.668242	-0.581558	3.99337e-06	0.000881348
ENSDARG00000086446	NA	0.444534	0.314865	0.574204	1.82365	0.866828	3.76731e-07	9.84444e-05
ENSDARG00000086496	CR388047.3	0.343746	0.549135	0.138357	0.251955	-1.98876	1.85058e-20	1.77786e-17
ENSDARG00000086784	CABZ01023601.1	0.291403	0.370814	0.211992	0.571693	-0.806688	0.000200583	0.0292493
ENSDARG00000086869	CABZ01040055.1	3.03785	3.46743	2.60827	0.75222	-0.410774	0.000296167	0.0401411
ENSDARG00000086881	IER2	0.440965	0.562003	0.319926	0.56926	-0.812841	2.35684e-06	0.000538349
ENSDARG00000087188	nfil3-6	0.402041	0.595289	0.208793	0.350743	-1.51151	9.28354e-16	6.18852e-13
ENSDARG00000087504	CABZ01045618.2	0.474198	0.572945	0.375451	0.655299	-0.609774	0.000269671	0.0373242
ENSDARG00000087616	MAPT	0.217366	0.311923	0.122808	0.393713	-1.34478	2.07759e-07	5.70273e-05
ENSDARG00000088325	CABZ01034082.1	0.729872	0.928027	0.531717	0.572955	-0.803507	2.13534e-09	7.49987e-07
ENSDARG00000089087	ba1	46.8697	27.2007	66.5387	2.44621	1.29055	1.08108e-33	1.85855e-30
ENSDARG00000089156	egr3	0.175216	0.235736	0.114695	0.486541	-1.03937	0.000208321	0.0298447
ENSDARG00000089362	grn1	2.37006	0.730248	4.00988	5.49112	2.4571	2.94002e-82	1.60054e-78
ENSDARG00000089441	si:ch211-105c13.3	0.27323	0.109223	0.437237	4.00316	2.00114	3.52734e-17	2.61857e-14
ENSDARG00000089547	si:dkey-158e13.14	0.192432	0.284865	0.1	0.351044	-1.51028	3.15653e-08	9.72687e-06
ENSDARG00000089602	si:dkey-217f16.1	0.261518	0.357134	0.165901	0.464534	-1.10614	1.17576e-06	0.000286605
ENSDARG00000090148	NA	0.422041	0.512629	0.331452	0.646573	-0.629115	0.000361729	0.0482266
ENSDARG00000090607	SH2D6	0.197236	0.101563	0.292908	2.884	1.52807	2.22719e-08	7.2749e-06
ENSDARG00000090943	CABZ01033205.2	0.642956	0.764636	0.521275	0.68173	-0.552727	7.76303e-05	0.0130707
ENSDARG00000091236	CABZ01058646.1	0.928557	0.162628	1.69449	10.4194	3.3812	1.34643e-97	1.46599e-93
ENSDARG00000091281	CU571382.2	0.215705	0.320352	0.111058	0.346674	-1.52835	5.75942e-09	1.98027e-06
ENSDARG00000091736	CR381551.1	0.652553	0.364277	0.94083	2.58274	1.3689	3.55251e-21	3.51634e-18
ENSDARG00000092077	NA	1.04463	1.33255	0.756707	0.567865	-0.816381	1.02022e-10	3.92053e-08
ENSDARG00000092191	si:dkey-238c7.13	0.978969	1.75818	0.199761	0.113619	-3.13773	5.33049e-90	3.4823e-86
ENSDARG00000092788	NA	0.163444	0.226887	0.1	0.440747	-1.18198	5.19106e-05	0.00921526
ENSDARG00000092798	ppib	0.354916	0.256661	0.453171	1.76564	0.820193	2.26938e-05	0.00438622
ENSDARG00000092807	si:dkey-151g10.6	4.82934	5.59581	4.06288	0.726058	-0.461842	2.61668e-05	0.00496925
ENSDARG00000092945	si:ch211-250g4.3	1.0459	0.517691	1.57411	3.04065	1.60438	2.95915e-34	5.36987e-31
ENSDARG00000093098	si:dkey-25o1.4	0.155177	0.100167	0.210187	2.09838	1.06928	0.000251327	0.0350827
ENSDARG00000093507	si:dkeyp-109b10.3	0.312887	0.398148	0.227625	0.571711	-0.806642	7.9021e-05	0.0132366
ENSDARG00000093549	sepp1a	0.338799	0.152506	0.525093	3.4431	1.78371	1.44843e-17	1.10027e-14
ENSDARG00000093606	RPS11	0.161557	0.220222	0.102892	0.46722	-1.09783	0.000163953	0.0248418
ENSDARG00000094434	si:dkey-203a12.2	0.64124	0.247927	1.03455	4.17281	2.06102	2.00025e-39	4.66688e-36
ENSDARG00000094708	sftpba	0.293695	0.458907	0.128482	0.279975	-1.83663	1.14863e-15	7.35666e-13
ENSDARG00000094719	si:dkeyp-1h4.9	0.819697	1.29575	0.343646	0.265211	-1.91479	1.16672e-42	2.93152e-39
ENSDARG00000094854	ms4a17a.8	0.162902	0.105346	0.220458	2.09271	1.06537	0.000240167	0.0338139
ENSDARG00000094965	nfil3-5	0.214491	0.308453	0.12053	0.390755	-1.35566	1.69145e-07	4.68216e-05
ENSDARG00000095268	si:dkey-261h17.1	0.388981	0.255667	0.522294	2.04287	1.0306	2.49222e-08	7.90348e-06
ENSDARG00000095351	si:ch73-308b14.1	0.930963	0.461288	1.40064	3.03637	1.60235	1.63333e-33	2.59939e-30
ENSDARG00000095451	si:ch211-196l7.4	0.399256	0.575409	0.223102	0.387728	-1.36688	3.00402e-13	1.46453e-10
ENSDARG00000095510	si:ch211-10d23.5	0.933162	1.13494	0.731381	0.644422	-0.633922	5.25709e-07	0.000134154
ENSDARG00000095556	si:dkey-238c7.12	22.7096	28.9928	16.4264	0.56657	-0.819674	7.95615e-15	4.72508e-12
ENSDARG00000095807	NA	0.381443	0.256201	0.506684	1.97768	0.98381	1.11181e-07	3.27173e-05
ENSDARG00000095861	si:ch1073-441p17.1	0.433735	0.530646	0.336823	0.634742	-0.655759	0.000134211	0.0213848
ENSDARG00000096331	si:ch73-248e21.7	0.617323	0.778495	0.456152	0.585941	-0.771173	1.32589e-07	3.73352e-05
ENSDARG00000096355	ighm	0.190875	0.252478	0.129272	0.512015	-0.965743	0.000285194	0.0391411
ENSDARG00000096482	si:dkey-78o7.3	0.217849	0.14072	0.294978	2.0962	1.06778	1.44835e-05	0.00292031
ENSDARG00000096508	si:ch211-265g21.1	0.219027	0.130242	0.307813	2.3634	1.24086	5.12448e-07	0.0001318
ENSDARG00000096655	si:ch211-184m19.3	0.385518	0.194045	0.576991	2.97349	1.57216	3.34912e-16	2.32756e-13
ENSDARG00000096667	si:dkey-25o16.2	0.525605	0.39428	0.65693	1.66615	0.73652	1.89936e-06	0.000449571
