# Supplementary material for: Stage-specific and cell type-specific requirements of ikzf1 during haematopoietic differentiation in zebrafish
Source: Sci Rep. 2022 Dec 10;12:21401. doi: 10.1038/s41598-022-25978-6 (PMC9741631; doi:10.1038/s41598-022-25978-6)
Supplement: Supplementary file 6 — Supplementary Information 6. [file 41598_2022_25978_MOESM6_ESM.xlsx]

## Sheet: ii032wt_vs_CRISPRmut_diffgenes_
Supplementary Data 6. Differentially expressed genes in adult whole kidney marrow of fr105 mutants, as determined by scRNA-seq analysis.
	GeneID	overall mean transcript count	II032WT mean transcript count	CRISPRmut mean transcript count	fold change	log2 fold change	p value	adjusted p value
ENSDARG00000000767	spi1b	1.16229	0.966553	1.35802	1.40501	0.490584	0.000111096	0.0195098
ENSDARG00000000796	nr4a1	0.278428	0.431369	0.125487	0.290903	-1.78139	1.42512e-12	1.225e-09
ENSDARG00000001452	adam8a	0.740817	0.870865	0.61077	0.701337	-0.511819	0.000271785	0.0412911
ENSDARG00000004665	hspa5	0.529032	0.733853	0.324211	0.441793	-1.17856	7.38601e-12	5.74421e-09
ENSDARG00000005791	rpl28	1.715	1.98651	1.44349	0.726646	-0.460675	0.000166741	0.0272321
ENSDARG00000007320	rpl7	2.01083	2.34657	1.6751	0.713849	-0.486309	4.53099e-05	0.00942676
ENSDARG00000007628	dusp1	0.466709	0.707708	0.225709	0.31893	-1.64869	6.24066e-18	9.70689e-15
ENSDARG00000007682	ppdpfa	0.735228	0.581297	0.88916	1.52961	0.613167	1.14218e-05	0.00262733
ENSDARG00000007693	nfkbiab	0.508084	0.660381	0.355787	0.53876	-0.892285	2.21638e-07	7.95558e-05
ENSDARG00000008388	mmp14b	0.189498	0.105016	0.27398	2.60894	1.38347	1.37106e-06	0.000389931
ENSDARG00000009087	cd74a	2.5431	2.06934	3.01687	1.45789	0.543881	2.26085e-06	0.000610317
ENSDARG00000009285	rpl15	1.6385	1.93472	1.34228	0.693785	-0.52744	1.2974e-05	0.00296351
ENSDARG00000010423	npsn	7.78852	1.17616	14.4009	12.244	3.614	8.44085e-202	2.75712e-197
ENSDARG00000011166	cahz	0.424966	0.548705	0.301228	0.54898	-0.865175	5.53392e-06	0.00136939
ENSDARG00000011405	rps9	2.18001	2.67814	1.68188	0.628005	-0.671152	1.74022e-08	7.8948e-06
ENSDARG00000011665	aldoaa	0.792408	0.617549	0.967266	1.5663	0.647359	2.05119e-06	0.000558333
ENSDARG00000012395	mmp13a	1.47683	2.11735	0.836311	0.394981	-1.34015	1.86013e-25	6.05922e-22
ENSDARG00000012513	sdcbp2	0.512672	0.364093	0.661252	1.81616	0.860891	3.98697e-07	0.000128941
ENSDARG00000012820	nop56	0.507399	0.617476	0.397321	0.643461	-0.636076	0.000169453	0.027401
ENSDARG00000012881	slc4a1a	0.441175	0.574289	0.308062	0.536423	-0.898557	1.43887e-06	0.000402289
ENSDARG00000013307	rpl19	2.27119	2.62672	1.91566	0.729297	-0.455421	0.000106586	0.0189213
ENSDARG00000013561	pgm1	0.226627	0.156648	0.296605	1.89344	0.921013	0.000271162	0.0412911
ENSDARG00000013681	NA	0.283545	0.206276	0.360813	1.74918	0.806675	0.000286363	0.0431049
ENSDARG00000013771	ctssb.2	0.226248	0.122607	0.329889	2.69063	1.42794	8.42147e-08	3.27475e-05
ENSDARG00000013968	psap	0.515566	0.410075	0.621057	1.5145	0.598838	0.000316301	0.0471765
ENSDARG00000014690	rps4x	2.39788	2.84918	1.94658	0.68321	-0.5496	2.70767e-06	0.000724945
ENSDARG00000014830	faua	1.62389	2.0706	1.17717	0.568516	-0.814727	3.50511e-11	2.38523e-08
ENSDARG00000014867	rpl8	2.30058	2.79421	1.80695	0.646677	-0.628883	8.60934e-08	3.30842e-05
ENSDARG00000014947	igfbp1a	0.286615	0.441371	0.131859	0.29875	-1.74299	9.36093e-13	8.26393e-10
ENSDARG00000015164	mknk2b	0.556636	0.68718	0.426092	0.620059	-0.689523	2.79376e-05	0.00608369
ENSDARG00000015551	fth1a	1.5525	1.85693	1.24806	0.672109	-0.573232	2.94706e-06	0.000776314
ENSDARG00000015862	rpl5b	1.66851	1.96372	1.3733	0.699335	-0.515944	1.97582e-05	0.00439036
ENSDARG00000017235	eif5a	1.44628	1.81359	1.07897	0.594938	-0.749189	2.20627e-09	1.1814e-06
ENSDARG00000017653	rgs13	0.241117	0.346358	0.135876	0.392298	-1.34998	3.20125e-07	0.000107065
ENSDARG00000018146	gpx1a	0.898769	0.746804	1.05073	1.40698	0.492597	0.000167763	0.0272628
ENSDARG00000018334	rpl35	2.26431	2.6095	1.91912	0.735435	-0.443331	0.000159166	0.0262576
ENSDARG00000019045	WU:FC32F04	0.394124	0.489239	0.29901	0.611173	-0.710346	0.000227496	0.0358982
ENSDARG00000019181	rpsa	2.36176	2.98885	1.73467	0.580379	-0.784933	3.45968e-11	2.38523e-08
ENSDARG00000019207	abo	0.213722	0.28309	0.144354	0.50992	-0.971656	0.000224678	0.0356256
ENSDARG00000019236	gsr	0.333937	0.249089	0.418785	1.68127	0.749552	0.000290873	0.043583
ENSDARG00000019260	dhrs9	0.394698	0.301153	0.488243	1.62125	0.697102	0.000318821	0.0473363
ENSDARG00000019521	mpx	2.94345	2.00963	3.87727	1.92935	0.948115	7.35615e-17	1.09219e-13
ENSDARG00000019778	rps6	2.16686	2.63218	1.70153	0.646433	-0.629427	9.879e-08	3.70905e-05
ENSDARG00000020133	jdp2	0.169525	0.236535	0.102516	0.433406	-1.20621	8.82978e-05	0.0161126
ENSDARG00000020197	rpl5a	1.26863	1.49945	1.0378	0.692124	-0.530898	2.48524e-05	0.00548499
ENSDARG00000020298	btg2	0.444198	0.613384	0.275012	0.448352	-1.1573	7.95858e-10	4.64213e-07
ENSDARG00000020645	slc7a3a	0.581507	0.699221	0.463792	0.663298	-0.592271	0.000236409	0.0371254
ENSDARG00000020788	sla2	0.167402	0.233519	0.101285	0.433735	-1.20512	7.35777e-05	0.0138123
ENSDARG00000020850	eef1a1l1	6.88997	7.8874	5.89254	0.747082	-0.420662	7.96303e-05	0.0147787
ENSDARG00000021339	cpa5	2.0426	1.3031	2.78209	2.13497	1.09422	2.97859e-20	5.40515e-17
ENSDARG00000021864	rplp1	3.66851	4.55752	2.7795	0.609871	-0.713423	2.88396e-10	1.74448e-07
ENSDARG00000023298	rps27.1	1.93222	2.3312	1.53325	0.657707	-0.604484	5.13752e-07	0.000161358
ENSDARG00000023963	tpm4a	0.330264	0.192872	0.467656	2.4247	1.2778	3.79137e-09	1.99744e-06
ENSDARG00000025073	rpl18a	2.68832	3.32462	2.05201	0.617215	-0.696154	2.06141e-09	1.12223e-06
ENSDARG00000025147	cd63	2.27897	1.67495	2.88298	1.72123	0.783443	1.71498e-11	1.27314e-08
ENSDARG00000025254	s100a10b	0.706155	0.429638	0.982672	2.28721	1.19359	4.14169e-16	5.41137e-13
ENSDARG00000025581	rpl10	0.709942	0.847236	0.572649	0.675902	-0.565113	7.66416e-05	0.0143053
ENSDARG00000026369	dbi	0.42744	0.57202	0.282861	0.494494	-1.01597	9.52156e-08	3.61642e-05
ENSDARG00000026611	socs3b	0.280067	0.200518	0.359616	1.79343	0.842722	0.00018501	0.0296234
ENSDARG00000028618	KRT18	0.450187	0.247507	0.652867	2.63777	1.39932	4.9409e-14	4.8906e-11
ENSDARG00000029533	rpl18	1.88293	2.16697	1.59889	0.737846	-0.438608	0.000253324	0.039216
ENSDARG00000030053	eef1db	0.555848	0.430174	0.681522	1.58429	0.663839	5.23535e-05	0.0103641
ENSDARG00000030307	hspa12b	0.260894	0.155137	0.36665	2.3634	1.24086	3.21222e-07	0.000107065
ENSDARG00000030408	rps26l	3.16667	4.12744	2.20589	0.534446	-0.903885	5.05018e-15	5.49863e-12
ENSDARG00000031435	zgc:56493	0.895749	0.691016	1.10048	1.59256	0.671346	2.81379e-07	9.57392e-05
ENSDARG00000031683	fos	0.70137	1.05154	0.351206	0.333993	-1.58211	9.29522e-25	2.33553e-21
ENSDARG00000031745	si:busm1-266f07.2	0.406308	0.204824	0.607792	2.96738	1.56919	2.59051e-15	3.03087e-12
ENSDARG00000031776	zgc:92066	0.382751	0.267372	0.498129	1.86306	0.897674	3.58002e-06	0.000928078
ENSDARG00000032868	pde4ba	0.259026	0.350982	0.16707	0.476008	-1.07094	8.05465e-06	0.00189279
ENSDARG00000033170	sult2st1	0.269098	0.352469	0.185727	0.526933	-0.924309	0.000131406	0.0221249
ENSDARG00000033227	lect2l	11.2837	8.70179	13.8655	1.59341	0.672119	4.27267e-11	2.84821e-08
ENSDARG00000033738	zgc:153867	0.551987	0.396634	0.707341	1.78336	0.834598	2.49018e-07	8.65312e-05
ENSDARG00000034187	calm3a	0.259805	0.382068	0.137543	0.359996	-1.47395	6.17069e-09	3.09427e-06
ENSDARG00000034291	rpl37	0.860002	1.01181	0.708193	0.699926	-0.514726	0.000112253	0.0196076
ENSDARG00000034373	col27a1a	0.204135	0.105294	0.302975	2.87741	1.52477	7.39051e-08	2.98029e-05
ENSDARG00000034897	rps10	1.94605	2.39723	1.49488	0.623588	-0.681336	1.55046e-08	7.13299e-06
ENSDARG00000035018	thy1	0.646608	0.897362	0.395853	0.441129	-1.18073	4.02022e-14	4.10364e-11
ENSDARG00000035136	sepw1	1.38828	1.16098	1.61557	1.39156	0.476704	0.000100613	0.0179587
ENSDARG00000035326	nccrp1	1.20502	1.5703	0.839731	0.534758	-0.903043	2.03555e-12	1.70486e-09
ENSDARG00000035400	btf3	1.4896	1.82664	1.15256	0.630975	-0.664346	7.5886e-08	3.02285e-05
ENSDARG00000035598	coro1ca	0.358602	0.214668	0.502536	2.34099	1.22712	1.96695e-09	1.08895e-06
ENSDARG00000035692	rps3a	1.95119	2.32216	1.58022	0.680495	-0.555343	3.38319e-06	0.000884068
ENSDARG00000035756	rps17	1.21893	1.49077	0.947079	0.635294	-0.654504	2.47856e-07	8.65312e-05
ENSDARG00000035858	cnn2	0.461794	0.3503	0.573287	1.63656	0.710666	4.67687e-05	0.00952378
ENSDARG00000035871	rpl30	1.54618	1.86966	1.2227	0.65397	-0.612703	5.77555e-07	0.000177974
ENSDARG00000036028	arrdc3b	0.251944	0.336432	0.167456	0.49774	-1.00653	5.52693e-05	0.0108103
ENSDARG00000036298	rps13	1.50274	1.87128	1.1342	0.606109	-0.722351	5.36645e-09	2.7389e-06
ENSDARG00000036316	rpl39	2.29249	2.73266	1.85233	0.677848	-0.560967	1.76783e-06	0.00048936
ENSDARG00000036462	rab11fip1b	0.902032	1.08836	0.715704	0.657598	-0.604722	4.82455e-06	0.00121222
ENSDARG00000036572	dusp2	0.238868	0.373955	0.103781	0.277523	-1.84932	9.34437e-12	7.09824e-09
ENSDARG00000036629	rps14	2.37732	2.76215	1.99249	0.721353	-0.471222	5.49555e-05	0.0108103
ENSDARG00000036875	rps12	2.23778	2.64903	1.82653	0.689508	-0.536361	5.81507e-06	0.00142815
ENSDARG00000036893	f13a1b	0.471162	0.186167	0.756157	4.06172	2.02209	1.26839e-26	4.60341e-23
ENSDARG00000037350	rpl9	2.09995	2.43274	1.76716	0.726406	-0.461153	9.49127e-05	0.0172235
ENSDARG00000037421	egr1	0.331614	0.521503	0.141725	0.271764	-1.87958	4.48832e-16	5.63871e-13
ENSDARG00000037746	actb1	5.1662	4.24773	6.08467	1.43245	0.518488	1.29138e-06	0.000373289
ENSDARG00000037870	actb2	28.3709	24.6656	32.0762	1.30044	0.379001	0.0001083	0.0191217
ENSDARG00000038524	pik3r1	0.355964	0.467375	0.244553	0.523248	-0.934433	7.15874e-06	0.00170681
ENSDARG00000038822	mrc1b	0.493905	0.350783	0.637028	1.81602	0.860778	6.49155e-07	0.000198168
ENSDARG00000039347	rps24	2.03218	2.40447	1.65989	0.690338	-0.534626	7.44488e-06	0.00176217
ENSDARG00000039579	cfd	0.730672	0.57352	0.887823	1.54802	0.630428	8.5395e-06	0.00199239
ENSDARG00000039641	rpl26	2.72683	3.28961	2.16405	0.657845	-0.60418	1.75215e-07	6.35914e-05
ENSDARG00000040251	ctsk	0.210932	0.111866	0.309998	2.77114	1.47048	7.76905e-08	3.05745e-05
ENSDARG00000040874	add3a	0.413423	0.52561	0.301235	0.573115	-0.803102	3.08579e-05	0.00667511
ENSDARG00000041435	uba52	1.98136	2.27988	1.68284	0.738128	-0.438058	0.00025055	0.0389713
ENSDARG00000041524	si:ch211-9d9.1	0.776884	0.987191	0.566577	0.573928	-0.801059	6.4666e-09	3.10625e-06
ENSDARG00000041619	gnb2l1	1.82615	2.12755	1.52474	0.716665	-0.480629	6.88622e-05	0.0130774
ENSDARG00000041811	rps25	1.8464	2.12991	1.5629	0.733784	-0.446573	0.000214843	0.0342323
ENSDARG00000041959	cxcr4b	2.81651	3.53202	2.10099	0.594841	-0.749425	1.15727e-10	7.41196e-08
ENSDARG00000042247	ppiab	1.45636	1.17907	1.73364	1.47035	0.55616	5.14327e-06	0.00128244
ENSDARG00000042389	RPL37A	1.55766	1.83782	1.27751	0.695124	-0.524657	1.65584e-05	0.0037301
ENSDARG00000042518	hipk2	0.240894	0.133072	0.348715	2.62051	1.38985	3.17753e-08	1.34793e-05
ENSDARG00000042566	rps7	1.63855	1.90824	1.36886	0.717341	-0.479269	7.15323e-05	0.013506
ENSDARG00000042708	tuba8l	0.53249	0.694487	0.370494	0.533478	-0.906499	7.07261e-08	2.88775e-05
ENSDARG00000042725	cebpb	1.76598	2.05626	1.4757	0.717663	-0.478622	8.0913e-05	0.0149319
ENSDARG00000042816	mmp9	0.245165	0.16963	0.320699	1.89057	0.918824	0.000181563	0.0292146
ENSDARG00000043009	fam43a	0.194274	0.118947	0.269601	2.26657	1.18051	4.69425e-05	0.00952378
ENSDARG00000043453	rps5	2.1211	2.47636	1.76584	0.71308	-0.487864	4.1154e-05	0.00861702
ENSDARG00000043509	rpl11	1.66885	1.95319	1.38452	0.708851	-0.496447	4.64141e-05	0.00952378
ENSDARG00000043798	ms4a17a.1	0.167041	0.10022	0.233862	2.33348	1.22249	6.70954e-05	0.0128164
ENSDARG00000043802	ms4a17a.9	0.205565	0.125091	0.286038	2.28665	1.19323	1.51508e-05	0.0034367
ENSDARG00000044093	rpl13a	0.98893	1.15813	0.819728	0.707802	-0.498583	0.000124093	0.0213335
ENSDARG00000044129	si:ch211-214p16.1	0.746734	0.928142	0.565327	0.609096	-0.715259	5.10013e-07	0.000161358
ENSDARG00000044212	CR385063.1	1.4571	1.7619	1.15231	0.654014	-0.612608	7.66424e-07	0.000229674
ENSDARG00000044395	ZFP36	1.03764	0.7618	1.31348	1.72418	0.785912	7.92045e-10	4.64213e-07
ENSDARG00000045980	zgc:153129	0.224877	0.297979	0.151775	0.509347	-0.973279	0.000121945	0.0210753
ENSDARG00000046119	rps3	2.53588	3.03078	2.04098	0.673415	-0.570431	1.01269e-06	0.000295344
ENSDARG00000046157	RPS17L	1.35634	1.56947	1.14321	0.728401	-0.457195	0.00025602	0.0394463
ENSDARG00000051783	rplp0	3.2895	4.04064	2.53836	0.628207	-0.670689	3.96047e-09	2.05341e-06
ENSDARG00000053542	kctd12.2	0.54254	0.40318	0.681901	1.69131	0.758137	2.89788e-06	0.000769565
ENSDARG00000054290	acin1a	1.08857	1.28706	0.89007	0.691553	-0.532089	3.18476e-05	0.00684388
ENSDARG00000054340	sla1	0.574442	0.42883	0.720054	1.67911	0.747699	1.94711e-06	0.000534457
ENSDARG00000055064	prdx5	0.945177	0.680472	1.20988	1.77801	0.83026	1.68214e-10	1.03671e-07
ENSDARG00000055120	ctsba	0.24894	0.171448	0.326432	1.90397	0.929014	9.89201e-05	0.0177534
ENSDARG00000055186	ccr9a	0.232007	0.312935	0.151078	0.482777	-1.05057	3.69668e-05	0.00789205
ENSDARG00000055475	rps27.2	0.619642	0.745144	0.494141	0.663149	-0.592596	0.000134885	0.0225943
ENSDARG00000055751	fosb	0.250538	0.398655	0.102421	0.256917	-1.96063	4.77885e-13	4.33601e-10
ENSDARG00000055996	rps8a	0.746786	0.87539	0.618181	0.706178	-0.501896	0.000238555	0.037283
ENSDARG00000056119	eef1g	1.75306	2.13239	1.37372	0.644217	-0.634381	1.73772e-07	6.35914e-05
ENSDARG00000056200	abcb9	0.601604	0.411911	0.791297	1.92104	0.941888	1.04256e-09	5.97443e-07
ENSDARG00000056499	ca6	0.296058	0.459423	0.132693	0.288825	-1.79173	7.50658e-14	7.21162e-11
ENSDARG00000056600	papss2b	0.64919	0.52075	0.77763	1.49329	0.578493	0.000126077	0.0215612
ENSDARG00000057556	rpl17	1.69799	1.97853	1.41745	0.716414	-0.481134	6.6565e-05	0.0127899
ENSDARG00000057633	cxcr4a	0.168356	0.231905	0.104806	0.451938	-1.1458	0.000274502	0.0415108
ENSDARG00000057789	lyz	29.576	20.3713	38.7807	1.9037	0.928803	2.43778e-21	4.68398e-18
ENSDARG00000057879	leprel2	0.164588	0.1	0.229176	2.29176	1.19645	9.64705e-05	0.0174095
ENSDARG00000058105	rpl36a	2.48099	2.89778	2.06419	0.712337	-0.489368	2.67142e-05	0.00585632
ENSDARG00000058358	krt8	0.855593	0.486182	1.225	2.51964	1.33322	5.49358e-23	1.28173e-19
ENSDARG00000058451	rpl6	2.91243	3.57836	2.24651	0.627806	-0.671609	6.44862e-09	3.10625e-06
ENSDARG00000058734	prdx1	0.232652	0.158025	0.307278	1.94449	0.959391	0.00016587	0.0272259
ENSDARG00000059294	marco	0.178892	0.108801	0.248983	2.28842	1.19435	5.19528e-05	0.0103475
ENSDARG00000061368	klf13	0.276509	0.388383	0.164636	0.423901	-1.2382	5.70973e-07	0.000177622
ENSDARG00000061764	ahnak	0.551161	0.293029	0.809292	2.76182	1.46562	3.723e-18	6.0804e-15
ENSDARG00000063018	FP102157.1	0.932711	0.61233	1.25309	2.04643	1.03311	3.55904e-15	4.00871e-12
ENSDARG00000067797	spi1a	0.303339	0.217045	0.389634	1.79518	0.84413	0.000130925	0.0221249
ENSDARG00000070681	fam132a	0.363464	0.249769	0.477158	1.9104	0.933872	3.62777e-06	0.000933052
ENSDARG00000070683	dkk3b	0.31444	0.169692	0.459188	2.70601	1.43617	1.58294e-10	9.94333e-08
ENSDARG00000070849	rps15	2.1113	2.42538	1.79722	0.741007	-0.43244	0.000259409	0.0397809
ENSDARG00000071446	zgc:153659	0.172538	0.238758	0.106318	0.445297	-1.16716	0.00014614	0.024231
ENSDARG00000071586	tgfbi	0.208096	0.113973	0.302218	2.65167	1.4069	3.38102e-07	0.000111553
ENSDARG00000071806	BX572078.1	0.293041	0.15013	0.435952	2.90382	1.53795	4.51805e-11	2.95155e-08
ENSDARG00000074014	zgc:194275	0.204605	0.295697	0.113514	0.383885	-1.38125	1.37283e-06	0.000389931
ENSDARG00000074201	flna	0.593043	0.419755	0.76633	1.82566	0.868416	3.14039e-08	1.34793e-05
ENSDARG00000074378	junba	0.503109	0.393957	0.612261	1.55413	0.636109	0.000129447	0.0220222
ENSDARG00000074580	serbp1a	1.15654	1.40569	0.907399	0.645519	-0.631468	7.90523e-07	0.000234742
ENSDARG00000074850	il12rb2l	0.346125	0.442619	0.249631	0.563985	-0.82627	6.34923e-05	0.0122717
ENSDARG00000074851	s1pr4	0.422687	0.634028	0.211346	0.333339	-1.58494	2.5981e-15	3.03087e-12
ENSDARG00000075664	si:ch1073-429i10.1	1.68151	1.32076	2.04227	1.54628	0.628804	1.51867e-07	5.63701e-05
ENSDARG00000075666	tsc22d3	0.434014	0.615673	0.252354	0.409884	-1.28671	1.95739e-11	1.38992e-08
ENSDARG00000075963	mhc1uba	0.435551	0.760724	0.110378	0.145096	-2.78492	2.15322e-35	1.40666e-31
ENSDARG00000075990	acap3a	0.610494	0.796623	0.424366	0.532706	-0.908589	6.2522e-09	3.09427e-06
ENSDARG00000076383	ARHGEF5	0.377067	0.2436	0.510534	2.09579	1.06749	6.88276e-08	2.8458e-05
ENSDARG00000076534	si:ch211-14a17.10	0.644747	0.333291	0.956204	2.86898	1.52054	3.81258e-22	7.78338e-19
ENSDARG00000077291	rps2	3.63556	4.20862	3.0625	0.727673	-0.458639	4.59499e-05	0.00949941
ENSDARG00000077372	NA	0.185565	0.100318	0.270812	2.69954	1.43271	8.78295e-07	0.000258456
ENSDARG00000077504	si:ch211-103n10.5	0.842052	1.15134	0.532766	0.462737	-1.11174	1.7395e-16	2.36746e-13
ENSDARG00000077809	il13	0.214448	0.293646	0.135251	0.460591	-1.11844	5.91109e-05	0.0114929
ENSDARG00000077954	BX004828.1	1.0023	1.45119	0.553406	0.381346	-1.39083	9.1346e-25	2.33553e-21
ENSDARG00000079043	si:dkeyp-75b4.10	0.365819	0.180868	0.55077	3.04514	1.60651	2.35007e-14	2.47622e-11
ENSDARG00000079078	hbaa1	19.3745	28.1221	10.6269	0.377884	-1.40398	2.17782e-41	1.77841e-37
ENSDARG00000079105	mhc2dab	0.399801	0.15698	0.642622	4.09365	2.03339	2.85929e-22	6.22639e-19
ENSDARG00000079553	si:ch211-149p10.2	0.178643	0.252132	0.105154	0.417061	-1.26167	3.95891e-05	0.00834283
ENSDARG00000079987	igl3v5	0.200784	0.28332	0.118247	0.417361	-1.26063	9.68591e-06	0.00224383
ENSDARG00000082187	mir21-1	0.842346	0.681045	1.00365	1.47369	0.559431	1.67146e-05	0.00373949
ENSDARG00000086201	CABZ01081490.1	1.18792	1.42298	0.952856	0.669618	-0.57859	5.86803e-06	0.0014304
ENSDARG00000086446	NA	0.596032	0.316327	0.875737	2.76846	1.46908	1.68239e-19	2.89229e-16
ENSDARG00000086881	IER2	0.414395	0.565146	0.263644	0.466506	-1.10003	1.45943e-08	6.86161e-06
ENSDARG00000087504	CABZ01045618.2	0.436089	0.576163	0.296015	0.513769	-0.960808	3.58243e-07	0.000117017
ENSDARG00000087616	MAPT	0.217188	0.313365	0.121011	0.386166	-1.37271	7.50658e-07	0.000227032
ENSDARG00000088091	pfn1	5.45365	4.53028	6.37703	1.40765	0.493286	3.92763e-06	0.00100228
ENSDARG00000088439	gm2a	0.318259	0.22434	0.412177	1.83729	0.877579	3.83017e-05	0.00812395
ENSDARG00000088494	CT956064.4	0.296173	0.411283	0.181063	0.440239	-1.18364	4.33327e-07	0.000138767
ENSDARG00000088641	grn2	0.264104	0.125832	0.402377	3.19774	1.67705	1.82237e-11	1.3228e-08
ENSDARG00000089087	ba1	19.5067	27.3851	11.6282	0.424619	-1.23576	6.88707e-33	2.81199e-29
ENSDARG00000089156	egr3	0.169734	0.23666	0.102809	0.434415	-1.20285	8.82978e-05	0.0161126
ENSDARG00000089441	si:ch211-105c13.3	0.252893	0.109286	0.3965	3.62811	1.85922	3.61213e-13	3.37104e-10
ENSDARG00000089547	si:dkey-158e13.14	0.202612	0.286122	0.119101	0.41626	-1.26444	6.85643e-06	0.00165895
ENSDARG00000089706	BX005410.2	0.769362	0.352898	1.18583	3.36026	1.74857	1.9505e-33	1.06185e-29
ENSDARG00000090444	ponzr1	0.539083	0.41566	0.662505	1.59386	0.672528	5.09112e-05	0.0102022
ENSDARG00000090730	zgc:158446	0.26904	0.389399	0.148681	0.381822	-1.38903	1.87568e-08	8.39277e-06
ENSDARG00000091038	CU207276.4	0.344538	0.436599	0.252478	0.578283	-0.790151	0.000144764	0.0241253
ENSDARG00000091150	MKI67	0.26149	0.356414	0.166565	0.467337	-1.09746	4.36682e-06	0.00110572
ENSDARG00000091236	CABZ01058646.1	0.596555	0.163054	1.03006	6.31727	2.6593	3.79391e-48	4.13081e-44
ENSDARG00000091281	CU571382.2	0.216692	0.321851	0.111533	0.346535	-1.52893	2.68841e-08	1.17085e-05
ENSDARG00000091620	CABZ01074309.1	0.266687	0.349741	0.183634	0.525059	-0.92945	0.000117876	0.0204803
ENSDARG00000091736	CR381551.1	0.789064	0.366075	1.21205	3.31095	1.72724	3.72591e-33	1.73862e-29
ENSDARG00000092191	si:dkey-238c7.13	1.40603	1.76946	1.0426	0.589223	-0.763115	1.2558e-09	7.07233e-07
ENSDARG00000092807	si:dkey-151g10.6	4.46558	5.63319	3.29796	0.585451	-0.77238	4.10733e-12	3.35404e-09
ENSDARG00000093124	scpp8	0.610439	0.430979	0.789898	1.8328	0.874047	1.47046e-08	6.86161e-06
ENSDARG00000093549	sepp1a	0.34371	0.152863	0.534557	3.49697	1.8061	1.62991e-16	2.31476e-13
ENSDARG00000093877	NA	0.320438	0.192476	0.448401	2.32964	1.22011	3.41058e-08	1.42825e-05
ENSDARG00000094002	si:dkey-25o1.5	0.280525	0.368356	0.192693	0.523115	-0.9348	4.95466e-05	0.00999006
ENSDARG00000094434	si:dkey-203a12.2	0.824565	0.248933	1.4002	5.62478	2.4918	7.60022e-61	1.24127e-56
ENSDARG00000094708	sftpba	0.336319	0.461349	0.211289	0.457981	-1.12664	2.48913e-07	8.65312e-05
ENSDARG00000095005	NA	0.268596	0.12638	0.410813	3.25061	1.70071	4.57056e-12	3.64129e-09
ENSDARG00000095351	si:ch73-308b14.1	0.345769	0.463746	0.227793	0.491202	-1.02561	1.44097e-06	0.000402289
ENSDARG00000095451	si:ch211-196l7.4	0.436787	0.578643	0.29493	0.509693	-0.972299	2.73791e-07	9.41379e-05
ENSDARG00000095807	NA	0.570762	0.257264	0.884261	3.43718	1.78122	2.04052e-25	6.05922e-22
ENSDARG00000096403	si:dkey-153m14.1	0.521056	0.687398	0.354713	0.516023	-0.954493	2.65764e-08	1.17085e-05
ENSDARG00000096562	wu:fj29h11	0.300786	0.198062	0.40351	2.03729	1.02665	7.10202e-06	0.00170574
