# Supplementary material for: Stage-specific and cell type-specific requirements of ikzf1 during haematopoietic differentiation in zebrafish
Source: Sci Rep. 2022 Dec 10;12:21401. doi: 10.1038/s41598-022-25978-6 (PMC9741631; doi:10.1038/s41598-022-25978-6)
Supplement: Supplementary file 7 — Supplementary Information 7. [file 41598_2022_25978_MOESM7_ESM.xlsx]

## Sheet: Sheet1
Supplementary Data 7. Reactome pathways
Reactome pathways	Number of genes in pathway	Number of genes observed	Number of genes expected	fold Enrichment	raw P-value	FDR
Upregulated genes in adult IT325 mutants
Erythrocytes take up oxygen and release carbon dioxide (R-DRE-1247673)	13	4	0.03	> 100	8.04e-08	0.000133
O2/CO2 exchange in erythrocytes (R-DRE-1480926)	16	4	0.04	> 100	1.63e-07	0.000134
Erythrocytes take up carbon dioxide and release oxygen (R-DRE-1237044)	16	4	0.04	> 100	1.63e-07	8.95e-05
Iron uptake and transport (R-DRE-917937)	78	4	0.19	20.6	5.23e-05	0.0144
Neutrophil degranulation (R-DRE-6798695)	568	8	1.41	5.66	8.74e-05	0.0206
Transport of small molecules (R-DRE-382551)	641	8	1.6	5.01	0.000198	0.0409
Innate Immune System (R-DRE-168249)	988	12	2.46	4.88	5.57e-06	0.0023
Immune System (R-DRE-168256)	1540	14	3.83	3.65	2.2e-05	0.00726
Upregulated genes in adult fr105 mutants
Cell-extracellular matrix interactions (R-DRE-446353)	19	3	0.05	57.16	2.97e-05	0.0098
Detoxification of Reactive Oxygen Species (R-DRE-3299685)	31	3	0.09	35.03	0.000113	0.0186
Collagen degradation (R-DRE-1442490)	42	3	0.12	25.86	0.000262	0.0332
MHC class II antigen presentation (R-DRE-2132295)	71	5	0.2	25.49	2.18e-06	0.0012
Activation of Matrix Metalloproteinases (R-DRE-1592389)	76	4	0.21	19.05	7.14e-05	0.0131
Platelet degranulation (R-DRE-114608)	137	5	0.38	13.21	4.6e-05	0.0126
Response to elevated platelet cytosolic Ca2+ (R-DRE-76005)	142	5	0.39	12.75	5.42e-05	0.0128
Degradation of the extracellular matrix (R-DRE-1474228)	144	5	0.4	12.57	5.78e-05	0.0119
Extracellular matrix organization (R-DRE-1474244)	290	6	0.8	7.49	0.000167	0.025
Neutrophil degranulation (R-DRE-6798695)	568	10	1.57	6.37	4.02e-06	0.00166
Innate Immune System (R-DRE-168249)	988	15	2.73	5.5	7.61e-08	6.28e-05
Immune System (R-DRE-168256)	1540	20	4.25	4.7	4.43e-09	7.31e-06
