# Supplementary material for: Stage-specific and cell type-specific requirements of ikzf1 during haematopoietic differentiation in zebrafish
Source: Sci Rep. 2022 Dec 10;12:21401. doi: 10.1038/s41598-022-25978-6 (PMC9741631; doi:10.1038/s41598-022-25978-6)
Supplement: Supplementary file 8 — Supplementary Information 8. [file 41598_2022_25978_MOESM8_ESM.xlsx]

## Sheet: ii032wt_it325mut_upregulated_ge
Supplementary Data 8. Upregulated genes in individual cell clusters as determined by the VarID algorithm on scRNA-seq data of adult whole kidney marrow of IT325 mutants.
	geneID	mean.not.in.cluster	mean.in.cluster	foldchange	pvalue	padj	cluster	ensID
1	ca6	0.0654985	0.53903	8.22965	1.40314e-20	1.28662e-18	1	ENSDARG00000056499
2	gadd45aa	0.0786652	0.640515	8.14229	2.19786e-23	2.31764e-21	1	ENSDARG00000043581
3	cfl1l	0.0557069	0.439884	7.89639	1.15065e-15	5.91883e-14	1	ENSDARG00000012972
4	slc7a3a	0.121427	0.897129	7.38823	2.53827e-30	4.461e-28	1	ENSDARG00000020645
5	thy1	0.15843	1.07531	6.78733	7.09352e-34	1.66225e-31	1	ENSDARG00000035018
6	si:dkey-10p5.7	0.125857	0.835175	6.63589	1.39806e-26	1.73442e-24	1	ENSDARG00000070315
7	si:dkeyp-1h4.9	0.261168	1.68752	6.46141	4.55347e-45	1.66741e-42	1	ENSDARG00000094719
8	NA	0.0507039	0.298591	5.88892	2.90313e-09	6.84875e-08	1	ENSDARG00000018532
9	ponzr6	0.106227	0.591894	5.57199	3.30558e-17	2.17858e-15	1	ENSDARG00000036382
10	zgc:152891	0.035449	0.195861	5.52514	1.29208e-06	1.91901e-05	1	ENSDARG00000016789
11	mid1ip1l	0.102989	0.565149	5.48745	1.6586e-16	9.71665e-15	1	ENSDARG00000018145
12	rasgef1ba	0.0854758	0.468315	5.47892	1.49144e-13	6.41929e-12	1	ENSDARG00000033614
13	MAPT	0.0458067	0.249138	5.4389	1.19473e-07	2.15358e-06	1	ENSDARG00000087616
14	nfil3-6	0.121852	0.618771	5.07807	4.31321e-17	2.75653e-15	1	ENSDARG00000087188
15	sult2st1	0.0577651	0.290833	5.03475	1.69222e-08	3.33542e-07	1	ENSDARG00000033170
16	gapdh	0.0485145	0.238657	4.9193	1.83769e-07	3.14254e-06	1	ENSDARG00000043457
17	cited4a	0.260135	1.25588	4.8278	9.39068e-31	1.80045e-28	1	ENSDARG00000035990
18	ppdpfa	0.150372	0.715693	4.75948	3.14847e-18	2.37147e-16	1	ENSDARG00000007682
19	s1pr4	0.150424	0.703497	4.67677	1.02104e-17	7.17792e-16	1	ENSDARG00000074851
20	nfil3-5	0.0484426	0.220603	4.55391	2.04824e-06	2.97914e-05	1	ENSDARG00000094965
21	capg	0.137251	0.603236	4.39513	1.6139e-14	7.56383e-13	1	ENSDARG00000021318
22	atf3	0.0339588	0.148324	4.36777	0.000114972	0.00114375	1	ENSDARG00000007823
23	ctssb.1	0.10405	0.450761	4.33214	4.10996e-11	1.27469e-09	1	ENSDARG00000074656
24	vamp8	0.142487	0.607965	4.26682	1.54174e-14	7.38985e-13	1	ENSDARG00000024116
25	card9	0.0202515	0.08408	4.1518	0.00693567	0.038092	1	ENSDARG00000067672
26	nccrp1	0.423843	1.75071	4.13057	4.15489e-30	5.84178e-28	1	ENSDARG00000035326
27	lect2l	2.57583	10.3304	4.01051	4.74369e-45	1.66741e-42	1	ENSDARG00000033227
28	chia.6	0.141536	0.567243	4.00778	1.26308e-12	4.93303e-11	1	ENSDARG00000093193
29	cebpb	0.606008	2.40195	3.96357	8.81913e-32	1.85996e-29	1	ENSDARG00000042725
30	inhbaa	0.0424283	0.16426	3.87148	0.000203849	0.00183663	1	ENSDARG00000012671
31	si:ch73-248e21.7	0.231203	0.883659	3.822	7.67263e-18	5.57985e-16	1	ENSDARG00000096331
32	CR354382.1	0.0356957	0.136108	3.81301	0.000501046	0.00391373	1	ENSDARG00000091741
33	hsd3b7	0.0419721	0.159989	3.81181	0.000584061	0.00449173	1	ENSDARG00000036966
34	il6r	0.141521	0.539248	3.81038	3.02351e-11	9.5173e-10	1	ENSDARG00000070398
35	antxr2a	0.0748986	0.283217	3.78134	1.81279e-06	2.65498e-05	1	ENSDARG00000060520
36	adam19b	0.0840282	0.316952	3.77197	3.62261e-07	6.01582e-06	1	ENSDARG00000067545
37	adam8a	0.265055	0.993958	3.75	1.12859e-19	9.15464e-18	1	ENSDARG00000001452
38	si:ch211-102c2.4	0.0595585	0.222643	3.73823	2.20458e-05	0.000256877	1	ENSDARG00000079387
39	rab27a	0.105928	0.395889	3.73734	1.29429e-08	2.62468e-07	1	ENSDARG00000040532
40	NA	0.336806	1.24979	3.71071	1.32714e-23	1.55067e-21	1	ENSDARG00000044694
41	CABZ01030094.1	0.150799	0.55482	3.6792	1.74212e-11	5.92602e-10	1	ENSDARG00000010556
42	scpp8	0.144631	0.530505	3.66799	1.5287e-10	4.35679e-09	1	ENSDARG00000093124
43	cybb	0.309952	1.13653	3.66679	4.77036e-21	4.57304e-19	1	ENSDARG00000056615
44	zgc:158446	0.120202	0.440212	3.66227	2.31106e-09	5.53868e-08	1	ENSDARG00000090730
45	sc:d0139	0.120099	0.437351	3.6416	2.31106e-09	5.53868e-08	1	ENSDARG00000078824
46	si:ch211-9d9.1	0.377509	1.36887	3.62606	1.397e-23	1.55067e-21	1	ENSDARG00000041524
47	alox5ap	0.262952	0.946311	3.5988	1.3525e-17	9.20134e-16	1	ENSDARG00000054755
48	gstp1	0.0927721	0.33193	3.5779	2.05182e-07	3.46183e-06	1	ENSDARG00000005039
49	ncf1	0.167469	0.597951	3.57051	5.67849e-12	2.06482e-10	1	ENSDARG00000033735
50	VASP	0.122966	0.435728	3.54348	4.16312e-09	9.34046e-08	1	ENSDARG00000059110
51	sat1a.1	0.127528	0.450437	3.53206	9.71771e-09	2.00928e-07	1	ENSDARG00000035652
52	skap2	0.0889526	0.312958	3.51826	8.77371e-07	1.35064e-05	1	ENSDARG00000000906
53	matk	0.0721387	0.251277	3.48326	7.87165e-06	0.000104411	1	ENSDARG00000074670
54	mapk11	0.0691433	0.240022	3.47137	4.38013e-05	0.000478804	1	ENSDARG00000045836
55	timp2b	0.253945	0.879214	3.46222	1.23592e-15	6.20608e-14	1	ENSDARG00000075261
56	socs3a	0.180859	0.623998	3.45018	7.48992e-12	2.67733e-10	1	ENSDARG00000025428
57	CABZ01040055.1	1.34917	4.58385	3.39754	2.86076e-30	4.64103e-28	1	ENSDARG00000086869
58	rnaset2	0.159301	0.538621	3.38115	1.99847e-10	5.47372e-09	1	ENSDARG00000036282
59	cited4b	0.0909908	0.307033	3.37433	1.16287e-06	1.73936e-05	1	ENSDARG00000028514
60	hyal3	0.0757032	0.255313	3.37255	1.38009e-05	0.000172226	1	ENSDARG00000036818
61	alox12	0.0461805	0.154959	3.35551	0.00101362	0.00719775	1	ENSDARG00000069463
62	dusp1	0.169954	0.567266	3.33776	4.91026e-10	1.2629e-08	1	ENSDARG00000007628
63	lta4h	0.23441	0.7802	3.32836	1.09954e-13	4.83108e-12	1	ENSDARG00000006029
64	hk2	0.0838898	0.276249	3.29299	7.48262e-06	0.000101159	1	ENSDARG00000026964
65	cebpa	0.212568	0.698925	3.28801	3.6943e-12	1.4166e-10	1	ENSDARG00000036074
66	BX005410.2	0.138799	0.454705	3.276	1.83631e-08	3.5859e-07	1	ENSDARG00000089706
67	mcl1b	0.210586	0.686653	3.26067	5.66804e-12	2.06482e-10	1	ENSDARG00000008363
68	myh11a	0.0912422	0.293953	3.22168	3.10824e-06	4.39952e-05	1	ENSDARG00000009782
69	fli1a	0.0333182	0.10624	3.18866	0.00827566	0.0440742	1	ENSDARG00000054632
70	itgb3a	0.0950915	0.302801	3.18431	6.73145e-06	9.15911e-05	1	ENSDARG00000056767
71	mical1	0.145563	0.462277	3.17578	1.98708e-08	3.80978e-07	1	ENSDARG00000011809
72	gpia	0.128974	0.408038	3.16372	2.20836e-07	3.69637e-06	1	ENSDARG00000012987
73	LIMD2	0.134492	0.425005	3.16008	1.8297e-07	3.14254e-06	1	ENSDARG00000078092
74	illr4	0.323043	1.01499	3.14197	2.15727e-16	1.22965e-14	1	ENSDARG00000008075
75	ZFP36	0.212025	0.6627	3.12558	6.37956e-11	1.92207e-09	1	ENSDARG00000044395
76	ch25hl2	0.155765	0.484131	3.10809	1.38038e-08	2.77259e-07	1	ENSDARG00000038728
77	ZDHHC20	0.0626686	0.193792	3.09233	0.000700761	0.00520389	1	ENSDARG00000055066
78	si:ch211-284o19.8	0.0918482	0.282994	3.08111	2.62092e-05	0.000300408	1	ENSDARG00000053836
79	si:ch211-264f5.2	0.0752363	0.231426	3.07598	9.39668e-05	0.000957372	1	ENSDARG00000078547
80	CABZ01068274.1	0.172894	0.526577	3.04566	5.8434e-09	1.25752e-07	1	ENSDARG00000039884
81	pygb	0.13291	0.400552	3.0137	1.09559e-06	1.65043e-05	1	ENSDARG00000002021
82	CU915778.1	0.187016	0.560261	2.99578	5.94967e-09	1.26746e-07	1	ENSDARG00000086717
83	pgd	0.126221	0.377789	2.99308	2.56708e-06	3.66004e-05	1	ENSDARG00000015343
84	klf2b	0.0779194	0.232973	2.98992	0.000150933	0.0014469	1	ENSDARG00000040432
85	si:dkey-238c7.12	10.9494	32.6562	2.98247	3.18163e-30	4.7929e-28	1	ENSDARG00000095556
86	efhd2	0.101189	0.301642	2.98099	2.26785e-05	0.000262796	1	ENSDARG00000055759
87	tpd52	0.0672744	0.199716	2.96868	0.00017828	0.00167854	1	ENSDARG00000061713
88	lpar5a	0.100023	0.296368	2.963	4.38166e-05	0.000478804	1	ENSDARG00000010384
89	gng5	0.0655414	0.192681	2.93983	0.000355179	0.00290339	1	ENSDARG00000039830
90	hk1	0.0481598	0.141537	2.93891	0.00334453	0.0200957	1	ENSDARG00000039452
91	ARF5	0.0568523	0.167003	2.93749	0.000681472	0.00511468	1	ENSDARG00000042382
92	yrk	0.0817012	0.238487	2.91902	0.000326662	0.0027414	1	ENSDARG00000004378
93	rac2	0.193438	0.560994	2.90012	4.78575e-09	1.04053e-07	1	ENSDARG00000038010
94	PHTF1	0.0671142	0.194147	2.89279	0.000449649	0.00352531	1	ENSDARG00000057708
95	sort1b	0.080594	0.232616	2.88627	0.000293052	0.00249212	1	ENSDARG00000056252
96	prkcda	0.165797	0.475876	2.87024	1.41781e-07	2.4918e-06	1	ENSDARG00000009208
97	aldh2.2	0.0741652	0.21127	2.84864	0.000185688	0.00173281	1	ENSDARG00000037094
98	zgc:66427	0.0806134	0.229348	2.84503	0.000293052	0.00249212	1	ENSDARG00000023303
99	alox5	0.150988	0.428978	2.84113	6.31769e-07	1.0171e-05	1	ENSDARG00000057273
100	GCA	0.0488218	0.138419	2.83519	0.0041856	0.024318	1	ENSDARG00000020187
101	il12rb2l	0.115412	0.327138	2.83452	1.97921e-05	0.000237167	1	ENSDARG00000074850
102	mmp13a	1.10674	3.12348	2.82223	2.39738e-20	2.1067e-18	1	ENSDARG00000012395
103	zgc:153129	0.0952431	0.26745	2.80807	0.000119327	0.00117599	1	ENSDARG00000045980
104	PPAP2A	0.0734299	0.206082	2.80651	0.000690229	0.00514379	1	ENSDARG00000053381
105	cab39l1	0.106484	0.293941	2.76042	3.31448e-05	0.00037381	1	ENSDARG00000021374
106	pik3cb	0.0711283	0.195786	2.75257	0.00118304	0.00823444	1	ENSDARG00000075253
107	rab44	0.256029	0.700909	2.73762	1.27528e-09	3.18008e-08	1	ENSDARG00000028389
108	ttc39c	0.0397312	0.108542	2.73192	0.00661209	0.0364097	1	ENSDARG00000010191
109	TBC1D10C	0.0875537	0.238031	2.71868	0.000242323	0.002141	1	ENSDARG00000037408
110	tsc22d3	0.159447	0.433131	2.71646	1.06736e-06	1.61948e-05	1	ENSDARG00000075666
111	stk17b	0.276956	0.751756	2.71435	2.29604e-10	6.20814e-09	1	ENSDARG00000014348
112	cyth1a	0.0955433	0.259236	2.71329	0.000253591	0.00221919	1	ENSDARG00000076742
113	aldocb	0.111344	0.302022	2.71251	5.5418e-05	0.000590286	1	ENSDARG00000019702
114	taldo1	0.244879	0.661272	2.7004	3.72629e-09	8.54212e-08	1	ENSDARG00000012256
115	pxk	0.126528	0.341276	2.69723	3.86774e-05	0.000429319	1	ENSDARG00000063195
116	cotl1	0.444553	1.19693	2.69244	4.22819e-14	1.93854e-12	1	ENSDARG00000026829
117	plxnc1	0.196676	0.528638	2.68786	9.60418e-08	1.76132e-06	1	ENSDARG00000015278
118	pim1	0.136391	0.366055	2.68387	2.14187e-05	0.000252357	1	ENSDARG00000059120
119	bdh1	0.0815573	0.217861	2.67127	0.000659298	0.00501662	1	ENSDARG00000059388
120	BX004828.1	0.436034	1.15838	2.65663	9.10216e-14	4.08435e-12	1	ENSDARG00000077954
121	scinlb	0.351527	0.933242	2.65482	8.55588e-12	3.00739e-10	1	ENSDARG00000058348
122	spi1b	0.362564	0.953398	2.6296	5.19665e-12	1.9571e-10	1	ENSDARG00000000767
123	ccng2	0.083406	0.218538	2.62017	0.000769877	0.00567717	1	ENSDARG00000017602
124	snx27a	0.0591388	0.154715	2.61614	0.00747802	0.0404388	1	ENSDARG00000033804
125	myo1f	0.0860684	0.224823	2.61215	0.000429995	0.00338381	1	ENSDARG00000078734
126	arpc5b	0.0629974	0.164367	2.6091	0.00486984	0.0279059	1	ENSDARG00000019062
127	rab5b	0.0693002	0.179764	2.59399	0.00421449	0.0244185	1	ENSDARG00000016059
128	si:ch211-196l7.4	0.153399	0.395543	2.57853	1.14257e-05	0.000147833	1	ENSDARG00000095451
129	rab11ba	0.114939	0.295711	2.57277	0.000120194	0.00117902	1	ENSDARG00000041878
130	f5	0.0830078	0.212928	2.56516	0.00162697	0.0108929	1	ENSDARG00000055705
131	lasp1	0.21115	0.539575	2.55541	7.29022e-07	1.15602e-05	1	ENSDARG00000057867
132	fam65b	0.126369	0.322624	2.55303	7.33207e-05	0.000750647	1	ENSDARG00000061752
133	si:ch211-199g17.2	0.152746	0.389616	2.55075	3.18692e-05	0.000361356	1	ENSDARG00000092310
134	RABGAP1L	0.0855868	0.217749	2.54418	0.000905181	0.00651545	1	ENSDARG00000061757
135	sps2	0.066206	0.168149	2.53979	0.00643732	0.0355401	1	ENSDARG00000017659
136	nrros	0.0997315	0.25204	2.52719	0.000564078	0.00435765	1	ENSDARG00000071491
137	C13H10orf54	0.294516	0.744147	2.52667	4.36431e-09	9.68876e-08	1	ENSDARG00000068784
138	si:ch73-248e21.5	0.117683	0.296221	2.5171	0.000285482	0.00244748	1	ENSDARG00000088283
139	sh3bgrl3	0.13744	0.345768	2.51578	0.000140301	0.00135112	1	ENSDARG00000036016
140	syngr2a	0.0885308	0.222389	2.512	0.00188726	0.0122847	1	ENSDARG00000052429
141	crip1	0.516143	1.2907	2.50067	3.36158e-13	1.39011e-11	1	ENSDARG00000053858
142	tkt	0.089304	0.222219	2.48834	0.00188726	0.0122847	1	ENSDARG00000006019
143	arpc1b	0.407125	1.01231	2.48648	1.94452e-11	6.4078e-10	1	ENSDARG00000027063
144	cyfip1	0.0519772	0.129073	2.48326	0.00836632	0.044222	1	ENSDARG00000044345
145	WIPF1	0.0922547	0.226712	2.45746	0.00126252	0.00870147	1	ENSDARG00000038458
146	cyba	0.18372	0.449087	2.44441	1.63749e-05	0.000200782	1	ENSDARG00000018283
147	plek	0.119035	0.290689	2.44205	0.000328864	0.0027414	1	ENSDARG00000017298
148	zgc:56493	0.211729	0.515475	2.4346	2.56845e-06	3.66004e-05	1	ENSDARG00000031435
149	rca2.1	0.118947	0.289396	2.43298	0.000328864	0.0027414	1	ENSDARG00000056075
150	actr2a	0.250247	0.608395	2.43118	3.67687e-07	6.05822e-06	1	ENSDARG00000052438
151	gapdhs	0.438446	1.05428	2.40458	1.91801e-11	6.4078e-10	1	ENSDARG00000039914
152	atg16l1	0.202517	0.485745	2.39854	1.32739e-05	0.000166635	1	ENSDARG00000057430
153	hmgb1a	0.119236	0.283879	2.38081	0.0009017	0.00651262	1	ENSDARG00000079772
154	pgk1	0.168282	0.400402	2.37935	6.90835e-05	0.000714202	1	ENSDARG00000054191
155	NA	0.138958	0.330602	2.37916	0.000140301	0.00135112	1	ENSDARG00000089776
156	cyp4f3	0.0945674	0.224545	2.37444	0.00136668	0.00932547	1	ENSDARG00000053530
157	xbp1	0.462582	1.09835	2.3744	1.35157e-11	4.67289e-10	1	ENSDARG00000035622
158	eno3	0.193546	0.456241	2.35727	8.39407e-06	0.000110644	1	ENSDARG00000039007
159	ccnd2a	0.146846	0.345529	2.35301	0.0001304	0.00126734	1	ENSDARG00000051748
160	kctd12.2	0.146168	0.342671	2.34436	0.000362976	0.00292182	1	ENSDARG00000053542
161	coro1a	0.425895	0.996437	2.33963	4.4066e-10	1.14735e-08	1	ENSDARG00000054610
162	tpm3	0.146653	0.34221	2.33347	0.000362976	0.00292182	1	ENSDARG00000005162
163	atp11b	0.114403	0.266864	2.33268	0.00123346	0.00852906	1	ENSDARG00000054028
164	wasb	0.256698	0.598194	2.33034	7.35668e-07	1.15785e-05	1	ENSDARG00000026350
165	txnipa	0.362582	0.838632	2.31294	4.56883e-09	1.00372e-07	1	ENSDARG00000036107
166	si:ch1073-429i10.1	0.509453	1.1768	2.30993	6.09964e-11	1.86437e-09	1	ENSDARG00000075664
167	mkl1b	0.207837	0.480029	2.30964	1.74441e-05	0.000211434	1	ENSDARG00000076229
168	ldhba	0.125394	0.289612	2.30962	0.000666519	0.00502032	1	ENSDARG00000019644
169	syne1b	0.119801	0.276216	2.30562	0.0009017	0.00651262	1	ENSDARG00000063068
170	ef1	0.155576	0.357088	2.29525	0.000183084	0.0017161	1	ENSDARG00000020759
171	itm2bb	0.307867	0.702452	2.28167	1.84768e-07	3.14254e-06	1	ENSDARG00000041505
172	dub	0.131646	0.299538	2.27533	0.000554307	0.00429791	1	ENSDARG00000059774
173	lrrc15	0.0952266	0.216126	2.26959	0.00769817	0.0414169	1	ENSDARG00000070792
174	odc1	0.173899	0.394334	2.26761	9.57253e-05	0.000970599	1	ENSDARG00000007377
175	itgb2	0.542468	1.2277	2.26317	1.50244e-10	4.3406e-09	1	ENSDARG00000016939
176	BX321875.4	0.109356	0.247063	2.25927	0.00284537	0.0174445	1	ENSDARG00000079844
177	actb2	11.962	26.7841	2.2391	2.47865e-16	1.37565e-14	1	ENSDARG00000037870
178	dusp6	0.123999	0.275671	2.22318	0.00310051	0.0188988	1	ENSDARG00000070914
179	sms	0.140537	0.310168	2.20702	0.000761874	0.00563786	1	ENSDARG00000008155
180	elovl5	0.238359	0.525937	2.20649	2.07303e-05	0.000247006	1	ENSDARG00000004979
181	myh9a	0.31721	0.698412	2.20173	7.43266e-07	1.16115e-05	1	ENSDARG00000063295
182	cnn2	0.131702	0.286594	2.17608	0.00150012	0.0101729	1	ENSDARG00000035858
183	sepw1	0.556132	1.20097	2.1595	1.28168e-09	3.18008e-08	1	ENSDARG00000035136
184	myl12.1	0.261154	0.560791	2.14736	1.77932e-05	0.000214433	1	ENSDARG00000014433
185	eif4ebp2	0.108794	0.232765	2.1395	0.00497374	0.0281979	1	ENSDARG00000031819
186	hbegfa	0.089198	0.190774	2.13877	0.00625048	0.0346901	1	ENSDARG00000075121
187	GPSM3	0.173454	0.370878	2.13819	0.000403777	0.00318938	1	ENSDARG00000086246
188	mhc1uba	0.177765	0.379244	2.1334	0.000280286	0.00241275	1	ENSDARG00000075963
189	mrps15	1.00934	2.14667	2.12681	7.41311e-11	2.20201e-09	1	ENSDARG00000031153
190	NA	0.196754	0.416702	2.11789	0.000204381	0.00183663	1	ENSDARG00000009313
191	ACTR3	0.206477	0.437112	2.117	0.000117797	0.00116636	1	ENSDARG00000076772
192	clic1	0.150278	0.316724	2.1076	0.00179242	0.0118132	1	ENSDARG00000058858
193	ITGAL	0.218991	0.461418	2.10702	0.000106568	0.00107025	1	ENSDARG00000044670
194	lcp1	0.669076	1.40658	2.10227	1.93907e-09	4.75522e-08	1	ENSDARG00000023188
195	mbnl1	1.08154	2.25937	2.08903	1.90239e-10	5.27915e-09	1	ENSDARG00000052978
196	anxa4	0.165118	0.344601	2.087	0.00184486	0.0121209	1	ENSDARG00000036456
197	si:ch211-136m16.8	0.230718	0.481098	2.08522	6.48937e-05	0.0006809	1	ENSDARG00000090767
198	gnai1	0.105622	0.219363	2.07687	0.00723921	0.0394509	1	ENSDARG00000021647
199	arpc4	0.126725	0.262653	2.07262	0.00329604	0.019861	1	ENSDARG00000054063
200	capza1a	0.175175	0.36253	2.06954	0.0010316	0.00730081	1	ENSDARG00000034240
201	NA	6.52627	13.4936	2.06759	5.07998e-13	2.06032e-11	1	ENSDARG00000077777
202	sla1	0.168065	0.347386	2.06698	0.000833001	0.00612125	1	ENSDARG00000054340
203	gnb1a	0.14458	0.297758	2.05947	0.00384346	0.0226421	1	ENSDARG00000090454
204	BX321875.3	0.128982	0.264921	2.05394	0.00908714	0.0477924	1	ENSDARG00000075080
205	rab11fip1b	0.464277	0.950997	2.04834	1.01502e-07	1.84541e-06	1	ENSDARG00000036462
206	sptbn2	0.138121	0.281514	2.03817	0.00482091	0.0277795	1	ENSDARG00000053956
207	arpc3	0.192103	0.390302	2.03173	0.00109711	0.00771268	1	ENSDARG00000057882
208	arhgdig	0.529582	1.07395	2.02792	2.167e-08	4.1173e-07	1	ENSDARG00000004034
209	hif1ab	0.167483	0.339291	2.02582	0.00193328	0.0125455	1	ENSDARG00000034293
210	PLEKHO2	0.224987	0.452641	2.01185	0.000321398	0.0027222	1	ENSDARG00000016774
211	CU570983.1	0.183757	0.368645	2.00615	0.00202021	0.0129502	1	ENSDARG00000079808
212	jak1	0.277845	0.556347	2.00237	7.23373e-05	0.000744192	1	ENSDARG00000020625
213	cd63	0.838703	1.6698	1.99094	7.78863e-09	1.64262e-07	1	ENSDARG00000025147
214	tgfb1b	0.162141	0.322448	1.98869	0.00258242	0.0160186	1	ENSDARG00000034895
215	si:dkey-102g19.3	0.175929	0.347892	1.97745	0.00167113	0.0110523	1	ENSDARG00000086337
216	cxcr4b	1.23874	2.44807	1.97627	2.92265e-09	6.84875e-08	1	ENSDARG00000041959
217	midn	0.16155	0.318454	1.97124	0.00402135	0.023624	1	ENSDARG00000018524
218	fmnl1a	0.174618	0.343999	1.97	0.00155266	0.0104619	1	ENSDARG00000055713
219	ROMO1	0.172535	0.33797	1.95885	0.00235295	0.0148574	1	ENSDARG00000038076
220	elovl1b	0.181355	0.355247	1.95885	0.00128328	0.00881574	1	ENSDARG00000058356
221	GUSB	1.05811	2.0718	1.95802	9.1685e-09	1.91449e-07	1	ENSDARG00000063126
222	papss2b	0.202096	0.393911	1.94913	0.000959794	0.00688505	1	ENSDARG00000056600
223	h3f3d	0.18005	0.349729	1.9424	0.00280257	0.0172825	1	ENSDARG00000045248
224	ponzr1	0.178732	0.34657	1.93904	0.00267676	0.0165551	1	ENSDARG00000090444
225	hspa5	0.269536	0.522073	1.93693	0.00020465	0.00183663	1	ENSDARG00000004665
226	NA	0.189156	0.365082	1.93006	0.00242802	0.0152402	1	ENSDARG00000068434
227	ostf1	0.147241	0.283987	1.92872	0.00413193	0.0240725	1	ENSDARG00000045096
228	nfkbiab	0.199438	0.382816	1.91947	0.00197565	0.0127143	1	ENSDARG00000007693
229	BX005069.4	0.221752	0.4244	1.91385	0.0015127	0.0102253	1	ENSDARG00000090889
230	arpc2	0.308475	0.587867	1.90572	0.000165107	0.00156852	1	ENSDARG00000075989
231	ldha	0.184312	0.351011	1.90443	0.00314931	0.0191409	1	ENSDARG00000040856
232	calm3a	0.147567	0.280288	1.8994	0.00413194	0.0240725	1	ENSDARG00000034187
233	ccni	0.844679	1.5948	1.88806	1.56661e-07	2.73057e-06	1	ENSDARG00000068214
234	pfn1	2.34683	4.42837	1.88696	3.84707e-09	8.72416e-08	1	ENSDARG00000088091
235	gnai2a	0.200167	0.377603	1.88644	0.00197565	0.0127143	1	ENSDARG00000018174
236	srgn	1.89111	3.51096	1.85656	1.98621e-08	3.80978e-07	1	ENSDARG00000077069
237	atp1a3a	0.196263	0.362117	1.84506	0.00409753	0.0240047	1	ENSDARG00000018259
238	aldoaa	0.2942	0.542032	1.84239	0.000352234	0.00289052	1	ENSDARG00000011665
239	actb1	2.26588	4.13162	1.8234	3.724e-08	7.01243e-07	1	ENSDARG00000037746
240	vstm2l	0.157774	0.286515	1.81599	0.00833972	0.044222	1	ENSDARG00000043692
241	nfe2l2a	0.163971	0.295705	1.8034	0.00920551	0.0482946	1	ENSDARG00000042824
242	ddx5	0.214836	0.387197	1.80229	0.00584523	0.0325266	1	ENSDARG00000038068
243	SH3BGRL	0.243059	0.432485	1.77934	0.00166825	0.0110523	1	ENSDARG00000058302
244	tln1	0.333174	0.589663	1.76983	0.000528113	0.00410993	1	ENSDARG00000005333
245	arl6ip1	0.246951	0.436574	1.76786	0.00379487	0.0224184	1	ENSDARG00000054578
246	ptmaa	0.518082	0.894384	1.72633	4.41901e-05	0.000480396	1	ENSDARG00000021113
247	prdx5	0.352498	0.606317	1.72006	0.00103825	0.00732332	1	ENSDARG00000055064
248	eno1a	0.301921	0.51563	1.70783	0.00325745	0.0196847	1	ENSDARG00000022456
249	mknk2b	0.234144	0.392511	1.67637	0.00818966	0.0437266	1	ENSDARG00000015164
250	mpx	1.40169	2.32967	1.66204	7.85797e-06	0.000104411	1	ENSDARG00000019521
251	tagln2	0.324758	0.539074	1.65993	0.0023968	0.0150891	1	ENSDARG00000033466
252	CU207301.4	0.298906	0.49507	1.65627	0.00424279	0.0245152	1	ENSDARG00000061282
253	icn	1.70693	2.72146	1.59436	3.85254e-05	0.000429319	1	ENSDARG00000009978
254	cfl1	1.45922	2.26178	1.54999	0.000124655	0.00121712	1	ENSDARG00000021124
255	cpa5	0.834442	1.18687	1.42235	0.004909	0.0279059	1	ENSDARG00000021339
256	msna	0.999414	1.37932	1.38012	0.00883898	0.0466035	1	ENSDARG00000058128
257	pnrc2	1.09421	1.51009	1.38008	0.00713796	0.0389999	1	ENSDARG00000053291
258	ppiaa	2.16011	2.92771	1.35535	0.00640071	0.0354307	1	ENSDARG00000009212
259	zgc:194275	0.00847506	1.09969	129.756	7.48088e-45	3.94429e-42	2	ENSDARG00000074014
260	si:dkey-158e13.14	0.00908642	0.962003	105.873	1.07028e-36	3.2246e-34	2	ENSDARG00000089547
261	igl3v5	0.0109493	0.969525	88.5471	3.64586e-37	1.28152e-34	2	ENSDARG00000079987
262	CU571382.2	0.0137105	1.1391	83.0824	5.98229e-43	2.52333e-40	2	ENSDARG00000091281
263	sftpba	0.0274603	1.90883	69.5123	3.35781e-65	3.54081e-62	2	ENSDARG00000094708
264	CD37	0.0139456	0.806612	57.84	9.13706e-29	2.40876e-26	2	ENSDARG00000075515
265	ighm	0.0189297	0.742465	39.2222	6.29079e-25	1.32673e-22	2	ENSDARG00000096355
266	si:dkey-238c7.13	0.235331	6.25113	26.5632	1.02762e-99	2.16724e-96	2	ENSDARG00000092191
267	si:ch211-149p10.2	0.0294307	0.69646	23.6644	4.79982e-20	6.32676e-18	2	ENSDARG00000079553
268	si:ch1073-403i13.1	0.0244035	0.433512	17.7643	7.60503e-12	5.34634e-10	2	ENSDARG00000001832
269	lgals2a	0.0107094	0.124818	11.655	0.00180579	0.0186687	2	ENSDARG00000054942
270	tspan2	0.0255085	0.236981	9.29027	2.68094e-06	6.14576e-05	2	ENSDARG00000003754
271	mych	0.0324732	0.290637	8.95005	2.36317e-06	5.72865e-05	2	ENSDARG00000077473
272	blnk	0.0401303	0.350912	8.74431	3.01208e-07	9.92575e-06	2	ENSDARG00000042722
273	cd74a	0.705358	5.95748	8.44603	2.22302e-47	1.56278e-44	2	ENSDARG00000009087
274	ccr9a	0.0640772	0.537103	8.38212	1.064e-10	6.7999e-09	2	ENSDARG00000055186
275	arrdc3b	0.0635959	0.503945	7.92418	3.84206e-09	1.97632e-07	2	ENSDARG00000036028
276	pik3r1	0.118172	0.883378	7.47538	1.92561e-15	1.7657e-13	2	ENSDARG00000038524
277	glb1l	0.0525862	0.38474	7.31636	7.17834e-08	2.80354e-06	2	ENSDARG00000029955
278	si:dkey-78o7.3	0.0556853	0.393135	7.05995	1.28529e-07	4.59437e-06	2	ENSDARG00000096482
279	btg2	0.162527	1.02495	6.30635	5.00078e-15	4.39443e-13	2	ENSDARG00000020298
280	cd74b	0.314802	1.95711	6.21696	4.0116e-23	7.0504e-21	2	ENSDARG00000036628
281	NA	0.0609785	0.352495	5.78064	9.37292e-06	0.000171891	2	ENSDARG00000090164
282	sox4b	0.0259704	0.146377	5.6363	0.00478683	0.0427772	2	ENSDARG00000043235
283	dusp2	0.0812814	0.451109	5.54997	3.19967e-07	1.02244e-05	2	ENSDARG00000036572
284	mhc1uba	0.164945	0.906161	5.49372	6.66647e-13	5.20725e-11	2	ENSDARG00000075963
285	lmo2	0.032742	0.174148	5.31879	0.00228755	0.02265	2	ENSDARG00000095019
286	herpud1	0.0677597	0.30985	4.57277	9.09274e-05	0.00124856	2	ENSDARG00000024314
287	zfp36l1a	0.129733	0.590438	4.55119	3.34179e-07	1.03645e-05	2	ENSDARG00000016154
288	tnfaip3	0.0798222	0.361393	4.52748	8.80391e-05	0.00122749	2	ENSDARG00000027777
289	IER2	0.177035	0.801361	4.52657	9.80835e-10	5.74606e-08	2	ENSDARG00000086881
290	syk	0.0604574	0.273303	4.52059	0.000741856	0.00850312	2	ENSDARG00000008186
291	rgs13	0.106355	0.479193	4.5056	1.61331e-06	4.00291e-05	2	ENSDARG00000017653
292	ier5	0.0443863	0.1988	4.47886	0.00192194	0.0194873	2	ENSDARG00000009881
293	NA	0.0628331	0.278015	4.42466	0.000220623	0.00283716	2	ENSDARG00000076223
294	nr4a1	0.101264	0.439938	4.34449	1.47815e-05	0.000257638	2	ENSDARG00000000796
295	jak2a	0.0496611	0.213924	4.30768	0.00366534	0.0345965	2	ENSDARG00000007915
296	egr1	0.129981	0.555511	4.2738	1.26252e-06	3.20801e-05	2	ENSDARG00000037421
297	marcksl1a	0.142525	0.579561	4.06639	1.16169e-06	2.98782e-05	2	ENSDARG00000039034
298	macf1	0.206475	0.825224	3.99672	1.8414e-08	7.92553e-07	2	ENSDARG00000028533
299	arl11	0.124436	0.494986	3.97785	2.51787e-06	5.9002e-05	2	ENSDARG00000036637
300	grap2b	0.125891	0.4962	3.94151	2.9343e-06	6.65423e-05	2	ENSDARG00000074837
301	foxp1b	0.081828	0.320896	3.92159	0.0003799	0.00463639	2	ENSDARG00000014181
302	chac1	0.116966	0.453358	3.87598	6.23762e-05	0.000907251	2	ENSDARG00000070426
303	gpatch8	0.137377	0.524117	3.81517	9.24086e-06	0.000170956	2	ENSDARG00000059768
304	fkbp5	0.122602	0.458414	3.73904	2.7549e-05	0.000450394	2	ENSDARG00000028396
305	nfkbiab	0.195476	0.722137	3.69425	2.72954e-07	9.13747e-06	2	ENSDARG00000007693
306	TNRC18	0.0518995	0.187677	3.61617	0.00424596	0.0391037	2	ENSDARG00000077052
307	NA	0.0820045	0.294129	3.58674	0.000379901	0.00463639	2	ENSDARG00000080636
308	fam53b	0.0414533	0.147207	3.55115	0.00560548	0.0482582	2	ENSDARG00000016156
309	acap3a	0.287144	1.01054	3.51927	3.56492e-09	1.90685e-07	2	ENSDARG00000075990
310	ZFP36	0.239084	0.826918	3.45869	7.74613e-08	2.97029e-06	2	ENSDARG00000044395
311	ddit3	0.102496	0.349422	3.40911	0.000188252	0.00246598	2	ENSDARG00000059836
312	smad3a	0.0997588	0.335818	3.3663	0.00170495	0.0179788	2	ENSDARG00000036096
313	rsl24d1	0.317502	1.05895	3.33525	3.61659e-09	1.90685e-07	2	ENSDARG00000040439
314	wu:fc75a09	0.0794976	0.257942	3.24465	0.00373247	0.034831	2	ENSDARG00000089342
315	cxcr4b	1.2579	3.86147	3.06977	1.21041e-12	9.11702e-11	2	ENSDARG00000041959
316	NA	0.133058	0.405648	3.04864	0.000624196	0.00731349	2	ENSDARG00000081926
317	ddx21	0.0804058	0.245092	3.04819	0.00373248	0.034831	2	ENSDARG00000063626
318	gtpbp4	0.199628	0.600526	3.00823	3.03513e-05	0.000481285	2	ENSDARG00000018961
319	CABZ01074309.1	0.107255	0.322534	3.00715	0.000876144	0.00988122	2	ENSDARG00000091620
320	RSL1D1	0.111932	0.335472	2.99711	0.00121971	0.0134981	2	ENSDARG00000055868
321	kctd5	0.171029	0.511836	2.99269	0.000109956	0.00147706	2	ENSDARG00000015722
322	smox	0.100677	0.297418	2.95418	0.00170496	0.0179788	2	ENSDARG00000036967
323	wipf1	0.0834765	0.241819	2.89685	0.00466725	0.0420232	2	ENSDARG00000071084
324	rpl7a	0.358571	1.03029	2.87334	1.59223e-07	5.59667e-06	2	ENSDARG00000019230
325	rpl23	1.22164	3.49911	2.86426	3.37963e-11	2.29924e-09	2	ENSDARG00000053457
326	rps26	0.401563	1.14334	2.84723	4.4145e-08	1.79042e-06	2	ENSDARG00000037071
327	ifi35	0.0960028	0.27027	2.81523	0.00367455	0.0345965	2	ENSDARG00000075643
328	rpl37	0.43816	1.2201	2.78461	3.92079e-08	1.62136e-06	2	ENSDARG00000034291
329	btf3	0.792673	2.18579	2.7575	4.55884e-09	2.18513e-07	2	ENSDARG00000035400
330	naca	0.279272	0.766782	2.74564	1.00119e-05	0.000180471	2	ENSDARG00000005513
331	CCDC150	0.148971	0.408811	2.74424	0.00162197	0.0172764	2	ENSDARG00000090935
332	b2m	0.899935	2.44079	2.71218	1.83002e-09	1.04311e-07	2	ENSDARG00000053136
333	si:ch73-353p21.5	0.324238	0.863854	2.66426	1.05788e-05	0.000189073	2	ENSDARG00000077631
334	rps27.1	1.05265	2.78228	2.64313	4.08024e-09	2.03908e-07	2	ENSDARG00000023298
335	NA	0.227417	0.598471	2.6316	0.00016286	0.0021467	2	ENSDARG00000082634
336	faua	0.944709	2.48553	2.631	6.6554e-09	3.11916e-07	2	ENSDARG00000014830
337	RPH3A	0.149973	0.39266	2.6182	0.00447888	0.0408014	2	ENSDARG00000076712
338	NA	0.162236	0.417788	2.57519	0.00125368	0.0136996	2	ENSDARG00000010376
339	eef1da	0.178707	0.457535	2.56025	0.00124486	0.013674	2	ENSDARG00000008109
340	RGS13	0.141355	0.359249	2.54148	0.00273367	0.0264464	2	ENSDARG00000007265
341	tsc22d3	0.180026	0.457394	2.54071	0.00135049	0.0146061	2	ENSDARG00000075666
342	pcyt1aa	0.237495	0.598438	2.51979	0.000368153	0.00456727	2	ENSDARG00000011233
343	rps26l	1.80879	4.54837	2.51459	2.95818e-09	1.64179e-07	2	ENSDARG00000030408
344	TRIM65	0.212505	0.533519	2.51062	0.000711631	0.00820126	2	ENSDARG00000077098
345	rps9	1.2774	3.19968	2.50484	1.59031e-08	7.13609e-07	2	ENSDARG00000011405
346	si:dkeyp-13a3.7	0.299218	0.746502	2.49484	8.31379e-05	0.00116892	2	ENSDARG00000095752
347	rpl12	0.534374	1.33008	2.48904	4.93262e-07	1.42889e-05	2	ENSDARG00000006691
348	rps17	0.683829	1.69161	2.47373	4.10449e-07	1.23662e-05	2	ENSDARG00000035756
349	rpl10	0.376958	0.932168	2.47287	7.75208e-06	0.000150438	2	ENSDARG00000025581
350	s1pr4	0.205556	0.506002	2.46163	0.00114518	0.0127788	2	ENSDARG00000074851
351	rpl8	1.41565	3.48351	2.46072	1.70681e-08	7.49931e-07	2	ENSDARG00000014867
352	rpl32	0.76205	1.86029	2.44117	1.65129e-07	5.70914e-06	2	ENSDARG00000054818
353	serbp1a	0.594727	1.4517	2.44096	7.53164e-07	2.06289e-05	2	ENSDARG00000074580
354	rps18	1.08976	2.65351	2.43494	8.44335e-08	3.17983e-06	2	ENSDARG00000020153
355	rpl26	1.56948	3.81468	2.43054	2.8487e-08	1.20158e-06	2	ENSDARG00000039641
356	rps23	1.07018	2.60003	2.42952	1.09358e-07	3.97647e-06	2	ENSDARG00000021838
357	nsa2	0.236864	0.575464	2.42952	0.000749393	0.00854308	2	ENSDARG00000007708
358	rps28	0.752062	1.80352	2.39811	6.54202e-07	1.83962e-05	2	ENSDARG00000035860
359	fos	0.372279	0.892625	2.39773	4.14231e-05	0.000633054	2	ENSDARG00000031683
360	add3a	0.188897	0.451546	2.39044	0.00269173	0.0261606	2	ENSDARG00000040874
361	rpl35	1.26907	3.03044	2.38792	9.26022e-08	3.42628e-06	2	ENSDARG00000018334
362	rpl4	0.916555	2.18646	2.38552	4.66616e-07	1.38605e-05	2	ENSDARG00000041182
363	si:dkey-151g10.6	2.63194	6.22355	2.36462	1.54792e-08	7.09686e-07	2	ENSDARG00000092807
364	rps7	0.885265	2.08393	2.35401	4.94588e-07	1.42889e-05	2	ENSDARG00000042566
365	rps21	0.707219	1.66393	2.35277	7.36694e-07	2.04433e-05	2	ENSDARG00000025850
366	uba52	1.09373	2.56895	2.3488	3.08375e-07	1.00056e-05	2	ENSDARG00000041435
367	RPL37A	0.851182	1.99308	2.34154	6.50266e-07	1.83962e-05	2	ENSDARG00000042389
368	rpl13a	0.548848	1.28472	2.34076	3.74494e-06	7.99511e-05	2	ENSDARG00000044093
369	cyba	0.203554	0.474783	2.33247	0.00448834	0.0408014	2	ENSDARG00000018283
370	rpl24	1.03648	2.41243	2.32751	3.51236e-07	1.07356e-05	2	ENSDARG00000015490
371	rpl30	0.874308	2.02125	2.31182	1.04711e-06	2.72637e-05	2	ENSDARG00000035871
372	ncf1	0.208391	0.48044	2.30547	0.00253455	0.0248621	2	ENSDARG00000033735
373	rpl10a	1.10173	2.51185	2.2799	8.54922e-07	2.28232e-05	2	ENSDARG00000042905
374	rpl18a	1.58088	3.58124	2.26535	3.26374e-07	1.02735e-05	2	ENSDARG00000025073
375	CT573393.1	0.230199	0.514986	2.23714	0.00402359	0.0372182	2	ENSDARG00000063097
376	rps2	2.10738	4.71076	2.23536	2.23637e-07	7.60728e-06	2	ENSDARG00000077291
377	rpl28	0.971956	2.16897	2.23155	2.44556e-06	5.83897e-05	2	ENSDARG00000005791
378	rpl19	1.28151	2.85254	2.22592	9.43457e-07	2.48719e-05	2	ENSDARG00000013307
379	RPL29	0.552104	1.21562	2.20179	3.78339e-05	0.000586704	2	ENSDARG00000077717
380	rps13	0.822712	1.80842	2.19812	8.62256e-06	0.000164678	2	ENSDARG00000036298
381	eef1b2	0.489653	1.06933	2.18385	5.39537e-05	0.000790196	2	ENSDARG00000044521
382	rpl11	1.00566	2.19081	2.17848	5.95997e-06	0.000118581	2	ENSDARG00000043509
383	rps12	1.37263	2.97271	2.16571	2.56932e-06	5.9546e-05	2	ENSDARG00000036875
384	si:ch73-308b14.1	0.489568	1.05982	2.16481	5.23598e-05	0.000772215	2	ENSDARG00000095351
385	rps24	1.16995	2.52216	2.15578	3.14147e-06	6.97405e-05	2	ENSDARG00000039347
386	snoU83B	0.543685	1.17034	2.15261	4.54638e-05	0.000689808	2	ENSDARG00000083950
387	rpl7	1.19191	2.5642	2.15134	3.40487e-06	7.48007e-05	2	ENSDARG00000007320
388	rplp2l	1.36521	2.92758	2.14443	3.75304e-06	7.99511e-05	2	ENSDARG00000011201
389	AL954697.2	0.220257	0.472297	2.1443	0.00572633	0.0485013	2	ENSDARG00000087906
390	rps15a	1.07591	2.30281	2.14033	5.29962e-06	0.000106447	2	ENSDARG00000010160
391	rps3	1.51142	3.21872	2.1296	3.62286e-06	7.87692e-05	2	ENSDARG00000046119
392	rps14	1.33445	2.83987	2.12812	5.11178e-06	0.000103661	2	ENSDARG00000036629
393	eif5a	0.816492	1.73752	2.12803	1.4611e-05	0.000256788	2	ENSDARG00000017235
394	rps25	1.03275	2.19561	2.12597	8.69849e-06	0.000164678	2	ENSDARG00000041811
395	rps4x	1.48104	3.14596	2.12415	2.46405e-06	5.83897e-05	2	ENSDARG00000014690
396	rpl36a	1.44309	3.04388	2.10928	3.81809e-06	8.05236e-05	2	ENSDARG00000058105
397	rpl15	0.965978	2.0338	2.10543	9.73919e-06	0.000177068	2	ENSDARG00000009285
398	rps11	0.700928	1.471	2.09864	2.90685e-05	0.00046798	2	ENSDARG00000053058
399	rpl34	0.968987	2.03157	2.09659	1.45442e-05	0.000256788	2	ENSDARG00000029500
400	rps15	1.19667	2.50786	2.09571	7.77515e-06	0.000150438	2	ENSDARG00000070849
401	rpl36	1.16844	2.44446	2.09207	8.74535e-06	0.000164678	2	ENSDARG00000013012
402	rpl35a	0.956695	2.00146	2.09206	1.59283e-05	0.000275351	2	ENSDARG00000088030
403	rpl13	0.696698	1.45036	2.08176	4.01284e-05	0.000617743	2	ENSDARG00000030585
404	rpl5b	1.02667	2.12587	2.07064	2.45517e-05	0.000410949	2	ENSDARG00000015862
405	hmbox1a	0.247098	0.510639	2.06654	0.00567708	0.0484663	2	ENSDARG00000027082
406	rps19	0.529169	1.08814	2.05632	0.000127206	0.00169796	2	ENSDARG00000030602
407	rpl6	1.69653	3.47874	2.0505	9.20753e-06	0.000170956	2	ENSDARG00000058451
408	rpl31	0.747313	1.52948	2.04664	4.68023e-05	0.000705043	2	ENSDARG00000053365
409	rpl21	1.00998	2.06598	2.04557	1.91053e-05	0.000324943	2	ENSDARG00000010516
410	rpl9	1.15502	2.3508	2.03528	2.66192e-05	0.000442047	2	ENSDARG00000037350
411	CABZ01034082.1	0.416106	0.842615	2.025	0.000534742	0.0063004	2	ENSDARG00000088325
412	rpl18	1.04438	2.10814	2.01855	3.09811e-05	0.000487605	2	ENSDARG00000029533
413	rps20	1.51401	3.02914	2.00074	1.93844e-05	0.000327054	2	ENSDARG00000036044
414	btg1	1.01842	2.03074	1.99402	6.45096e-05	0.000931854	2	ENSDARG00000027249
415	rps5	1.21946	2.42449	1.98817	3.51772e-05	0.000549545	2	ENSDARG00000043453
416	rps6	1.33585	2.64261	1.97823	4.93184e-05	0.000732483	2	ENSDARG00000019778
417	rpl38	0.604916	1.19564	1.97654	0.000216834	0.00280554	2	ENSDARG00000006413
418	rpl22	0.737405	1.4556	1.97395	0.000155323	0.00206023	2	ENSDARG00000070437
419	rps27a	1.58973	3.10626	1.95395	4.76253e-05	0.000712353	2	ENSDARG00000032725
420	rps29	0.650886	1.25976	1.93545	0.000326358	0.0040817	2	ENSDARG00000041232
421	rpl39	1.37199	2.65454	1.93482	6.91807e-05	0.000992531	2	ENSDARG00000036316
422	acin1a	0.591652	1.1411	1.92866	0.00038032	0.00463639	2	ENSDARG00000054290
423	rps10	1.19543	2.28398	1.9106	0.000107431	0.00145238	2	ENSDARG00000034897
424	rps16	0.69696	1.32823	1.90575	0.000460459	0.00545566	2	ENSDARG00000045487
425	rpsa	1.49204	2.80943	1.88294	9.11705e-05	0.00124856	2	ENSDARG00000019181
426	rps8a	0.41915	0.781711	1.86499	0.00522185	0.0456307	2	ENSDARG00000055996
427	rpl17	0.999267	1.86081	1.86217	0.000315811	0.0039883	2	ENSDARG00000057556
428	rpl14	1.10011	2.02616	1.84179	0.000327078	0.0040817	2	ENSDARG00000036174
429	b2ml	0.728031	1.33882	1.83896	0.000670977	0.00777522	2	ENSDARG00000015887
430	NA	0.609752	1.06181	1.74137	0.00184582	0.0188973	2	ENSDARG00000092077
431	rpl27	1.01486	1.75754	1.73181	0.00145849	0.0156139	2	ENSDARG00000015128
432	rplp1	2.4795	4.29136	1.73074	0.000460155	0.00545566	2	ENSDARG00000021864
433	rps3a	1.21366	2.05313	1.69168	0.001882	0.0191745	2	ENSDARG00000035692
434	rplp0	2.19419	3.65096	1.66392	0.00174836	0.0182539	2	ENSDARG00000051783
435	nme2b.2	0.839225	1.38504	1.65038	0.00590391	0.0498054	2	ENSDARG00000076892
436	eef1g	1.09316	1.79235	1.6396	0.00396005	0.0367918	2	ENSDARG00000056119
437	rplp2	1.41108	2.29167	1.62406	0.00429442	0.0393779	2	ENSDARG00000022833
438	gnb2l1	1.12559	1.82626	1.6225	0.00489133	0.0431624	2	ENSDARG00000041619
439	ppiaa	2.1901	3.50044	1.5983	0.00339034	0.0323539	2	ENSDARG00000009212
440	lgals3bpb	0.0112704	0.0792026	7.02751	0.00263051	0.0326338	3	ENSDARG00000040528
441	si:dkey-5n18.1	0.0209032	0.0928765	4.44318	0.00158182	0.0205929	3	ENSDARG00000043436
442	nfil3-5	0.0522401	0.201678	3.8606	8.53435e-05	0.00165128	3	ENSDARG00000094965
443	gnao1a	0.0302288	0.111991	3.70477	0.00355424	0.0430798	3	ENSDARG00000016676
444	sftpbb	0.0371	0.13697	3.69191	0.00130842	0.0175761	3	ENSDARG00000067566
445	cd74a	0.781333	2.40047	3.07228	2.27899e-21	8.01064e-19	3	ENSDARG00000009087
446	si:ch211-136m16.8	0.212127	0.627076	2.95613	1.01835e-09	1.02272e-07	3	ENSDARG00000090767
447	ube4b	0.0669092	0.183738	2.74608	0.00064949	0.0096463	3	ENSDARG00000037017
448	adam19b	0.0938811	0.257421	2.74199	0.000274069	0.00473781	3	ENSDARG00000067545
449	SGPP1	0.0823694	0.223131	2.7089	0.00104011	0.014722	3	ENSDARG00000060534
450	myh11a	0.09817	0.253994	2.58729	0.000432467	0.00690964	3	ENSDARG00000009782
451	matk	0.0799269	0.203978	2.55206	0.00162185	0.0209845	3	ENSDARG00000074670
452	rab11fip1b	0.443946	1.12102	2.52513	1.91411e-12	4.03685e-10	3	ENSDARG00000036462
453	alox5	0.158104	0.391337	2.47518	4.69119e-05	0.00093337	3	ENSDARG00000057273
454	si:dkeyp-1h4.9	0.377838	0.917641	2.42866	8.11459e-10	8.55684e-08	3	ENSDARG00000094719
455	NA	0.386431	0.937259	2.42542	4.11583e-10	4.82238e-08	3	ENSDARG00000044694
456	marcksl1a	0.140992	0.340095	2.41216	0.000199898	0.00354272	3	ENSDARG00000039034
457	si:ch211-196l7.4	0.158988	0.36714	2.30922	0.000266934	0.00465259	3	ENSDARG00000095451
458	znf865	0.093401	0.212226	2.2722	0.00334826	0.0408178	3	ENSDARG00000036698
459	itgb3a	0.105674	0.236793	2.2408	0.00201141	0.0257094	3	ENSDARG00000056767
460	ankrd12	0.162495	0.361034	2.22182	0.000543483	0.00831409	3	ENSDARG00000052419
461	nfil3-6	0.161968	0.354367	2.18788	0.000543483	0.00831409	3	ENSDARG00000087188
462	ccdc88b	0.167661	0.362508	2.16215	0.000408926	0.0065834	3	ENSDARG00000076189
463	add3a	0.177698	0.381577	2.14734	0.000542521	0.00831409	3	ENSDARG00000040874
464	MRVI1	0.124368	0.261317	2.10117	0.00256434	0.0320012	3	ENSDARG00000074602
465	BX004828.1	0.467193	0.969427	2.075	1.41808e-07	6.64609e-06	3	ENSDARG00000077954
466	si:busm1-266f07.2	0.204115	0.420261	2.05894	0.000302257	0.00514081	3	ENSDARG00000031745
467	cited4a	0.343262	0.706339	2.05773	1.03691e-05	0.000250679	3	ENSDARG00000035990
468	rab44	0.279821	0.551423	1.97063	0.00018594	0.00338058	3	ENSDARG00000028389
469	NA	0.175468	0.341418	1.94576	0.00314617	0.0388027	3	ENSDARG00000076847
470	ptbp3	0.22298	0.428496	1.92168	0.00127289	0.0172085	3	ENSDARG00000043757
471	slc7a3a	0.198438	0.38086	1.91929	0.00236861	0.0297345	3	ENSDARG00000020645
472	adam8a	0.322685	0.614861	1.90545	0.000102878	0.00197246	3	ENSDARG00000001452
473	mknk2b	0.229585	0.43304	1.88618	0.000969298	0.0138125	3	ENSDARG00000015164
474	myh9a	0.331329	0.615425	1.85745	0.00018305	0.00335697	3	ENSDARG00000063295
475	zgc:158463	1.93588	3.58231	1.85048	3.75113e-08	2.32681e-06	3	ENSDARG00000070212
476	si:dkey-18f7.2	0.241382	0.446362	1.84919	0.00125013	0.0170099	3	ENSDARG00000093300
477	AC024175.17	1.65132	2.90054	1.7565	8.73706e-07	2.92483e-05	3	ENSDARG00000082753
478	cd74b	0.367902	0.633729	1.72255	0.000747595	0.0108736	3	ENSDARG00000036628
479	cebpb	0.771217	1.30086	1.68677	2.87035e-05	0.000617711	3	ENSDARG00000042725
480	si:dkey-111b14.2	0.307504	0.512584	1.66692	0.00401219	0.0478062	3	ENSDARG00000096145
481	AC024175.4	223.895	337.434	1.50711	0.000294276	0.00504576	3	ENSDARG00000080337
482	itgb2	0.593618	0.893094	1.50449	0.00226823	0.0286449	3	ENSDARG00000016939
483	si:dkey-238c7.12	13.1009	18.2349	1.39188	0.00153549	0.0202396	3	ENSDARG00000095556
484	moxd1	0.00458789	0.0958338	20.8885	5.11828e-06	5.21471e-05	4	ENSDARG00000031136
485	si:dkey-6n3.3	0.00247578	0.0404633	16.3436	0.00216018	0.0112212	4	ENSDARG00000095820
486	crip2	0.00239775	0.0273724	11.4158	0.0117112	0.0430294	4	ENSDARG00000070670
487	CU207276.4	0.0820933	0.93014	11.3303	2.87582e-43	8.66443e-41	4	ENSDARG00000091038
488	NA	0.00661586	0.0700592	10.5896	0.000305897	0.00203513	4	ENSDARG00000077239
489	cx32.2	0.00784906	0.0813289	10.3616	1.44176e-05	0.000130501	4	ENSDARG00000076789
490	blf	0.00852232	0.070885	8.31758	0.000639495	0.00386446	4	ENSDARG00000043126
491	nop10	0.0133827	0.110272	8.23991	1.86239e-05	0.000165033	4	ENSDARG00000089426
492	foxp4	0.0102478	0.0767502	7.48942	0.000309661	0.0020537	4	ENSDARG00000076120
493	twistnb	0.00986809	0.0713531	7.23068	0.0012074	0.00682943	4	ENSDARG00000024416
494	dkc1	0.0308641	0.214602	6.95312	1.68496e-08	2.35336e-07	4	ENSDARG00000016484
495	mycb	0.016513	0.11134	6.74259	9.22104e-06	8.72294e-05	4	ENSDARG00000007241
496	gnl3	0.0122776	0.0817751	6.66052	0.000576842	0.00357703	4	ENSDARG00000006219
497	kpna2	0.0143979	0.0958293	6.65578	7.3281e-05	0.000570294	4	ENSDARG00000038066
498	cald1l	0.0166114	0.108988	6.56102	0.000232221	0.00158497	4	ENSDARG00000070314
499	stmn1a	0.0372935	0.243038	6.51691	5.66406e-10	8.78346e-09	4	ENSDARG00000004169
500	nop2	0.0232304	0.150611	6.48336	2.08102e-06	2.30993e-05	4	ENSDARG00000043304
501	pmp22b	0.0168477	0.108689	6.45125	6.50251e-05	0.000513625	4	ENSDARG00000060457
502	myca	0.0119142	0.0758507	6.36643	0.00210512	0.0110096	4	ENSDARG00000045695
503	tuba8l3	0.00567959	0.0356261	6.27266	0.0117621	0.0431415	4	ENSDARG00000070155
504	fabp3	0.0676453	0.411705	6.08624	2.79139e-14	7.26795e-13	4	ENSDARG00000023290
505	si:dkey-261h17.1	0.102895	0.603775	5.86785	9.84789e-20	7.16179e-18	4	ENSDARG00000095268
506	MKI67	0.0661092	0.373339	5.6473	2.22963e-12	4.23629e-11	4	ENSDARG00000091150
507	wdr43	0.0193856	0.109308	5.63862	0.000112524	0.000838565	4	ENSDARG00000077264
508	nhp2l1b	0.0133386	0.0751226	5.63196	0.00344235	0.0164627	4	ENSDARG00000023299
509	mrpl12	0.010887	0.0607736	5.58224	0.00445581	0.0199946	4	ENSDARG00000038768
510	ebna1bp2	0.0168563	0.0932652	5.53296	0.000794003	0.00466449	4	ENSDARG00000054980
511	C23H20orf112	0.0152508	0.0840001	5.50792	0.00164852	0.00891468	4	ENSDARG00000037607
512	ssb	0.0119717	0.0647382	5.40758	0.00724009	0.0294777	4	ENSDARG00000029252
513	ppa1b	0.0107762	0.0574775	5.33372	0.00445584	0.0199946	4	ENSDARG00000030441
514	c1qb	0.0289142	0.152103	5.2605	1.73545e-05	0.000155088	4	ENSDARG00000044612
515	si:ch211-288g17.3	0.0195661	0.101414	5.18317	0.000384219	0.00251652	4	ENSDARG00000070959
516	fbl	0.0338608	0.172409	5.09169	1.27887e-06	1.46584e-05	4	ENSDARG00000053912
517	fscn1a	0.0118473	0.0595096	5.02306	0.00724015	0.0294777	4	ENSDARG00000059680
518	cdca8	0.0107127	0.0537913	5.02124	0.00445588	0.0199946	4	ENSDARG00000043137
519	nop16	0.0120512	0.0592539	4.91685	0.00724015	0.0294777	4	ENSDARG00000044402
520	c1qa	0.0141333	0.0692844	4.90221	0.00344237	0.0164627	4	ENSDARG00000044613
521	hspe1	0.0296497	0.143319	4.83373	5.54509e-05	0.000444048	4	ENSDARG00000056167
522	top2a	0.027427	0.132509	4.83134	0.000112208	0.000838565	4	ENSDARG00000024488
523	lgals3bpb	0.0124626	0.0601551	4.82685	0.00724013	0.0294777	4	ENSDARG00000040528
524	ddx39ab	0.019074	0.0919611	4.82128	0.00125364	0.0070505	4	ENSDARG00000015111
525	hspd1	0.039334	0.189079	4.807	1.65897e-06	1.86104e-05	4	ENSDARG00000056160
526	gar1	0.0150653	0.0714788	4.74461	0.00533942	0.0231707	4	ENSDARG00000076526
527	parp1	0.0136919	0.0647971	4.73253	0.0110913	0.0412554	4	ENSDARG00000019529
528	mcm2	0.0243945	0.114835	4.70742	0.000461152	0.00293828	4	ENSDARG00000015911
529	nop58	0.0773447	0.362736	4.68986	4.03061e-11	6.91103e-10	4	ENSDARG00000058337
530	npm1a	0.0744948	0.349275	4.68858	2.46704e-10	3.94166e-09	4	ENSDARG00000014329
531	hmgb2b	0.0910894	0.422177	4.63475	4.9644e-12	9.02579e-11	4	ENSDARG00000053990
532	CCDC86	0.02444	0.112678	4.61038	0.000461153	0.00293828	4	ENSDARG00000059908
533	mybbp1a	0.0429864	0.197926	4.6044	6.08048e-06	6.10654e-05	4	ENSDARG00000028323
534	tpx2	0.0237198	0.108932	4.59242	0.00139282	0.00775063	4	ENSDARG00000078654
535	ahcy	0.0547574	0.250247	4.5701	9.8269e-08	1.24849e-06	4	ENSDARG00000005191
536	pa2g4a	0.0575168	0.262302	4.56044	7.57646e-08	1.00495e-06	4	ENSDARG00000039578
537	pdcd11	0.0261056	0.117709	4.50894	0.000227331	0.00156169	4	ENSDARG00000052480
538	si:dkey-119g10.4	0.018631	0.0838935	4.5029	0.00388273	0.0181166	4	ENSDARG00000095801
539	pes	0.0270718	0.121673	4.49445	7.16731e-05	0.000561928	4	ENSDARG00000018902
540	sdprb	0.0142919	0.0634955	4.44276	0.00344241	0.0164627	4	ENSDARG00000071196
541	chaf1a	0.0352709	0.156025	4.42362	2.10718e-05	0.000183638	4	ENSDARG00000062152
542	sox4b	0.0215271	0.093528	4.34466	0.000610635	0.00370066	4	ENSDARG00000043235
543	si:dkey-5n18.1	0.0198411	0.0859962	4.33423	0.00125365	0.0070505	4	ENSDARG00000043436
544	THOP1	0.00953256	0.0411601	4.31784	0.00954215	0.0368579	4	ENSDARG00000013776
545	aamp	0.0163175	0.0692805	4.24578	0.00533943	0.0231707	4	ENSDARG00000045019
546	CABZ01070258.1	0.053391	0.226318	4.23887	2.55736e-06	2.7378e-05	4	ENSDARG00000040503
547	prmt1	0.0348682	0.144521	4.14477	0.000187216	0.00132496	4	ENSDARG00000010246
548	ccr12.3	0.0186003	0.0765329	4.11462	0.0113216	0.0417079	4	ENSDARG00000038541
549	snrpb	0.0463705	0.189979	4.09697	1.32736e-05	0.000121186	4	ENSDARG00000011125
550	snrpd1	0.0291187	0.119267	4.09588	0.00050774	0.00318697	4	ENSDARG00000011648
551	mcm6	0.0373851	0.152095	4.06833	3.19956e-05	0.000269915	4	ENSDARG00000057683
552	anxa1a	0.0183287	0.074032	4.03912	0.00258225	0.0131155	4	ENSDARG00000026726
553	rrp1	0.041376	0.166083	4.014	0.000100043	0.000758961	4	ENSDARG00000027515
554	NA	0.0197586	0.0791774	4.00723	0.00388275	0.0181166	4	ENSDARG00000087004
555	nolc1	0.0255721	0.102085	3.99206	0.00201394	0.0106294	4	ENSDARG00000024561
556	rpl22l1	0.134802	0.537848	3.98992	2.8671e-13	6.23373e-12	4	ENSDARG00000010244
557	adka	0.0160965	0.0637478	3.96034	0.00533947	0.0231707	4	ENSDARG00000039429
558	sdad1	0.0189503	0.074152	3.91297	0.0113216	0.0417079	4	ENSDARG00000068903
559	snrpe	0.0316192	0.123198	3.8963	0.000732184	0.00434979	4	ENSDARG00000033175
560	RSL1D1	0.0865283	0.335479	3.8771	7.98869e-09	1.16194e-07	4	ENSDARG00000055868
561	cnbpa	0.0447689	0.171978	3.84147	7.28314e-05	0.000568894	4	ENSDARG00000045776
562	UTP14A	0.0253358	0.0969119	3.82509	0.00139284	0.00775063	4	ENSDARG00000042520
563	fen1	0.0165081	0.0628463	3.807	0.00533948	0.0231707	4	ENSDARG00000011404
564	prp19	0.014252	0.0540081	3.7895	0.0110914	0.0412554	4	ENSDARG00000015239
565	hint1	0.042703	0.160808	3.76572	3.53136e-05	0.000295541	4	ENSDARG00000040128
566	eif2a	0.0214703	0.0806889	3.75815	0.00563545	0.0239243	4	ENSDARG00000044479
567	eif5a2	0.102972	0.386379	3.75226	1.79657e-09	2.70641e-08	4	ENSDARG00000056186
568	ddx27	0.0310218	0.115735	3.73077	0.00201601	0.0106294	4	ENSDARG00000091831
569	mrc1b	0.199043	0.734592	3.69062	7.25925e-16	2.39215e-14	4	ENSDARG00000038822
570	pinx1	0.0426845	0.156865	3.67499	0.000100043	0.000758961	4	ENSDARG00000023532
571	KRT18	0.0826767	0.302862	3.6632	8.23303e-08	1.06524e-06	4	ENSDARG00000028618
572	mcm4	0.02922	0.106737	3.65288	0.00391539	0.0181486	4	ENSDARG00000040041
573	NA	0.0337436	0.121269	3.59383	0.00103384	0.00590883	4	ENSDARG00000039682
574	mafba	0.019175	0.0680507	3.54892	0.0113217	0.0417079	4	ENSDARG00000017121
575	NA	0.0231262	0.0811222	3.5078	0.00793066	0.0314987	4	ENSDARG00000078069
576	nop56	0.198725	0.695676	3.50069	3.33448e-14	8.4728e-13	4	ENSDARG00000012820
577	sub1a	0.0473498	0.165001	3.48471	0.000102277	0.000770361	4	ENSDARG00000053446
578	stip1	0.0249076	0.0865109	3.47327	0.00400152	0.0183861	4	ENSDARG00000004906
579	mef2aa	0.0607508	0.210667	3.46772	2.77267e-05	0.000236743	4	ENSDARG00000031756
580	tcp1	0.0229163	0.0790735	3.45054	0.00793068	0.0314987	4	ENSDARG00000017891
581	adh5	0.0599128	0.205767	3.43443	2.01492e-05	0.000177061	4	ENSDARG00000080010
582	esf1	0.0215207	0.0733838	3.40991	0.0056355	0.0239243	4	ENSDARG00000008740
583	fosl2	0.0671595	0.226123	3.36695	1.05436e-05	9.88284e-05	4	ENSDARG00000040623
584	tal1	0.038316	0.128521	3.35423	0.00101759	0.00583179	4	ENSDARG00000019930
585	mcm7	0.0578608	0.1913	3.30621	9.92364e-05	0.000758296	4	ENSDARG00000035761
586	C1QBP	0.0354917	0.116773	3.29014	0.00143182	0.00788436	4	ENSDARG00000039887
587	pleca	0.0835671	0.274435	3.28401	5.20947e-06	5.2821e-05	4	ENSDARG00000062590
588	phb	0.0292136	0.0955778	3.27169	0.0100666	0.0385715	4	ENSDARG00000057414
589	FP236789.1	0.0503474	0.164672	3.27072	0.000491234	0.00310184	4	ENSDARG00000086113
590	iars	0.0195632	0.0632996	3.23565	0.0113217	0.0417079	4	ENSDARG00000007955
591	SNRPG	0.0291231	0.0939329	3.22537	0.0100666	0.0385715	4	ENSDARG00000078085
592	eif4bb	0.0898508	0.288224	3.20781	2.01709e-06	2.25081e-05	4	ENSDARG00000010194
593	snrpf	0.0411922	0.132096	3.20681	0.0018371	0.00983362	4	ENSDARG00000036570
594	cdk6	0.0790924	0.253169	3.20094	5.3901e-06	5.4391e-05	4	ENSDARG00000070228
595	cct7	0.0305535	0.0972558	3.18313	0.00391541	0.0181486	4	ENSDARG00000007385
596	nhp2	0.0247004	0.0782759	3.16901	0.0108612	0.0406138	4	ENSDARG00000069422
597	hmga1a	0.216695	0.685536	3.1636	6.89801e-13	1.42626e-11	4	ENSDARG00000028335
598	ssrp1a	0.0351735	0.111029	3.15661	0.00370826	0.0174961	4	ENSDARG00000037397
599	bahcc1	0.0448858	0.141241	3.14667	0.0012971	0.0072755	4	ENSDARG00000080009
600	CU302436.4	0.0199578	0.0627196	3.14261	0.0113217	0.0417079	4	ENSDARG00000091905
601	tma7	0.0506656	0.158508	3.12852	0.000491235	0.00310184	4	ENSDARG00000071670
602	lmo2	0.0305109	0.0949958	3.1135	0.00391541	0.0181486	4	ENSDARG00000095019
603	rpl23a	0.568404	1.76518	3.1055	5.63586e-23	7.92402e-21	4	ENSDARG00000006316
604	ndufab1b	0.0285693	0.0884669	3.09658	0.00756512	0.0303902	4	ENSDARG00000014915
605	CABZ01045618.2	0.170643	0.528093	3.09472	2.32175e-09	3.44829e-08	4	ENSDARG00000087504
606	zgc:110425	0.035187	0.10876	3.09093	0.00370827	0.0174961	4	ENSDARG00000058479
607	tufm	0.0333006	0.102547	3.07942	0.00701074	0.0288219	4	ENSDARG00000041088
608	INCENP	0.0419659	0.127619	3.04102	0.0018371	0.00983362	4	ENSDARG00000077270
609	ncl	0.134016	0.407288	3.0391	1.69377e-07	2.08899e-06	4	ENSDARG00000002710
610	abce1	0.0285479	0.0867233	3.03782	0.00756513	0.0303902	4	ENSDARG00000007216
611	ptges3b	0.0404009	0.122185	3.02431	0.00343639	0.0164627	4	ENSDARG00000058831
612	pa2g4b	0.034416	0.103596	3.01012	0.00913645	0.0354207	4	ENSDARG00000070657
613	anxa5b	0.0619049	0.183259	2.96033	0.000176985	0.00126529	4	ENSDARG00000016470
614	eif2s2	0.0997367	0.29396	2.94736	1.13924e-05	0.00010538	4	ENSDARG00000053047
615	pno1	0.0354676	0.104363	2.9425	0.00370828	0.0174961	4	ENSDARG00000008502
616	rpl13	0.571045	1.67921	2.9406	1.03489e-20	9.09413e-19	4	ENSDARG00000030585
617	cct3	0.0806776	0.236134	2.92689	5.5585e-05	0.000444048	4	ENSDARG00000016173
618	kri1	0.0317601	0.0928986	2.92501	0.0131422	0.0477986	4	ENSDARG00000075380
619	cct2	0.142946	0.417668	2.92185	1.57012e-07	1.94787e-06	4	ENSDARG00000041754
620	RPS17L	0.638418	1.86496	2.92122	2.87566e-21	3.05137e-19	4	ENSDARG00000046157
621	aspm	0.0314472	0.0908075	2.88762	0.0131422	0.0477986	4	ENSDARG00000071442
622	hmgn2	0.743984	2.14605	2.88454	2.39717e-21	2.80868e-19	4	ENSDARG00000093817
623	snoU83B	0.450547	1.29576	2.87597	3.11258e-18	1.64111e-16	4	ENSDARG00000083950
624	TAF15	0.0545853	0.156672	2.87022	0.00136473	0.00763453	4	ENSDARG00000070019
625	h2afvb	0.169303	0.485133	2.86547	3.41353e-08	4.64461e-07	4	ENSDARG00000042502
626	rpl3	0.16772	0.479977	2.86178	2.74127e-08	3.77865e-07	4	ENSDARG00000003599
627	banf1	0.0782465	0.221433	2.82995	0.000201534	0.00140276	4	ENSDARG00000037009
628	abcf1	0.0776845	0.219182	2.82143	0.000165417	0.00119474	4	ENSDARG00000031795
629	gspt1l	0.048863	0.137393	2.8118	0.00335908	0.0162112	4	ENSDARG00000014123
630	srsf6a	0.0483807	0.134797	2.78618	0.00645098	0.0267292	4	ENSDARG00000013729
631	eif3s6ip	0.0776544	0.215944	2.78084	0.000165417	0.00119474	4	ENSDARG00000006729
632	rps4x	1.24106	3.43644	2.76894	1.57576e-22	1.95487e-20	4	ENSDARG00000014690
633	HNRNPAB	0.10205	0.281267	2.75618	4.59746e-05	0.000371496	4	ENSDARG00000017568
634	usp10	0.0424704	0.116784	2.74977	0.00749256	0.0302726	4	ENSDARG00000076116
635	LIG1	0.100376	0.27592	2.74886	2.5148e-05	0.000216478	4	ENSDARG00000060041
636	NA	0.134042	0.367819	2.74406	6.96096e-06	6.90345e-05	4	ENSDARG00000095807
637	zcchc7	0.0356803	0.0978938	2.74364	0.00913647	0.0354207	4	ENSDARG00000055443
638	rps7	0.753448	2.05879	2.73249	2.1097e-19	1.30863e-17	4	ENSDARG00000042566
639	cox5ab	0.0351532	0.0954769	2.71602	0.00913648	0.0354207	4	ENSDARG00000018119
640	gnb2l1	0.926489	2.50966	2.70878	4.09653e-20	3.32292e-18	4	ENSDARG00000041619
641	rps6	1.12072	3.02372	2.69801	8.33775e-21	7.64535e-19	4	ENSDARG00000019778
642	atpif1a	0.0590255	0.15905	2.69459	0.002109	0.0110096	4	ENSDARG00000067975
643	rpl15	0.816324	2.19573	2.68978	3.18504e-19	1.81548e-17	4	ENSDARG00000009285
644	cox7a3	0.0521234	0.139876	2.68355	0.00442502	0.0199946	4	ENSDARG00000054907
645	rpl18	0.87994	2.35732	2.67895	1.75321e-19	1.15547e-17	4	ENSDARG00000029533
646	cct5	0.0686763	0.183076	2.66578	0.000590115	0.00361788	4	ENSDARG00000045399
647	rps3a	1.00809	2.68333	2.6618	9.83991e-20	7.16179e-18	4	ENSDARG00000035692
648	rps10	1.00445	2.66883	2.65702	1.46083e-19	9.93838e-18	4	ENSDARG00000034897
649	NA	0.197955	0.52581	2.65621	3.65807e-08	4.94543e-07	4	ENSDARG00000082634
650	rps8a	0.351422	0.933451	2.65621	4.47534e-13	9.34504e-12	4	ENSDARG00000055996
651	rpl17	0.837908	2.22378	2.65397	5.94636e-19	3.30023e-17	4	ENSDARG00000057556
652	rps12	1.16885	3.09829	2.65073	3.5285e-20	2.97664e-18	4	ENSDARG00000036875
653	zgc:112425	0.478102	1.26175	2.63909	3.22043e-16	1.11342e-14	4	ENSDARG00000042049
654	eif2s1b	0.0675929	0.178082	2.63462	0.00377554	0.0176947	4	ENSDARG00000052178
655	syncripl	0.172692	0.454802	2.63361	7.94148e-07	9.20252e-06	4	ENSDARG00000026723
656	rpl7	1.01742	2.67033	2.62462	2.72411e-19	1.64147e-17	4	ENSDARG00000007320
657	rplp2l	1.16512	3.05653	2.62336	7.44e-20	5.81147e-18	4	ENSDARG00000011201
658	rps9	1.11258	2.89295	2.60022	1.98306e-19	1.26735e-17	4	ENSDARG00000011405
659	rpl5b	0.875554	2.27579	2.59926	4.28475e-18	2.20403e-16	4	ENSDARG00000015862
660	srsf1a	0.0581732	0.151014	2.59594	0.00362365	0.0172123	4	ENSDARG00000057691
661	rps27.2	0.298883	0.774148	2.59014	1.43211e-10	2.32332e-09	4	ENSDARG00000055475
662	setb	0.147171	0.381065	2.58928	5.06333e-06	5.18377e-05	4	ENSDARG00000003920
663	mdn1	0.0563004	0.145593	2.586	0.00304868	0.0149875	4	ENSDARG00000008976
664	srsf3b	0.0600943	0.154979	2.57893	0.00210901	0.0110096	4	ENSDARG00000059360
665	rpl35a	0.819553	2.10681	2.57069	2.63596e-17	1.11185e-15	4	ENSDARG00000088030
666	rpl7a	0.319216	0.818781	2.56497	9.59547e-11	1.581e-09	4	ENSDARG00000019230
667	rpl27	0.854554	2.19174	2.56478	1.5036e-17	6.47163e-16	4	ENSDARG00000015128
668	rps19	0.45307	1.1601	2.56052	1.18269e-14	3.28197e-13	4	ENSDARG00000030602
669	eef1b2	0.422003	1.07949	2.55802	3.95768e-14	9.9366e-13	4	ENSDARG00000044521
670	si:dkey-151g10.6	2.29222	5.83219	2.54434	4.36936e-21	4.38808e-19	4	ENSDARG00000092807
671	rps23	0.935451	2.3763	2.54027	9.73964e-18	4.46541e-16	4	ENSDARG00000021838
672	NA	0.119873	0.303886	2.53507	9.39572e-05	0.000720566	4	ENSDARG00000081926
673	rps5	1.04379	2.64603	2.53502	5.15472e-18	2.58841e-16	4	ENSDARG00000043453
674	rpl10a	0.956657	2.42512	2.53499	9.09959e-18	4.3616e-16	4	ENSDARG00000042905
675	rps24	1.01004	2.55793	2.53251	6.68885e-18	3.28065e-16	4	ENSDARG00000039347
676	rpl13a	0.478458	1.20903	2.52693	1.43254e-14	3.86544e-13	4	ENSDARG00000044093
677	prpf40a	0.0494935	0.125017	2.52594	0.006451	0.0267292	4	ENSDARG00000058467
678	rps25	0.891075	2.25016	2.52521	3.27058e-17	1.32647e-15	4	ENSDARG00000041811
679	ybx1	0.146693	0.370244	2.52394	1.53122e-05	0.000138006	4	ENSDARG00000004757
680	eif3ha	0.0992514	0.250064	2.5195	0.000283879	0.00190669	4	ENSDARG00000077242
681	rps13	0.713679	1.79137	2.51005	5.07006e-16	1.69726e-14	4	ENSDARG00000036298
682	rpl24	0.904987	2.27024	2.50858	5.03653e-17	2.00416e-15	4	ENSDARG00000015490
683	rpl38	0.519153	1.30223	2.50838	1.37257e-14	3.7594e-13	4	ENSDARG00000006413
684	khdrbs1b	0.0522456	0.130263	2.49327	0.00891839	0.0348313	4	ENSDARG00000070475
685	dnmt4	0.0530057	0.131948	2.48931	0.00442503	0.0199946	4	ENSDARG00000036791
686	nucks1a	0.107726	0.26708	2.47926	0.000430902	0.00281354	4	ENSDARG00000078473
687	EIF4G1	0.122984	0.3049	2.47919	5.81775e-05	0.000463005	4	ENSDARG00000006200
688	pcna	0.21205	0.523414	2.46835	1.71966e-07	2.10858e-06	4	ENSDARG00000054155
689	rpl37	0.393075	0.969723	2.46702	3.4956e-12	6.52409e-11	4	ENSDARG00000034291
690	rpl36a	1.25337	3.08855	2.46419	1.20547e-17	5.29655e-16	4	ENSDARG00000058105
691	RPL29	0.481839	1.18625	2.46192	1.18851e-13	2.72453e-12	4	ENSDARG00000077717
692	rplp1	2.11558	5.1953	2.45574	2.82096e-19	1.65261e-17	4	ENSDARG00000021864
693	cmyb	0.0671366	0.164626	2.4521	0.0021377	0.0111319	4	ENSDARG00000053666
694	rpl6	1.47363	3.59534	2.43979	9.43541e-18	4.42206e-16	4	ENSDARG00000058451
695	rpl35	1.12119	2.73145	2.43621	9.93399e-17	3.87978e-15	4	ENSDARG00000018334
696	faua	0.84473	2.05588	2.43377	8.11229e-16	2.59687e-14	4	ENSDARG00000014830
697	zgc:123194	0.162537	0.395556	2.43364	7.59398e-06	7.41468e-05	4	ENSDARG00000035423
698	rpl9	1.00327	2.44157	2.43361	2.66197e-16	9.51543e-15	4	ENSDARG00000037350
699	rps11	0.610926	1.48526	2.43117	1.44794e-14	3.86544e-13	4	ENSDARG00000053058
700	uba52	0.965185	2.34531	2.42991	2.97618e-16	1.04613e-14	4	ENSDARG00000041435
701	hnrnpa1	0.0532173	0.129192	2.42764	0.00891839	0.0348313	4	ENSDARG00000036675
702	rps14	1.16574	2.82638	2.42454	1.19589e-16	4.58569e-15	4	ENSDARG00000036629
703	eef1da	0.159487	0.386233	2.42172	1.06546e-05	9.94269e-05	4	ENSDARG00000008109
704	hnrnpa0b	0.164994	0.398829	2.41724	8.86969e-06	8.54163e-05	4	ENSDARG00000036162
705	rpl31	0.651414	1.56961	2.40954	2.95942e-14	7.61148e-13	4	ENSDARG00000053365
706	eif3k	0.0745063	0.179216	2.40538	0.00328385	0.0158845	4	ENSDARG00000068289
707	rpl11	0.883146	2.12125	2.40192	2.2282e-15	6.71326e-14	4	ENSDARG00000043509
708	rplp0	1.88027	4.49967	2.39309	1.15193e-17	5.169e-16	4	ENSDARG00000051783
709	etf1	0.0628482	0.150332	2.39198	0.0086821	0.0341565	4	ENSDARG00000043976
710	rps20	1.31996	3.15429	2.38969	1.56649e-16	5.8995e-15	4	ENSDARG00000036044
711	rps15a	0.945944	2.24876	2.37727	2.47526e-15	7.35258e-14	4	ENSDARG00000010160
712	rps16	0.605804	1.43932	2.37588	2.38448e-13	5.23841e-12	4	ENSDARG00000045487
713	cbx5	0.0615163	0.145909	2.37187	0.00799176	0.0316816	4	ENSDARG00000061187
714	rps21	0.628765	1.49083	2.37104	9.83254e-14	2.30409e-12	4	ENSDARG00000025850
715	rpl12	0.47829	1.13367	2.37025	1.74304e-12	3.37254e-11	4	ENSDARG00000006691
716	eif3d	0.0772872	0.182541	2.36186	0.00377159	0.0176947	4	ENSDARG00000021257
717	ilf3b	0.0543388	0.128192	2.35913	0.0105957	0.0400474	4	ENSDARG00000029394
718	rpl32	0.681869	1.60507	2.35393	7.39129e-14	1.77139e-12	4	ENSDARG00000054818
719	ran	0.307075	0.722224	2.35195	1.10452e-08	1.58465e-07	4	ENSDARG00000057026
720	ddx21	0.0741068	0.174076	2.34899	0.00289689	0.0144093	4	ENSDARG00000063626
721	rpl18a	1.40411	3.29215	2.34466	4.38881e-16	1.4929e-14	4	ENSDARG00000025073
722	eef2b	2.15367	5.02924	2.3352	3.13698e-17	1.29723e-15	4	ENSDARG00000003016
723	tomm70a	0.0755061	0.176043	2.33151	0.00328385	0.0158845	4	ENSDARG00000029639
724	si:dkeyp-13a3.7	0.269369	0.626502	2.32581	9.26086e-08	1.18371e-06	4	ENSDARG00000095752
725	rps27a	1.39437	3.23797	2.32217	1.37345e-15	4.19799e-14	4	ENSDARG00000032725
726	si:dkeyp-86f7.3	0.162952	0.378242	2.32119	3.56479e-05	0.00029716	4	ENSDARG00000087636
727	rpl4	0.821243	1.90621	2.32112	7.74059e-14	1.83426e-12	4	ENSDARG00000041182
728	rpl10	0.339318	0.786586	2.31814	3.67389e-09	5.38071e-08	4	ENSDARG00000025581
729	rps29	0.571411	1.31859	2.3076	1.21994e-12	2.42721e-11	4	ENSDARG00000041232
730	suclg1	0.0542495	0.125134	2.30664	0.0105958	0.0400474	4	ENSDARG00000052712
731	NA	0.132114	0.304342	2.30363	0.000331753	0.00218646	4	ENSDARG00000074242
732	hnrnpa0l	0.244862	0.562945	2.29903	9.21605e-07	1.06211e-05	4	ENSDARG00000036161
733	rpl8	1.27679	2.93367	2.2977	3.63099e-15	1.04901e-13	4	ENSDARG00000014867
734	tuba8l	0.252318	0.579737	2.29764	4.77223e-07	5.56057e-06	4	ENSDARG00000042708
735	rpl26	1.41405	3.24435	2.29437	2.51766e-15	7.37464e-14	4	ENSDARG00000039641
736	eif5b	0.142914	0.326663	2.28573	0.000296828	0.00198105	4	ENSDARG00000016548
737	hypk	0.0599036	0.136843	2.28438	0.0125589	0.0459041	4	ENSDARG00000059725
738	IDH2	0.0976752	0.222802	2.28105	0.00218994	0.01132	4	ENSDARG00000003795
739	kars	0.0850173	0.193751	2.27896	0.00547684	0.023718	4	ENSDARG00000044220
740	rpl39	1.20887	2.75388	2.27805	1.14125e-14	3.2092e-13	4	ENSDARG00000036316
741	rpl21	0.894915	2.03774	2.27702	1.1024e-13	2.55491e-12	4	ENSDARG00000010516
742	rps28	0.678007	1.54367	2.27677	1.29977e-12	2.56188e-11	4	ENSDARG00000035860
743	mdh1a	0.0826385	0.187982	2.27475	0.00468168	0.020743	4	ENSDARG00000017772
744	rps17	0.619141	1.40657	2.27181	1.7906e-12	3.43307e-11	4	ENSDARG00000035756
745	rpl36	1.03882	2.35649	2.26844	4.06169e-14	1.00778e-12	4	ENSDARG00000013012
746	eef1g	0.950333	2.15486	2.26748	1.30812e-13	2.96648e-12	4	ENSDARG00000056119
747	atp5o	0.105887	0.239133	2.25837	0.0030594	0.0150053	4	ENSDARG00000001788
748	eif4a1b	0.135835	0.30583	2.25148	0.00057917	0.00357703	4	ENSDARG00000003032
749	rps3	1.34912	3.03732	2.25134	1.78985e-14	4.7185e-13	4	ENSDARG00000046119
750	rpl23	1.13101	2.53716	2.24326	5.53179e-14	1.34098e-12	4	ENSDARG00000053457
751	rpl22	0.654008	1.4658	2.24125	2.68228e-12	5.05084e-11	4	ENSDARG00000070437
752	chd4a	0.0662851	0.147394	2.22363	0.0108143	0.0405106	4	ENSDARG00000063535
753	rps26l	1.65117	3.66923	2.2222	1.11726e-14	3.18419e-13	4	ENSDARG00000030408
754	eef1a1l1	3.97997	8.83455	2.21975	1.73551e-16	6.31069e-15	4	ENSDARG00000020850
755	rpl28	0.875904	1.94033	2.21523	1.0135e-12	2.05526e-11	4	ENSDARG00000005791
756	atp5g1	0.111626	0.247057	2.21326	0.00142754	0.00788436	4	ENSDARG00000056008
757	rpl34	0.869548	1.90968	2.19618	1.72636e-12	3.37119e-11	4	ENSDARG00000029500
758	anp32b	0.0714925	0.15618	2.18456	0.00869703	0.0341565	4	ENSDARG00000023330
759	rps15	1.07659	2.34243	2.17579	1.11198e-12	2.2335e-11	4	ENSDARG00000070849
760	atp5d	0.0977463	0.210973	2.15837	0.00557605	0.0238957	4	ENSDARG00000019404
761	rpsa	1.33125	2.87285	2.15801	3.56338e-13	7.59108e-12	4	ENSDARG00000019181
762	si:dkey-153m14.1	0.263895	0.567444	2.15026	3.29719e-06	3.47689e-05	4	ENSDARG00000096403
763	cfp	0.0927352	0.199255	2.14864	0.00486479	0.0214193	4	ENSDARG00000094451
764	rpl14	0.981377	2.10336	2.14327	3.74964e-12	6.93683e-11	4	ENSDARG00000036174
765	zgc:158409	0.111911	0.239743	2.14227	0.0024152	0.0123633	4	ENSDARG00000062326
766	syncrip	0.196427	0.420492	2.1407	6.22598e-05	0.000493632	4	ENSDARG00000040184
767	rpl30	0.7986	1.70879	2.13973	1.60491e-11	2.86843e-10	4	ENSDARG00000035871
768	rps18	1.00174	2.14059	2.13687	4.76857e-12	8.74514e-11	4	ENSDARG00000020153
769	rpl5a	0.669639	1.42825	2.13286	5.56086e-11	9.23453e-10	4	ENSDARG00000020197
770	cox6a1	0.0977087	0.208397	2.13284	0.00557605	0.0238957	4	ENSDARG00000022438
771	ptmab	0.598216	1.27393	2.12955	1.10867e-10	1.81255e-09	4	ENSDARG00000079193
772	ywhaqb	0.148741	0.316362	2.12693	0.000592364	0.00362115	4	ENSDARG00000023323
773	NA	0.0797328	0.169242	2.12261	0.0119682	0.0438211	4	ENSDARG00000080636
774	khdrbs1a	0.300229	0.634932	2.11483	2.16792e-06	2.36898e-05	4	ENSDARG00000052856
775	hsp90ab1	2.34975	4.94885	2.10611	1.42698e-13	3.19258e-12	4	ENSDARG00000029150
776	rps2	1.92739	4.04812	2.10031	4.23924e-13	8.94055e-12	4	ENSDARG00000077291
777	ccnd1	0.0929031	0.194717	2.09592	0.0048648	0.0214193	4	ENSDARG00000035750
778	atp5c1	0.138785	0.29019	2.09093	0.00108306	0.00617344	4	ENSDARG00000045514
779	atp5g3b	0.287718	0.598674	2.08077	8.06048e-06	7.79796e-05	4	ENSDARG00000009447
780	rps26	0.379979	0.784647	2.06497	1.80839e-07	2.20456e-06	4	ENSDARG00000037071
781	eif3i	0.182477	0.375665	2.0587	0.000220097	0.00151694	4	ENSDARG00000017445
782	eif3s10	0.164957	0.339367	2.0573	0.000664551	0.00399299	4	ENSDARG00000076815
783	mibp2	0.37139	0.763259	2.05514	2.12599e-07	2.54756e-06	4	ENSDARG00000042931
784	anxa2a	0.161324	0.329994	2.04554	0.000913408	0.00529224	4	ENSDARG00000003216
785	cox6c	0.105256	0.214696	2.03975	0.0046739	0.020743	4	ENSDARG00000038577
786	RPL37A	0.789192	1.60543	2.03427	3.92453e-10	6.17674e-09	4	ENSDARG00000042389
787	eif3ea	0.21807	0.441761	2.02577	0.000196301	0.00137868	4	ENSDARG00000090697
788	canx	0.167217	0.337826	2.02028	0.00173099	0.00931289	4	ENSDARG00000037488
789	cct4	0.127473	0.256845	2.0149	0.0028162	0.0141414	4	ENSDARG00000013475
790	gtpbp4	0.191858	0.384382	2.00347	0.000692078	0.00412314	4	ENSDARG00000018961
791	naca	0.265103	0.53095	2.00281	4.61675e-05	0.000371631	4	ENSDARG00000005513
792	rbm4.3	0.098378	0.195896	1.99126	0.00901866	0.0351578	4	ENSDARG00000022129
793	AL954137.2	0.436735	0.86904	1.98986	2.09264e-07	2.52193e-06	4	ENSDARG00000076532
794	seta	0.153394	0.30416	1.98286	0.00264687	0.0133546	4	ENSDARG00000031495
795	baz1b	0.139219	0.276018	1.98262	0.00594696	0.0249706	4	ENSDARG00000061394
796	rpl19	1.18945	2.35792	1.98236	2.35902e-10	3.79784e-09	4	ENSDARG00000013307
797	ola1	0.102154	0.20222	1.97957	0.00649555	0.026861	4	ENSDARG00000044565
798	pfn2	0.110056	0.217521	1.97647	0.00859417	0.0338787	4	ENSDARG00000003952
799	eif3ba	0.168149	0.331687	1.97258	0.00173099	0.00931289	4	ENSDARG00000059654
800	cirbp	0.561053	1.10667	1.97248	1.37017e-08	1.92646e-07	4	ENSDARG00000013351
801	mdh2	0.108963	0.214667	1.97009	0.00814723	0.0322373	4	ENSDARG00000043371
802	atp5a1	0.288758	0.563356	1.95096	2.72479e-05	0.000233601	4	ENSDARG00000010149
803	ATP5B	0.341508	0.663825	1.9438	7.46273e-06	7.32041e-05	4	ENSDARG00000070083
804	srsf5a	0.121455	0.233252	1.92049	0.00530047	0.0231707	4	ENSDARG00000029818
805	cox6b2	0.139351	0.265819	1.90755	0.00885166	0.0346992	4	ENSDARG00000037860
806	srsf11	0.134061	0.254652	1.89952	0.0113317	0.0417079	4	ENSDARG00000004342
807	gdi2	0.238598	0.45217	1.89511	0.000233678	0.00158977	4	ENSDARG00000005451
808	serbp1a	0.565157	1.06381	1.88232	1.05947e-07	1.33001e-06	4	ENSDARG00000074580
809	SERBP1	0.133219	0.247628	1.85881	0.0109067	0.0407119	4	ENSDARG00000087421
810	ywhaqa	0.164596	0.303681	1.84501	0.00352099	0.0168004	4	ENSDARG00000042539
811	eif5a	0.768037	1.41602	1.84369	8.46316e-08	1.08834e-06	4	ENSDARG00000017235
812	rps27.1	1.0161	1.86706	1.83748	4.14391e-08	5.53133e-07	4	ENSDARG00000023298
813	HNRNPA2B1	0.164766	0.299048	1.81499	0.00743667	0.0302195	4	ENSDARG00000011020
814	cct6a	0.268381	0.480444	1.79016	0.000998046	0.00573536	4	ENSDARG00000021252
815	junba	0.169388	0.302257	1.7844	0.00848231	0.0335004	4	ENSDARG00000074378
816	vdac2	0.190953	0.336811	1.76384	0.00457409	0.0203948	4	ENSDARG00000013623
817	tuba8l4	0.590384	1.03109	1.74647	3.53312e-06	3.70714e-05	4	ENSDARG00000006260
818	eif3f	0.232354	0.405104	1.74348	0.00375635	0.0176833	4	ENSDARG00000077533
819	eif3g	0.16502	0.286347	1.73523	0.0106539	0.0400688	4	ENSDARG00000016889
820	hdlbp	0.220109	0.381482	1.73315	0.00569452	0.0240195	4	ENSDARG00000009830
821	btf3	0.78515	1.3233	1.68541	7.00174e-06	6.90345e-05	4	ENSDARG00000035400
822	slc25a3b	0.263171	0.44304	1.68347	0.00456355	0.020391	4	ENSDARG00000025566
823	caprin1b	0.215286	0.356283	1.65493	0.00984318	0.0379511	4	ENSDARG00000054272
824	nme2b.2	0.795806	1.27862	1.6067	4.52637e-05	0.000368173	4	ENSDARG00000076892
825	hspa8	1.36754	2.16487	1.58304	2.30585e-05	0.000199304	4	ENSDARG00000068992
826	ppiaa	2.08343	3.25884	1.56417	1.92723e-05	0.000170064	4	ENSDARG00000009212
827	ppiab	0.75899	1.17946	1.55398	0.000157289	0.00114783	4	ENSDARG00000042247
828	rplp2	1.36211	1.99939	1.46786	0.000454273	0.0029182	4	ENSDARG00000022833
829	pabpc1a	1.66229	2.43476	1.4647	0.000443725	0.0028706	4	ENSDARG00000017219
830	NA	0.00382333	0.138457	36.2136	7.79155e-08	1.50756e-06	5	ENSDARG00000042090
831	CR385063.1	0.59598	17.3586	29.1261	0	0	5	ENSDARG00000044212
832	ba1	8.31004	211.284	25.4251	0	0	5	ENSDARG00000089087
833	nt5c2l1	0.00723638	0.17635	24.3699	9.91357e-09	2.40319e-07	5	ENSDARG00000034852
834	hbaa1	8.0144	176.194	21.9847	0	0	5	ENSDARG00000079078
835	si:ch211-250g4.3	0.189593	4.16408	21.9633	1.5909e-102	6.71043e-100	5	ENSDARG00000092945
836	aqp1a.1	0.0132137	0.227652	17.2285	8.00389e-10	2.25069e-08	5	ENSDARG00000023713
837	alas2	0.152635	2.24245	14.6916	1.2295e-62	3.24127e-60	5	ENSDARG00000038643
838	top1	0.0138599	0.199301	14.3797	9.20601e-08	1.76504e-06	5	ENSDARG00000086775
839	si:ch211-103n10.5	0.386113	5.3824	13.94	9.67796e-92	3.4018e-89	5	ENSDARG00000077504
840	blvrb	0.0219516	0.24392	11.1117	4.92121e-08	9.79136e-07	5	ENSDARG00000042310
841	zgc:92880	2.74084	29.1819	10.6471	5.69061e-117	3.00037e-114	5	ENSDARG00000069734
842	cahz	0.275424	2.9283	10.632	2.21131e-59	5.18184e-57	5	ENSDARG00000011166
843	slc4a1a	0.244844	2.42311	9.89654	7.46169e-52	1.57367e-49	5	ENSDARG00000012881
844	NA	0.0141139	0.135114	9.57311	0.000144703	0.00111787	5	ENSDARG00000095304
845	epb41b	0.0562731	0.516666	9.1814	1.29963e-14	7.21293e-13	5	ENSDARG00000029019
846	BX950188.1	0.0188367	0.171688	9.11455	1.94246e-05	0.000204634	5	ENSDARG00000044326
847	HBQ1	0.00921045	0.0790989	8.58795	0.00629665	0.0237561	5	ENSDARG00000045144
848	rhd	0.0123932	0.103651	8.36358	0.002698	0.0119539	5	ENSDARG00000002194
849	NA	2.79539	23.0327	8.23952	1.74185e-88	5.24795e-86	5	ENSDARG00000069735
850	dmtn	0.0170481	0.138562	8.12773	0.000347604	0.00217866	5	ENSDARG00000013110
851	sptb	0.0443969	0.360081	8.1105	1.99747e-10	6.38282e-09	5	ENSDARG00000030490
852	zgc:66433	0.0119559	0.0913171	7.63782	0.00177986	0.00840544	5	ENSDARG00000071697
853	SLC22A23	0.0110664	0.081054	7.32432	0.00925859	0.0324262	5	ENSDARG00000079638
854	nmt1b	0.0221833	0.160674	7.24301	4.64209e-05	0.000427518	5	ENSDARG00000057206
855	si:dkey-25o16.2	0.156818	1.13121	7.21351	1.14972e-26	1.21238e-24	5	ENSDARG00000096667
856	tspo	0.0907089	0.64701	7.13282	3.35683e-16	2.08222e-14	5	ENSDARG00000026655
857	klfd	0.0726647	0.496278	6.82969	5.25721e-12	2.26275e-10	5	ENSDARG00000017400
858	uros	0.0268234	0.179566	6.69438	0.000141527	0.0011014	5	ENSDARG00000027491
859	gp1bb	0.0139901	0.0904345	6.46417	0.0039157	0.0164179	5	ENSDARG00000074441
860	rhag	0.0754436	0.482066	6.38975	5.00456e-11	1.78892e-09	5	ENSDARG00000019253
861	add2	0.0353031	0.214814	6.08485	8.8861e-06	0.00010354	5	ENSDARG00000074581
862	tmod4	0.0272466	0.153786	5.64422	0.000609807	0.0034759	5	ENSDARG00000020890
863	akap7	0.031699	0.176564	5.57003	0.000361965	0.00223214	5	ENSDARG00000043843
864	blvra	0.0129474	0.069165	5.342	0.012998	0.0428326	5	ENSDARG00000059857
865	CU929240.1	0.0340749	0.180209	5.28862	0.000119394	0.000950955	5	ENSDARG00000061268
866	creg1	0.103946	0.543779	5.23133	4.10279e-11	1.51803e-09	5	ENSDARG00000063345
867	tubb1	0.0396384	0.206427	5.20776	1.73691e-05	0.000186895	5	ENSDARG00000053066
868	zgc:56095	0.0443335	0.226659	5.1126	1.0671e-05	0.000120467	5	ENSDARG00000018461
869	C10H8orf4	0.0347362	0.169563	4.88146	0.000119395	0.000950955	5	ENSDARG00000076858
870	igfbp1a	0.145205	0.692916	4.77198	1.41552e-12	6.35176e-11	5	ENSDARG00000014947
871	NA	0.0354047	0.163927	4.6301	0.000627084	0.00356474	5	ENSDARG00000069966
872	xpo7	0.0434274	0.200955	4.62738	0.000164629	0.00122255	5	ENSDARG00000005540
873	hmbsb	0.0330488	0.148404	4.49045	0.000361969	0.00223214	5	ENSDARG00000055991
874	ppox	0.0282656	0.117589	4.16016	0.00244071	0.0109988	5	ENSDARG00000025200
875	fth1a	0.986643	4.01377	4.0681	1.99129e-27	2.33313e-25	5	ENSDARG00000015551
876	NA	0.041879	0.169932	4.05769	0.00162833	0.00785848	5	ENSDARG00000090834
877	arl4aa	0.0305251	0.112847	3.69686	0.0136624	0.0442612	5	ENSDARG00000022934
878	bloc1s6	0.0420034	0.14728	3.50639	0.00527346	0.0208272	5	ENSDARG00000042933
879	nfe2	0.0534921	0.186949	3.4949	0.00208177	0.00969194	5	ENSDARG00000020606
880	metap2b	0.0412348	0.140945	3.41812	0.00433934	0.0176673	5	ENSDARG00000092768
881	si:ch211-113a14.18	0.043435	0.140337	3.23096	0.0063535	0.0239277	5	ENSDARG00000051735
882	gata1a	0.0390982	0.122798	3.14077	0.0111893	0.0373981	5	ENSDARG00000013477
883	pcbp2	0.0388509	0.119553	3.07722	0.0111893	0.0373981	5	ENSDARG00000013184
884	ACER2	0.067902	0.207752	3.05959	0.00332965	0.014215	5	ENSDARG00000077782
885	eif5	0.128826	0.390008	3.0274	1.9176e-05	0.000203227	5	ENSDARG00000003681
886	foxo3b	0.0583888	0.173151	2.96548	0.00353307	0.0150144	5	ENSDARG00000042904
887	hmbsa	0.0424191	0.117784	2.77668	0.0157527	0.0492184	5	ENSDARG00000008840
888	CU570976.1	0.0634182	0.173751	2.73977	0.00568975	0.0222216	5	ENSDARG00000059473
889	prdx2	0.229573	0.62238	2.71104	2.59891e-06	3.46906e-05	5	ENSDARG00000025350
890	ncoa4	0.0758805	0.201209	2.65166	0.00682151	0.0251954	5	ENSDARG00000021439
891	gstm	0.0786711	0.202473	2.57366	0.00883411	0.0317396	5	ENSDARG00000042533
892	kdm6bb	0.175005	0.443168	2.53232	0.000188358	0.00135118	5	ENSDARG00000056929
893	histh1l	0.108037	0.264766	2.4507	0.00683596	0.0252046	5	ENSDARG00000035519
894	zgc:92066	0.123706	0.266119	2.15122	0.0107835	0.0361563	5	ENSDARG00000031776
895	si:dkey-150i13.2	0.513219	0.953782	1.85843	0.00012794	0.000999355	5	ENSDARG00000071052
896	gpx1a	0.519592	0.922259	1.77497	0.00058342	0.00333451	5	ENSDARG00000018146
897	mibp2	0.407043	0.683908	1.68018	0.00361153	0.0152334	5	ENSDARG00000042931
898	tuba8l4	0.625213	1.00094	1.60096	0.00262111	0.0116623	5	ENSDARG00000006260
899	ccr7	0.00401249	0.345119	86.0113	2.27069e-15	1.5448e-13	6	ENSDARG00000044561
900	CU855733.1	0.00839231	0.497745	59.3097	1.14587e-22	1.42156e-20	6	ENSDARG00000088017
901	il2rb	0.024507	1.1359	46.3501	2.94903e-48	1.2439e-45	6	ENSDARG00000075720
902	cxcr3.1	0.00848499	0.390505	46.0231	2.62098e-17	2.21106e-15	6	ENSDARG00000007358
903	fosb	0.0269332	1.01294	37.6093	8.34957e-40	2.93487e-37	6	ENSDARG00000055751
904	si:dkey-25o1.5	0.0425763	1.35301	31.7784	4.56401e-51	2.40637e-48	6	ENSDARG00000094002
905	si:ch211-184m19.3	0.0608852	1.79026	29.4039	6.89353e-62	7.26923e-59	6	ENSDARG00000096655
906	TRBC2	0.0302143	0.674584	22.3267	6.51976e-24	9.82155e-22	6	ENSDARG00000091233
907	si:dkey-78o7.3	0.0301929	0.659359	21.8382	5.91381e-23	8.31482e-21	6	ENSDARG00000096482
908	dusp2	0.0431892	0.881058	20.4	1.87714e-30	4.39877e-28	6	ENSDARG00000036572
909	si:ch73-308b14.1	0.231473	4.43578	19.1633	5.7107e-88	1.20439e-84	6	ENSDARG00000095351
910	si:ch211-265g21.1	0.033149	0.63208	19.0678	2.69545e-21	3.15817e-19	6	ENSDARG00000096508
911	SATB1	0.0271408	0.492708	18.1538	4.58801e-17	3.58375e-15	6	ENSDARG00000062621
912	klf3	0.0307755	0.423409	13.758	9.78888e-14	6.45148e-12	6	ENSDARG00000015495
913	jdp2	0.0251382	0.328306	13.0601	3.53892e-10	2.01718e-08	6	ENSDARG00000020133
914	egr3	0.0248453	0.323957	13.039	2.51452e-09	1.35977e-07	6	ENSDARG00000089156
915	CR388416.1	0.111969	1.27996	11.4313	4.44055e-34	1.17064e-31	6	ENSDARG00000076953
916	CR936442.1	0.14448	1.50628	10.4255	1.8161e-37	5.47165e-35	6	ENSDARG00000009890
917	si:ch211-214p16.1	0.371463	3.7815	10.18	3.64948e-56	2.56559e-53	6	ENSDARG00000044129
918	zfp36l1a	0.0949559	0.953536	10.0419	2.58922e-24	4.20051e-22	6	ENSDARG00000016154
919	sla2	0.0333728	0.333922	10.0058	4.7141e-09	2.42489e-07	6	ENSDARG00000020788
920	ccr12.3	0.0182942	0.148706	8.12859	0.00011403	0.00229038	6	ENSDARG00000038541
921	egr1	0.103087	0.819749	7.95205	7.82643e-18	7.17649e-16	6	ENSDARG00000037421
922	gadd45ba	0.0498283	0.347339	6.97071	4.46935e-08	1.88517e-06	6	ENSDARG00000027744
923	arrdc3b	0.0625487	0.412895	6.60118	5.17866e-09	2.60043e-07	6	ENSDARG00000036028
924	fos	0.288822	1.90394	6.59207	6.1687e-30	1.30098e-27	6	ENSDARG00000031683
925	IER2	0.151719	0.996582	6.56861	1.24584e-19	1.38288e-17	6	ENSDARG00000086881
926	ccr9a	0.0662072	0.395002	5.96614	9.78233e-09	4.58465e-07	6	ENSDARG00000055186
927	abo	0.0887067	0.482189	5.43577	7.76028e-09	3.80615e-07	6	ENSDARG00000019207
928	prkacba	0.0328416	0.175191	5.33441	0.00056024	0.00837488	6	ENSDARG00000001782
929	si:dkey-238c7.13	0.429004	2.17693	5.07439	3.86742e-25	6.79699e-23	6	ENSDARG00000092191
930	CABZ01086220.1	0.0621417	0.30707	4.94145	9.2366e-06	0.000256316	6	ENSDARG00000035773
931	glcci1	0.0275729	0.131099	4.75461	0.0037591	0.0370464	6	ENSDARG00000008503
932	il2rga	0.0826968	0.379353	4.58728	3.00205e-06	9.74049e-05	6	ENSDARG00000068858
933	nr4a1	0.0968646	0.418815	4.32372	1.46588e-06	5.0681e-05	6	ENSDARG00000000796
934	id3	0.136613	0.57641	4.21928	3.0995e-08	1.33405e-06	6	ENSDARG00000054823
935	btg2	0.170128	0.715273	4.20432	1.06699e-09	5.92177e-08	6	ENSDARG00000020298
936	arl11	0.118286	0.490066	4.14306	1.24722e-07	4.7825e-06	6	ENSDARG00000036637
937	btg1	0.888765	3.55306	3.99775	1.04288e-22	1.37465e-20	6	ENSDARG00000027249
938	si:ch211-226m16.2	0.0958783	0.36505	3.80743	1.45793e-05	0.000389212	6	ENSDARG00000036785
939	zgc:101846	0.0743123	0.277387	3.73272	0.000569955	0.00837488	6	ENSDARG00000068995
940	b2m	0.834677	2.9604	3.54676	3.59172e-18	3.60711e-16	6	ENSDARG00000053136
941	tefa	0.0745088	0.255218	3.42534	0.00174073	0.0199522	6	ENSDARG00000039117
942	ptprc	0.234692	0.794677	3.38604	9.33385e-09	4.47388e-07	6	ENSDARG00000071437
943	mlf2	0.062278	0.209905	3.37045	0.00156203	0.0187177	6	ENSDARG00000034616
944	clk4a	0.0900016	0.293544	3.26155	0.000246564	0.00448279	6	ENSDARG00000089372
945	nfkbiaa	0.119834	0.382248	3.1898	5.42437e-05	0.00119753	6	ENSDARG00000005481
946	chd7	0.0920222	0.29267	3.18043	0.00097683	0.0126389	6	ENSDARG00000075211
947	rbm39a	0.0501101	0.158044	3.15393	0.00435227	0.0419553	6	ENSDARG00000011613
948	sf3b1	0.110719	0.346377	3.12843	0.000193297	0.00374003	6	ENSDARG00000056138
949	golgb1	0.0792582	0.243435	3.07142	0.00264639	0.027945	6	ENSDARG00000061951
950	peli1b	0.175479	0.538064	3.06626	4.93787e-06	0.000150927	6	ENSDARG00000044083
951	NA	0.172385	0.513242	2.9773	1.04476e-05	0.000286155	6	ENSDARG00000076847
952	si:busm1-266f07.2	0.203143	0.602638	2.96657	2.30173e-06	7.58492e-05	6	ENSDARG00000031745
953	RFTN1	0.0677119	0.200087	2.95497	0.00249304	0.0265547	6	ENSDARG00000086499
954	si:ch211-229i14.2	0.137768	0.39957	2.90031	8.88519e-05	0.00187389	6	ENSDARG00000086048
955	mcl1a	0.223625	0.646923	2.89289	1.69725e-06	5.7734e-05	6	ENSDARG00000009779
956	gtpbp4	0.195224	0.564588	2.892	8.74098e-06	0.000245796	6	ENSDARG00000018961
957	mhc1uba	0.180539	0.516696	2.86196	1.99109e-05	0.000512099	6	ENSDARG00000075963
958	rsl24d1	0.316254	0.898626	2.84147	5.53028e-08	2.28693e-06	6	ENSDARG00000040439
959	CU570983.1	0.1842	0.523392	2.84144	2.54925e-05	0.000610951	6	ENSDARG00000079808
960	zgc:136474	0.0863928	0.244612	2.8314	0.0044075	0.0420607	6	ENSDARG00000030440
961	mhc2dab	0.227749	0.642048	2.8191	6.34137e-06	0.000185749	6	ENSDARG00000079105
962	tagapb	0.113523	0.309709	2.72815	0.00184666	0.020716	6	ENSDARG00000043475
963	pik3r1	0.141625	0.381231	2.69184	0.00141465	0.0172456	6	ENSDARG00000038524
964	rasal3	0.108698	0.291774	2.68427	0.00333556	0.0336588	6	ENSDARG00000089933
965	il12rb2l	0.12806	0.339121	2.64813	0.000795893	0.0108293	6	ENSDARG00000074850
966	cd74b	0.36001	0.949172	2.63652	8.30157e-08	3.36693e-06	6	ENSDARG00000036628
967	arhgap30	0.172706	0.45513	2.63529	0.000293399	0.00511388	6	ENSDARG00000088344
968	kmt2a	0.098437	0.259015	2.63128	0.00431472	0.0419343	6	ENSDARG00000004537
969	arid4a	0.105742	0.273837	2.58966	0.00266332	0.027945	6	ENSDARG00000043873
970	NCKAP1L	0.107609	0.278251	2.58575	0.00298405	0.0308499	6	ENSDARG00000075748
971	fkbp5	0.126599	0.323722	2.55707	0.00179281	0.0203654	6	ENSDARG00000028396
972	CR388047.3	0.138987	0.349397	2.51388	0.00238847	0.0257005	6	ENSDARG00000086496
973	arhgef1b	0.172641	0.433203	2.50927	0.000569802	0.00837488	6	ENSDARG00000055837
974	sepp1a	0.130661	0.327076	2.50324	0.00349112	0.0350608	6	ENSDARG00000093549
975	ywhaqa	0.169149	0.404998	2.39434	0.00102091	0.0130365	6	ENSDARG00000042539
976	dusp1	0.201569	0.482513	2.39378	0.00082475	0.011079	6	ENSDARG00000007628
977	ANKRD11	0.450523	1.07262	2.38083	5.20178e-07	1.85941e-05	6	ENSDARG00000051886
978	b2ml	0.6979	1.60281	2.29662	1.46141e-07	5.50376e-06	6	ENSDARG00000015887
979	mhc1zba	0.173704	0.396192	2.28084	0.00389797	0.0380594	6	ENSDARG00000036588
980	pnrc2	1.05939	2.34557	2.21408	8.96339e-08	3.56675e-06	6	ENSDARG00000053291
981	cxcr4b	1.28908	2.81453	2.18336	1.0413e-07	4.06686e-06	6	ENSDARG00000041959
982	mknk2b	0.235843	0.507111	2.15021	0.00201411	0.0222395	6	ENSDARG00000015164
983	rps17	0.683104	1.46049	2.13802	1.96687e-06	6.58433e-05	6	ENSDARG00000035756
984	txnipa	0.395435	0.805511	2.03703	0.000220129	0.00414511	6	ENSDARG00000036107
985	rpl13a	0.548838	1.10888	2.02042	2.19283e-05	0.000557191	6	ENSDARG00000044093
986	acin1a	0.581692	1.14525	1.96882	3.02294e-05	0.000708375	6	ENSDARG00000054290
987	rpl37	0.449319	0.881254	1.96131	0.000143041	0.00284597	6	ENSDARG00000034291
988	rab44	0.293909	0.572259	1.94706	0.0036166	0.0359783	6	ENSDARG00000028389
989	rps8a	0.411618	0.797511	1.9375	0.000721327	0.0100728	6	ENSDARG00000055996
990	rps26	0.413661	0.801318	1.93713	0.000464347	0.00746688	6	ENSDARG00000037071
991	rpl7a	0.370179	0.711692	1.92256	0.00202473	0.0222404	6	ENSDARG00000019230
992	rpl23	1.26465	2.36926	1.87345	2.30704e-05	0.000559257	6	ENSDARG00000053457
993	rps9	1.30063	2.4239	1.86364	2.26095e-05	0.000558052	6	ENSDARG00000011405
994	rps28	0.762331	1.41234	1.85266	0.000109902	0.00227239	6	ENSDARG00000035860
995	rpl36	1.16741	2.15335	1.84455	4.86492e-05	0.00111523	6	ENSDARG00000013012
996	rpl7	1.19545	2.18782	1.83012	5.32424e-05	0.00119753	6	ENSDARG00000007320
997	rpl26	1.59828	2.88588	1.80562	5.80279e-05	0.00124878	6	ENSDARG00000039641
998	rps18	1.11017	2.00182	1.80316	0.000112955	0.00229038	6	ENSDARG00000020153
999	uba52	1.1098	1.9974	1.79978	0.000112501	0.00229038	6	ENSDARG00000041435
1000	rpl32	0.77777	1.38373	1.7791	0.000241422	0.00442746	6	ENSDARG00000054818
1001	rps7	0.900435	1.59084	1.76675	0.000314844	0.00539842	6	ENSDARG00000042566
1002	rps16	0.693482	1.22461	1.76589	0.000541004	0.00829061	6	ENSDARG00000045487
1003	rps26l	1.85438	3.2728	1.7649	9.29457e-05	0.00194082	6	ENSDARG00000030408
1004	rpl5b	1.03049	1.81111	1.75753	0.000267387	0.00469933	6	ENSDARG00000015862
1005	rpl15	0.971789	1.69936	1.74869	0.000214983	0.00408468	6	ENSDARG00000009285
1006	ptmaa	0.538812	0.939506	1.74366	0.000738355	0.0101777	6	ENSDARG00000021113
1007	rpl35	1.29492	2.25746	1.74332	0.000257699	0.00463171	6	ENSDARG00000018334
1008	rps14	1.34562	2.32784	1.72994	0.000229316	0.00424235	6	ENSDARG00000036629
1009	rps27.1	1.08859	1.8795	1.72654	0.000309803	0.00535552	6	ENSDARG00000023298
1010	rpl36a	1.45435	2.50787	1.72439	0.000200297	0.00384023	6	ENSDARG00000058105
1011	rpl31	0.751443	1.28623	1.71168	0.000630537	0.00901251	6	ENSDARG00000053365
1012	RPL37A	0.868356	1.48631	1.71164	0.000725968	0.0100728	6	ENSDARG00000042389
1013	rps15a	1.08716	1.85635	1.70752	0.000575798	0.00837488	6	ENSDARG00000010160
1014	snoU83B	0.549749	0.937963	1.70617	0.00173428	0.0199522	6	ENSDARG00000083950
1015	faua	0.97841	1.65845	1.69505	0.000560377	0.00837488	6	ENSDARG00000014830
1016	rplp2l	1.38103	2.33863	1.69339	0.000513804	0.00808667	6	ENSDARG00000011201
1017	rpl18a	1.60936	2.71529	1.68718	0.000340004	0.00569102	6	ENSDARG00000025073
1018	rpl12	0.550017	0.926915	1.68525	0.00173428	0.0199522	6	ENSDARG00000006691
1019	rps2	2.14343	3.59762	1.67844	0.000329403	0.00555769	6	ENSDARG00000077291
1020	rpl30	0.893	1.49261	1.67146	0.000915679	0.0120698	6	ENSDARG00000035871
1021	rps23	1.09935	1.8373	1.67126	0.000632457	0.00901251	6	ENSDARG00000021838
1022	rpl8	1.45651	2.4329	1.67036	0.000541382	0.00829061	6	ENSDARG00000014867
1023	rpl28	0.988983	1.65101	1.6694	0.000962331	0.0125281	6	ENSDARG00000005791
1024	rpl21	1.01893	1.69163	1.6602	0.00102611	0.0130365	6	ENSDARG00000010516
1025	rpl13	0.704267	1.16713	1.65722	0.00179609	0.0203654	6	ENSDARG00000030585
1026	rps5	1.22706	2.03288	1.65671	0.000718311	0.0100728	6	ENSDARG00000043453
1027	rpsa	1.49417	2.46538	1.65	0.000596335	0.00861418	6	ENSDARG00000019181
1028	rpl27	1.00952	1.65254	1.63695	0.00142326	0.0172509	6	ENSDARG00000015128
1029	rps20	1.52639	2.49835	1.63677	0.00101285	0.013025	6	ENSDARG00000036044
1030	rpl9	1.16719	1.89928	1.62722	0.00159714	0.0188842	6	ENSDARG00000037350
1031	rplp1	2.46963	3.99243	1.61661	0.000657722	0.00930963	6	ENSDARG00000021864
1032	rpl11	1.02422	1.65487	1.61574	0.00194943	0.0217531	6	ENSDARG00000043509
1033	rpl39	1.38061	2.23053	1.61562	0.00131352	0.0162001	6	ENSDARG00000036316
1034	rpl10a	1.12794	1.81797	1.61176	0.00168316	0.019721	6	ENSDARG00000042905
1035	rpl24	1.06516	1.6932	1.58962	0.00265013	0.027945	6	ENSDARG00000015490
1036	rps3a	1.21013	1.90042	1.57043	0.00353834	0.0353666	6	ENSDARG00000035692
1037	rps24	1.19439	1.86628	1.56254	0.0031886	0.0323305	6	ENSDARG00000039347
1038	rplp2	1.40337	2.18608	1.55774	0.00371312	0.0367651	6	ENSDARG00000022833
1039	si:dkey-151g10.6	2.71539	4.22909	1.55746	0.00183034	0.0206427	6	ENSDARG00000092807
1040	rpl18	1.05956	1.6472	1.5546	0.00435667	0.0419553	6	ENSDARG00000029533
1041	rpl17	1.00604	1.56255	1.55316	0.00438346	0.0420215	6	ENSDARG00000057556
1042	rps3	1.54296	2.38113	1.54322	0.00381089	0.0373822	6	ENSDARG00000046119
1043	rpl19	1.31452	2.02755	1.54242	0.00473485	0.0449811	6	ENSDARG00000013307
1044	rps4x	1.51408	2.2982	1.51788	0.00488613	0.0462101	6	ENSDARG00000014690
1045	si:dkey-40i22.5	0.000326156	1.39309	4271.24	4.62679e-38	7.50608e-36	7	ENSDARG00000092151
1046	myl9a	0.00196182	3.7322	1902.42	0	0	7	ENSDARG00000038123
1047	zgc:172244	0.0148051	15.8146	1068.19	0	0	7	ENSDARG00000039100
1048	lad1	0.0175462	12.3233	702.335	0	0	7	ENSDARG00000022698
1049	NA	0.00127292	0.781258	613.752	4.21999e-19	3.55999e-17	7	ENSDARG00000069190
1050	myh11b	0.00910288	4.67841	513.948	0	0	7	ENSDARG00000006281
1051	SH2D6	0.00620783	2.43841	392.795	1.89819e-53	4.00328e-51	7	ENSDARG00000090607
1052	TNFRSF11B	0.00633078	2.16905	342.62	6.33544e-49	1.21468e-46	7	ENSDARG00000034243
1053	NA	0.00912306	2.90598	318.531	3.07316e-59	8.10161e-57	7	ENSDARG00000073844
1054	tuft1a	0.00323892	0.828639	255.838	7.93492e-20	7.27598e-18	7	ENSDARG00000061242
1055	si:dkey-284p5.3	0.00479175	1.17439	245.086	2.0701e-28	2.91056e-26	7	ENSDARG00000095638
1056	smtnl	0.00822384	1.2048	146.501	1.62393e-28	2.44633e-26	7	ENSDARG00000055632
1057	CYTH2	0.021669	3.07205	141.772	1.51974e-56	3.56125e-54	7	ENSDARG00000028800
1058	bcl2l13	0.0334082	4.4712	133.835	0	0	7	ENSDARG00000062370
1059	ptprjb	0.00791798	1.02019	128.845	5.96915e-24	6.29447e-22	7	ENSDARG00000091539
1060	sox8	0.0104223	1.10803	106.313	2.47774e-24	2.75029e-22	7	ENSDARG00000037782
1061	myl9b	0.014312	1.2474	87.1577	2.79283e-26	3.46476e-24	7	ENSDARG00000008030
1062	si:ch211-243g18.2	0.00901579	0.682716	75.7245	1.51137e-14	9.96088e-13	7	ENSDARG00000044261
1063	hmgn3	0.0115221	0.746663	64.8025	3.50036e-15	2.63652e-13	7	ENSDARG00000036754
1064	sc:d173	0.0109591	0.702986	64.1466	3.80163e-14	2.29076e-12	7	ENSDARG00000079175
1065	cav1	0.0183396	1.1443	62.3949	3.97786e-22	3.99491e-20	7	ENSDARG00000052004
1066	lrmp	0.0145723	0.764361	52.4529	1.71882e-14	1.09849e-12	7	ENSDARG00000045574
1067	plecb	0.0752105	3.49421	46.4591	2.88438e-48	5.0693e-46	7	ENSDARG00000021987
1068	krt18	0.0216661	0.861594	39.7669	5.51188e-16	4.47099e-14	7	ENSDARG00000018404
1069	plcg2	0.161382	5.67763	35.1813	0	0	7	ENSDARG00000068763
1070	calm2b	0.0282598	0.864162	30.5792	1.7959e-13	9.71767e-12	7	ENSDARG00000031427
1071	gata1b	0.0133889	0.360818	26.949	7.57649e-07	2.3849e-05	7	ENSDARG00000059130
1072	icn	1.17627	28.9172	24.5839	0	0	7	ENSDARG00000009978
1073	sdc4	0.0165572	0.389022	23.4956	1.79808e-06	5.41735e-05	7	ENSDARG00000059906
1074	ehbp1l1b	0.0209713	0.451604	21.5344	3.75881e-07	1.2583e-05	7	ENSDARG00000079895
1075	pbxip1b	0.112073	2.32964	20.7867	1.73116e-27	2.28188e-25	7	ENSDARG00000011824
1076	emp2	0.0238867	0.489651	20.4989	5.39821e-08	1.9629e-06	7	ENSDARG00000044588
1077	gata1a	0.032513	0.596811	18.3561	1.64149e-09	7.03502e-08	7	ENSDARG00000013477
1078	capns1b	0.0594659	1.06931	17.9819	1.02639e-14	6.98276e-13	7	ENSDARG00000013804
1079	btk	0.0699114	1.22654	17.5442	6.20153e-16	4.84408e-14	7	ENSDARG00000004433
1080	foxp1b	0.0683171	1.15874	16.9612	5.6155e-15	3.9477e-13	7	ENSDARG00000014181
1081	hsp90b1	0.140048	2.33481	16.6715	7.43433e-25	8.71056e-23	7	ENSDARG00000003570
1082	SIK1	0.0487211	0.804824	16.519	2.82491e-11	1.41851e-09	7	ENSDARG00000058606
1083	svila	0.0608279	0.981437	16.1347	1.79701e-13	9.71767e-12	7	ENSDARG00000055075
1084	ak1	0.0410847	0.619582	15.0806	1.13123e-08	4.41807e-07	7	ENSDARG00000001950
1085	tspan2	0.0274559	0.408261	14.8697	1.42904e-06	4.3679e-05	7	ENSDARG00000003754
1086	calm3a	0.12399	1.82757	14.7396	2.32339e-21	2.22728e-19	7	ENSDARG00000034187
1087	zbtb4	0.0215695	0.294405	13.6491	6.72803e-05	0.00163097	7	ENSDARG00000061827
1088	mvp	0.0687046	0.882581	12.846	9.12342e-11	4.47472e-09	7	ENSDARG00000021242
1089	ckbb	0.141583	1.79252	12.6605	3.81348e-19	3.35109e-17	7	ENSDARG00000043257
1090	anxa11a	0.0551515	0.693091	12.567	1.09956e-08	4.37541e-07	7	ENSDARG00000077383
1091	kita	0.0364324	0.449272	12.3317	6.89592e-06	0.000191362	7	ENSDARG00000043317
1092	add2	0.03966	0.473739	11.945	1.07732e-06	3.34129e-05	7	ENSDARG00000074581
1093	pdia2	0.0843617	0.961546	11.3979	9.84592e-12	5.06464e-10	7	ENSDARG00000018263
1094	ralbp1	0.0878824	0.965457	10.9858	1.76533e-10	8.2735e-09	7	ENSDARG00000078653
1095	RGS13	0.123972	1.33068	10.7337	4.58576e-15	3.33495e-13	7	ENSDARG00000007265
1096	adrbk2	0.0501368	0.531527	10.6015	4.88711e-06	0.000139283	7	ENSDARG00000013007
1097	grna	0.0514607	0.500983	9.73525	5.91046e-06	0.000166202	7	ENSDARG00000004954
1098	ccnd1	0.0896785	0.861448	9.60595	1.85512e-09	7.67148e-08	7	ENSDARG00000035750
1099	tpm4a	0.0786397	0.744478	9.46696	2.73814e-07	9.46677e-06	7	ENSDARG00000023963
1100	pik3cg	0.0777319	0.734121	9.44427	2.86282e-08	1.05924e-06	7	ENSDARG00000017757
1101	ptpn6	0.146615	1.37205	9.35821	8.98912e-14	5.26612e-12	7	ENSDARG00000013916
1102	grb2b	0.148487	1.33749	9.00747	1.07779e-13	6.14341e-12	7	ENSDARG00000038059
1103	rgs13	0.106257	0.925941	8.71414	1.66786e-09	7.03502e-08	7	ENSDARG00000017653
1104	arl4aa	0.0316632	0.266848	8.42771	0.0027238	0.0486822	7	ENSDARG00000022934
1105	map7d3	0.0562842	0.471175	8.37136	7.66579e-05	0.00183718	7	ENSDARG00000060771
1106	zgc:153867	0.214699	1.7626	8.20963	2.79408e-14	1.73315e-12	7	ENSDARG00000033738
1107	klfd	0.0917973	0.744399	8.10916	1.35163e-07	4.83149e-06	7	ENSDARG00000017400
1108	ucp2	0.0877531	0.673572	7.67576	4.81875e-06	0.000139216	7	ENSDARG00000043154
1109	atp2a3	0.0762903	0.584506	7.66161	1.05267e-05	0.000284625	7	ENSDARG00000060978
1110	gse1	0.0417286	0.312727	7.49432	0.000900775	0.017922	7	ENSDARG00000062020
1111	calm1a	0.0406554	0.303895	7.47491	0.000900776	0.017922	7	ENSDARG00000021811
1112	ppp3ccb	0.113883	0.839807	7.37428	1.78788e-07	6.28439e-06	7	ENSDARG00000057456
1113	ERO1LB	0.0600115	0.417342	6.95437	0.000102717	0.00243406	7	ENSDARG00000030004
1114	abhd2a	0.175963	1.18393	6.72828	5.86147e-10	2.63018e-08	7	ENSDARG00000025797
1115	kif5ba	0.0625568	0.406943	6.50518	0.000135555	0.00314161	7	ENSDARG00000074131
1116	mlec	0.0545991	0.353144	6.46794	0.00280863	0.0497764	7	ENSDARG00000059630
1117	hif1ab	0.170159	0.981223	5.7665	4.22922e-07	1.39366e-05	7	ENSDARG00000034293
1118	si:ch73-308b14.1	0.467326	2.6489	5.66821	1.17195e-12	6.17911e-11	7	ENSDARG00000095351
1119	cpne1	0.0739603	0.410745	5.55359	0.00194479	0.0359785	7	ENSDARG00000075536
1120	rtn4a	0.112851	0.625629	5.54386	3.23952e-05	0.00081335	7	ENSDARG00000044601
1121	tagln2	0.319454	1.69417	5.30334	4.73072e-10	2.16893e-08	7	ENSDARG00000033466
1122	slc38a5a	0.0697901	0.364963	5.22944	0.00145089	0.0280728	7	ENSDARG00000009901
1123	actn1	0.0678321	0.348002	5.13035	0.00117913	0.023241	7	ENSDARG00000007219
1124	stat2	0.100129	0.498813	4.98168	0.000384492	0.00802866	7	ENSDARG00000031647
1125	AIM1L	0.136774	0.681222	4.98064	3.08732e-05	0.000784477	7	ENSDARG00000005901
1126	atf4b2	0.103755	0.499261	4.81194	0.000461293	0.00953792	7	ENSDARG00000038141
1127	spen	0.0796473	0.379685	4.76708	0.00255625	0.046078	7	ENSDARG00000074245
1128	rab2a	0.106377	0.489803	4.60439	0.000550081	0.011155	7	ENSDARG00000020261
1129	mef2aa	0.0766019	0.347829	4.54073	0.00213475	0.0391495	7	ENSDARG00000031756
1130	sec61g	0.0970612	0.430626	4.43664	0.00152297	0.0289364	7	ENSDARG00000018637
1131	sptbn2	0.145245	0.616756	4.2463	0.000215537	0.00488783	7	ENSDARG00000053956
1132	rgl2	0.102628	0.386044	3.7616	0.00193776	0.0359785	7	ENSDARG00000007727
1133	mcl1a	0.239237	0.800522	3.34615	0.000243598	0.00540789	7	ENSDARG00000009779
1134	hck	0.280025	0.903477	3.22641	0.000321454	0.00698913	7	ENSDARG00000058647
1135	arl6ip1	0.259224	0.762981	2.94333	0.00152044	0.0289364	7	ENSDARG00000054578
1136	b2m	0.938867	2.67434	2.84847	1.00081e-05	0.000274117	7	ENSDARG00000053136
1137	krt8	0.391167	1.09257	2.7931	0.000367778	0.00782454	7	ENSDARG00000058358
1138	NA	0.0284438	0.53916	18.9553	1.02088e-11	1.02525e-09	8	ENSDARG00000069966
1139	NA	0.0155817	0.262042	16.8173	9.56646e-06	0.000403513	8	ENSDARG00000095304
1140	urod	0.0175856	0.198672	11.2975	0.000149434	0.00411418	8	ENSDARG00000006818
1141	si:ch211-103n10.5	0.589554	6.59316	11.1833	1.25293e-43	8.80807e-41	8	ENSDARG00000077504
1142	NA	3.35321	35.4487	10.5716	1.25308e-62	2.64274e-59	8	ENSDARG00000069735
1143	hmbsa	0.0366837	0.384477	10.4809	1.17654e-06	5.7705e-05	8	ENSDARG00000008840
1144	epb41b	0.0716676	0.72282	10.0857	2.80059e-10	2.0367e-08	8	ENSDARG00000029019
1145	zgc:110540	0.016579	0.164524	9.92361	0.00138277	0.027774	8	ENSDARG00000054929
1146	rrm2	0.0235649	0.228815	9.70997	5.59236e-05	0.00178701	8	ENSDARG00000020711
1147	ppox	0.0277609	0.256107	9.22546	0.000126979	0.00366847	8	ENSDARG00000025200
1148	znfl2a	0.0338953	0.308544	9.10284	4.41494e-05	0.00151123	8	ENSDARG00000008333
1149	C10H8orf4	0.0359105	0.324013	9.0228	7.32282e-06	0.000321747	8	ENSDARG00000076858
1150	slc4a1a	0.3335	2.95208	8.85182	2.07753e-26	7.30253e-24	8	ENSDARG00000012881
1151	hmbsb	0.033579	0.293938	8.75362	4.41495e-05	0.00151123	8	ENSDARG00000055991
1152	nmt1b	0.026598	0.228788	8.6017	9.80799e-05	0.00295501	8	ENSDARG00000057206
1153	si:ch211-113a14.18	0.0410816	0.341564	8.31427	1.93323e-05	0.00076928	8	ENSDARG00000051735
1154	tmod4	0.0303193	0.243137	8.01922	0.00140574	0.0279689	8	ENSDARG00000020890
1155	si:ch211-114n24.6	0.103434	0.828807	8.01293	8.53392e-11	7.19921e-09	8	ENSDARG00000036700
1156	tmem14c	0.0290817	0.230416	7.92308	0.00115704	0.024292	8	ENSDARG00000075180
1157	igfbp1a	0.153927	1.20883	7.85323	4.34372e-15	7.04684e-13	8	ENSDARG00000014947
1158	zgc:92880	3.98417	30.886	7.75217	5.49612e-44	5.79566e-41	8	ENSDARG00000069734
1159	cahz	0.402058	3.04597	7.57595	1.32195e-23	3.98286e-21	8	ENSDARG00000011166
1160	rhag	0.089721	0.644931	7.18819	2.29006e-08	1.42051e-06	8	ENSDARG00000019253
1161	uros	0.0326555	0.22751	6.96696	0.00169168	0.0327317	8	ENSDARG00000027491
1162	sptb	0.0583517	0.405527	6.9497	2.69505e-05	0.000979977	8	ENSDARG00000030490
1163	alas2	0.270295	1.82995	6.77019	7.14311e-18	1.67387e-15	8	ENSDARG00000038643
1164	si:dkey-25o16.2	0.199404	1.28523	6.44533	3.14358e-14	4.41987e-12	8	ENSDARG00000096667
1165	klfd	0.0906907	0.577006	6.36235	9.42352e-07	4.78274e-05	8	ENSDARG00000017400
1166	prdx3	0.0663859	0.413925	6.23514	1.11406e-05	0.000460695	8	ENSDARG00000032102
1167	hbaa1	18.5104	114.015	6.15951	5.36052e-34	2.82633e-31	8	ENSDARG00000079078
1168	ba1	21.307	126.941	5.95771	2.48802e-32	1.04945e-29	8	ENSDARG00000089087
1169	tspo	0.116517	0.692747	5.94545	9.39533e-08	5.66136e-06	8	ENSDARG00000026655
1170	h2afva	0.0595228	0.348756	5.8592	0.000179209	0.00472439	8	ENSDARG00000068820
1171	anp32b	0.072664	0.406641	5.59618	2.17785e-05	0.000850571	8	ENSDARG00000023330
1172	zgc:56095	0.0516774	0.273103	5.28477	0.00226757	0.0423212	8	ENSDARG00000018461
1173	prdx2	0.231455	1.11578	4.82071	4.49522e-10	3.16014e-08	8	ENSDARG00000025350
1174	fth1a	1.09415	5.19194	4.7452	6.48784e-18	1.67387e-15	8	ENSDARG00000015551
1175	CU570976.1	0.0644631	0.297774	4.61929	0.00133653	0.0271727	8	ENSDARG00000059473
1176	si:ch211-250g4.3	0.462146	2.00307	4.33428	7.51138e-12	7.92075e-10	8	ENSDARG00000092945
1177	tuba8l4	0.59168	2.46992	4.17441	2.5304e-12	2.96479e-10	8	ENSDARG00000006260
1178	ap2m1a	0.115915	0.462971	3.99404	0.000172992	0.00461822	8	ENSDARG00000002790
1179	histh1l	0.110415	0.415716	3.76504	0.00181979	0.0348903	8	ENSDARG00000035519
1180	CR385063.1	1.82641	5.96089	3.26372	5.89317e-11	5.17862e-09	8	ENSDARG00000044212
1181	LIG1	0.11765	0.3762	3.19762	0.00254322	0.0470496	8	ENSDARG00000060041
1182	h3f3a	0.192538	0.548074	2.84657	0.000968722	0.0212816	8	ENSDARG00000020504
1183	ndrg1a	0.0353421	0.293824	8.31372	1.81025e-07	3.18151e-06	9	ENSDARG00000032849
1184	sepp1a	0.121604	0.519545	4.27245	4.39281e-07	7.35272e-06	9	ENSDARG00000093549
1185	atp1b1a	0.200317	0.696344	3.47622	5.1426e-07	8.53996e-06	9	ENSDARG00000013144
1186	AC024175.17	1.58304	5.48612	3.46556	1.55972e-17	3.65494e-15	9	ENSDARG00000082753
1187	AC024175.4	215.14	614.981	2.85852	2.48691e-12	1.21974e-10	9	ENSDARG00000080337
1188	mmp9	0.061126	1.19606	19.5671	6.2966e-62	6.63976e-59	10	ENSDARG00000042816
1189	CABZ01088134.1	0.00475656	0.0789415	16.5963	5.50569e-05	0.000652332	10	ENSDARG00000033587
1190	si:dkey-88j15.4	0.010886	0.168349	15.4648	1.41403e-09	4.58799e-08	10	ENSDARG00000079471
1191	grn1	0.536836	6.89616	12.8459	4.91039e-128	1.0356e-124	10	ENSDARG00000089362
1192	mmp14b	0.01311	0.164934	12.5808	4.92751e-08	1.23716e-06	10	ENSDARG00000008388
1193	ms4a17a.8	0.0158052	0.182367	11.5384	4.68937e-09	1.37359e-07	10	ENSDARG00000094854
1194	lifrb	0.00928585	0.0988488	10.6451	1.21345e-05	0.0001868	10	ENSDARG00000039863
1195	lygl1	0.0736263	0.7581	10.2966	1.33859e-31	2.82309e-29	10	ENSDARG00000056874
1196	si:ch211-105c13.3	0.0478198	0.475573	9.9451	5.04862e-20	4.62937e-18	10	ENSDARG00000089441
1197	ctssb.2	0.0267698	0.259298	9.68623	9.9054e-11	3.86861e-09	10	ENSDARG00000013771
1198	ms4a17a.9	0.0195936	0.183258	9.35293	4.94002e-09	1.42719e-07	10	ENSDARG00000043802
1199	si:dkey-25o1.4	0.0163057	0.144327	8.8513	4.55875e-06	7.75356e-05	10	ENSDARG00000093098
1200	wbp2nl	0.0433311	0.363826	8.3964	1.87434e-14	1.2353e-12	10	ENSDARG00000044852
1201	lgals9l1	0.0311137	0.251861	8.09485	3.86937e-10	1.36008e-08	10	ENSDARG00000025903
1202	si:ch211-193e13.5	0.0596146	0.439379	7.37032	1.98147e-15	1.44101e-13	10	ENSDARG00000052656
1203	f5	0.054672	0.398022	7.28018	2.1768e-14	1.39117e-12	10	ENSDARG00000055705
1204	dkk3b	0.0501772	0.355089	7.0767	2.39772e-13	1.29661e-11	10	ENSDARG00000070683
1205	steap4	0.0401664	0.283692	7.06292	1.19672e-10	4.49108e-09	10	ENSDARG00000055901
1206	CR450808.2	0.00987531	0.0683006	6.9163	0.00229286	0.0155877	10	ENSDARG00000087935
1207	slc39a10	0.0201671	0.139308	6.90772	1.47713e-05	0.00021918	10	ENSDARG00000005823
1208	CU928070.1	0.0168368	0.115626	6.86746	7.76985e-05	0.000871628	10	ENSDARG00000012016
1209	agpat4	0.0376055	0.255113	6.78394	4.21835e-09	1.28935e-07	10	ENSDARG00000069044
1210	zgc:92326	0.0390024	0.262533	6.7312	1.87927e-09	5.9155e-08	10	ENSDARG00000041060
1211	slc2a6	0.0201556	0.13444	6.67013	1.47714e-05	0.00021918	10	ENSDARG00000058731
1212	NA	0.00862154	0.0561654	6.51454	0.00546992	0.0314334	10	ENSDARG00000077372
1213	ms4a17a.11	0.020031	0.130245	6.50216	5.71204e-05	0.000665563	10	ENSDARG00000053561
1214	sept9a	0.0116383	0.0730524	6.27691	0.00378815	0.0229575	10	ENSDARG00000020235
1215	mafba	0.0156704	0.0979737	6.25215	0.000179337	0.00182716	10	ENSDARG00000017121
1216	GLIPR1	0.0269832	0.165215	6.12287	7.96613e-06	0.000129235	10	ENSDARG00000045224
1217	g6pd	0.0557331	0.334281	5.99789	1.18883e-10	4.49108e-09	10	ENSDARG00000071065
1218	s100a10b	0.172802	1.0349	5.98891	1.05649e-30	2.02558e-28	10	ENSDARG00000025254
1219	mrc1b	0.172148	0.986109	5.72827	6.25431e-28	1.01464e-25	10	ENSDARG00000038822
1220	tgfbi	0.0132167	0.0750268	5.67666	0.0058998	0.0331805	10	ENSDARG00000071586
1221	si:dkey-102g19.3	0.124	0.688604	5.55326	3.29573e-20	3.30986e-18	10	ENSDARG00000086337
1222	anxa5b	0.0505427	0.275211	5.44512	1.63763e-08	4.2639e-07	10	ENSDARG00000016470
1223	mmp13a	0.864637	4.68434	5.41769	3.81408e-56	2.6813e-53	10	ENSDARG00000012395
1224	socs3b	0.0537195	0.279582	5.20448	7.39733e-09	2.0261e-07	10	ENSDARG00000026611
1225	f13a1b	0.0931625	0.483109	5.18566	4.68673e-14	2.82409e-12	10	ENSDARG00000036893
1226	BX005410.2	0.11596	0.599092	5.16637	3.64487e-16	2.74537e-14	10	ENSDARG00000089706
1227	lpcat2	0.0396848	0.202743	5.10884	1.25107e-06	2.44306e-05	10	ENSDARG00000053010
1228	txn	0.051525	0.259546	5.03728	5.60733e-08	1.35929e-06	10	ENSDARG00000044125
1229	clic2	0.0334177	0.167409	5.00958	4.55798e-05	0.000565457	10	ENSDARG00000010625
1230	npsn	1.08565	5.36717	4.94375	1.34624e-52	7.09808e-50	10	ENSDARG00000010423
1231	anxa3b	0.0361766	0.172966	4.78116	2.06784e-05	0.000285559	10	ENSDARG00000044254
1232	scpp8	0.131118	0.611415	4.6631	4.31842e-15	3.03585e-13	10	ENSDARG00000093124
1233	ahnak	0.157589	0.727442	4.61608	4.63306e-18	3.90845e-16	10	ENSDARG00000061764
1234	aldh8a1	0.0435539	0.200783	4.60998	2.89811e-06	5.22402e-05	10	ENSDARG00000036776
1235	krt8	0.277003	1.27633	4.60766	4.26045e-30	7.48773e-28	10	ENSDARG00000058358
1236	plbd1	0.0881623	0.403889	4.5812	5.88551e-11	2.45483e-09	10	ENSDARG00000063313
1237	mrps15	0.786946	3.59672	4.57048	5.72853e-43	2.41629e-40	10	ENSDARG00000031153
1238	zgc:136895	0.0327559	0.149234	4.55592	0.000100337	0.00109643	10	ENSDARG00000054418
1239	cfp	0.0745105	0.334726	4.49233	1.25916e-08	3.36148e-07	10	ENSDARG00000094451
1240	hspa12b	0.0388324	0.174385	4.49072	4.43865e-05	0.000553912	10	ENSDARG00000030307
1241	acadl	0.0255612	0.114696	4.48713	0.000736803	0.00602293	10	ENSDARG00000088357
1242	dpp7	0.0206047	0.0922571	4.47749	0.0025056	0.0165387	10	ENSDARG00000027750
1243	KRT18	0.0794614	0.354225	4.45782	8.6666e-10	2.90125e-08	10	ENSDARG00000028618
1244	NA	0.117403	0.510121	4.34506	5.62859e-12	2.58269e-10	10	ENSDARG00000095807
1245	si:ch211-284o19.8	0.0810185	0.35052	4.32642	3.97057e-09	1.23146e-07	10	ENSDARG00000053836
1246	ARHGEF5	0.0685986	0.290991	4.24194	8.57075e-08	1.96475e-06	10	ENSDARG00000076383
1247	glulb	0.0548982	0.231892	4.22404	4.00536e-06	6.98127e-05	10	ENSDARG00000017339
1248	ctsba	0.0543425	0.224921	4.13896	4.00538e-06	6.98127e-05	10	ENSDARG00000055120
1249	odc1	0.14327	0.592586	4.13614	1.6718e-13	9.27848e-12	10	ENSDARG00000007377
1250	atp6ap1b	0.0569577	0.230908	4.05402	1.87462e-06	3.46805e-05	10	ENSDARG00000037153
1251	mpx	1.08678	4.39844	4.04722	5.66713e-39	1.494e-36	10	ENSDARG00000019521
1252	gsr	0.0790321	0.319506	4.04273	7.69979e-08	1.82459e-06	10	ENSDARG00000019236
1253	eno1a	0.235593	0.950947	4.03639	4.98994e-20	4.62937e-18	10	ENSDARG00000022456
1254	dnajc5ab	0.0507295	0.202165	3.98516	5.27309e-05	0.000635483	10	ENSDARG00000004836
1255	CABZ01057013.1	0.0292296	0.116376	3.98144	0.00148378	0.0107906	10	ENSDARG00000089038
1256	rpz5	0.0459057	0.179966	3.92035	5.84555e-05	0.000676656	10	ENSDARG00000075718
1257	NA	0.0207707	0.0805634	3.8787	0.00787227	0.0426803	10	ENSDARG00000087004
1258	NA	0.0390453	0.150273	3.8487	0.000401145	0.00360007	10	ENSDARG00000091351
1259	lxn	0.0493653	0.188956	3.82771	0.00011007	0.00117241	10	ENSDARG00000043102
1260	ctssa	0.0567885	0.217251	3.82562	1.6493e-05	0.000238972	10	ENSDARG00000036940
1261	prkag1	0.0673183	0.253581	3.76689	1.62699e-06	3.06987e-05	10	ENSDARG00000003818
1262	coro1ca	0.0742083	0.277794	3.74343	7.09955e-07	1.46794e-05	10	ENSDARG00000035598
1263	alas1	0.05454	0.204144	3.74302	3.44759e-05	0.000451612	10	ENSDARG00000021059
1264	selp	0.0847203	0.314411	3.71116	2.04692e-07	4.54417e-06	10	ENSDARG00000042138
1265	ctsd	0.0695795	0.257543	3.70143	8.5448e-06	0.000135496	10	ENSDARG00000057698
1266	flna	0.175871	0.64944	3.6927	3.98744e-13	2.10238e-11	10	ENSDARG00000074201
1267	ctsc	0.0394902	0.145239	3.67786	0.000401145	0.00360007	10	ENSDARG00000018806
1268	pgm1	0.039089	0.14328	3.66548	0.00113199	0.00874491	10	ENSDARG00000013561
1269	sdcbp2	0.162761	0.587475	3.60943	5.63317e-12	2.58269e-10	10	ENSDARG00000012513
1270	zgc:158446	0.120189	0.43303	3.60292	4.39851e-09	1.32521e-07	10	ENSDARG00000090730
1271	prdx6	0.0634845	0.228445	3.59844	1.99572e-05	0.000278741	10	ENSDARG00000043511
1272	fam132a	0.0884851	0.318237	3.5965	5.09702e-07	1.08582e-05	10	ENSDARG00000070681
1273	fuca2	0.0432234	0.153978	3.56237	0.000260297	0.00253333	10	ENSDARG00000044073
1274	dnase2	0.0332103	0.118225	3.55989	0.000957577	0.00758509	10	ENSDARG00000073893
1275	apol1	0.0702392	0.248997	3.54499	8.54482e-06	0.000135496	10	ENSDARG00000007425
1276	spi1a	0.0634014	0.222933	3.51621	1.99573e-05	0.000278741	10	ENSDARG00000067797
1277	hipk2	0.0444837	0.156001	3.50693	0.000352432	0.00327436	10	ENSDARG00000042518
1278	cpa5	0.662902	2.31726	3.49563	7.51187e-27	1.13161e-24	10	ENSDARG00000021339
1279	CR354540.2	0.0426796	0.146156	3.42449	0.000729348	0.00598519	10	ENSDARG00000019318
1280	atl3	0.0474137	0.161399	3.40406	0.000622001	0.00514432	10	ENSDARG00000004270
1281	CABZ01066957.1	0.0821561	0.279291	3.39951	3.20548e-06	5.68098e-05	10	ENSDARG00000086206
1282	si:ch211-9d9.1	0.385637	1.2924	3.35134	3.10574e-21	4.09376e-19	10	ENSDARG00000041524
1283	BX005069.4	0.189842	0.631563	3.32678	2.70202e-11	1.1872e-09	10	ENSDARG00000090889
1284	atp6v1g1	0.20062	0.666199	3.3207	3.0392e-12	1.45674e-10	10	ENSDARG00000022315
1285	TBC1D14	0.0444757	0.146218	3.28758	0.000963871	0.00758509	10	ENSDARG00000003520
1286	NA	0.156637	0.513239	3.27661	6.55159e-10	2.26513e-08	10	ENSDARG00000086446
1287	ccng1	0.105144	0.34438	3.27532	3.39201e-07	7.375e-06	10	ENSDARG00000076667
1288	ikzf1	0.0838924	0.274515	3.27223	1.1101e-05	0.000172147	10	ENSDARG00000013539
1289	CU915778.1	0.180963	0.591946	3.27108	1.2138e-10	4.49108e-09	10	ENSDARG00000086717
1290	gm2a	0.0556274	0.181746	3.26721	0.000260661	0.00253333	10	ENSDARG00000088439
1291	sptlc2a	0.056317	0.182333	3.23762	0.000340275	0.0031754	10	ENSDARG00000018976
1292	illr4	0.320164	1.01838	3.1808	8.5522e-17	6.93715e-15	10	ENSDARG00000008075
1293	timp2b	0.261388	0.815614	3.12032	4.90328e-13	2.46215e-11	10	ENSDARG00000075261
1294	cdc42se1	0.0767272	0.238731	3.11142	6.62373e-05	0.000759209	10	ENSDARG00000023724
1295	NA	0.0643469	0.194997	3.0304	0.000466191	0.00406279	10	ENSDARG00000013681
1296	junba	0.149644	0.451404	3.01651	7.96558e-08	1.8666e-06	10	ENSDARG00000074378
1297	mkl1b	0.192536	0.575383	2.98844	1.46285e-09	4.67447e-08	10	ENSDARG00000076229
1298	prdx5	0.305891	0.909851	2.97443	8.55457e-14	4.8761e-12	10	ENSDARG00000055064
1299	sri	0.135877	0.397255	2.92363	8.94994e-07	1.79766e-05	10	ENSDARG00000058593
1300	hivep1	0.0366357	0.106979	2.92008	0.00476115	0.0281268	10	ENSDARG00000079528
1301	cst3	0.0383862	0.11154	2.90573	0.00612446	0.0343523	10	ENSDARG00000007795
1302	bri3	0.0932025	0.269889	2.89573	5.5875e-05	0.000658326	10	ENSDARG00000086332
1303	scinlb	0.342032	0.983034	2.8741	5.62874e-14	3.2975e-12	10	ENSDARG00000058348
1304	hexb	0.046718	0.133554	2.85872	0.00321198	0.0202211	10	ENSDARG00000034368
1305	si:ch211-264f5.2	0.0766239	0.218668	2.85378	0.000519635	0.00443688	10	ENSDARG00000078547
1306	spns3	0.0750659	0.213483	2.84395	0.000459991	0.00404217	10	ENSDARG00000035459
1307	zgc:162944	0.10458	0.296124	2.83157	3.76865e-05	0.000478801	10	ENSDARG00000069846
1308	inhbaa	0.0469571	0.131437	2.79908	0.00321198	0.0202211	10	ENSDARG00000012671
1309	chia.6	0.158697	0.44368	2.79576	7.59864e-07	1.54092e-05	10	ENSDARG00000093193
1310	arpc5b	0.0616448	0.171039	2.77459	0.00250607	0.0165387	10	ENSDARG00000019062
1311	itgb2	0.511505	1.41761	2.77144	3.51489e-16	2.74537e-14	10	ENSDARG00000016939
1312	plxnc1	0.194264	0.537099	2.76478	2.64361e-08	6.79925e-07	10	ENSDARG00000015278
1313	CABZ01040055.1	1.43654	3.93048	2.73607	1.07213e-20	1.25618e-18	10	ENSDARG00000086869
1314	lrrc15	0.0902388	0.246479	2.7314	0.000426488	0.00381129	10	ENSDARG00000070792
1315	rhogb	0.108146	0.293166	2.71083	5.40927e-05	0.000648191	10	ENSDARG00000004301
1316	idh1	0.0560995	0.152073	2.71078	0.0065678	0.0364513	10	ENSDARG00000025375
1317	atp6v0ca	0.117652	0.316941	2.69389	5.26602e-05	0.000635483	10	ENSDARG00000057853
1318	actb2	11.3558	30.47	2.6832	7.36447e-25	1.03545e-22	10	ENSDARG00000037870
1319	ccm2	0.054621	0.144674	2.64868	0.00587182	0.0331114	10	ENSDARG00000013705
1320	grina	0.0886131	0.233398	2.6339	0.00121033	0.00910596	10	ENSDARG00000052746
1321	hdac9b	0.087778	0.231061	2.63233	0.000302916	0.0028777	10	ENSDARG00000056642
1322	il6r	0.158539	0.417271	2.63197	9.32582e-06	0.000146777	10	ENSDARG00000070398
1323	cd164	0.0923866	0.242311	2.62279	0.00081209	0.00651216	10	ENSDARG00000013628
1324	arpc3	0.179384	0.470205	2.62123	1.63028e-06	3.06987e-05	10	ENSDARG00000057882
1325	hk2	0.089567	0.234201	2.61481	0.000358364	0.00331487	10	ENSDARG00000026964
1326	zgc:153129	0.0969836	0.251985	2.59822	0.000586645	0.00490966	10	ENSDARG00000045980
1327	rap2b	0.0763553	0.198039	2.59365	0.0022192	0.0151958	10	ENSDARG00000040296
1328	C13H10orf54	0.291326	0.755101	2.59195	8.12123e-10	2.76253e-08	10	ENSDARG00000068784
1329	tpm4a	0.0782101	0.202552	2.58985	0.00398922	0.0239694	10	ENSDARG00000023963
1330	ptenb	0.0905683	0.232887	2.57139	0.00130455	0.00968766	10	ENSDARG00000056623
1331	dhrs9	0.0979057	0.251669	2.57052	0.000586645	0.00490966	10	ENSDARG00000019260
1332	FP103003.1	0.0793192	0.20347	2.56521	0.00124501	0.0093111	10	ENSDARG00000059317
1333	itm2bb	0.29801	0.758899	2.54656	1.33655e-09	4.40433e-08	10	ENSDARG00000041505
1334	pxk	0.128252	0.324955	2.53373	0.000179083	0.00182716	10	ENSDARG00000063195
1335	abcb9	0.174866	0.44192	2.5272	4.10201e-06	7.0911e-05	10	ENSDARG00000056200
1336	pkma	0.36565	0.923517	2.52569	5.93629e-11	2.45483e-09	10	ENSDARG00000003933
1337	cers2b	0.0622845	0.156467	2.51214	0.00489503	0.0285973	10	ENSDARG00000058992
1338	wu:fj29h11	0.0601423	0.150817	2.50767	0.00855969	0.0457024	10	ENSDARG00000096562
1339	rab11fip4b	0.0620208	0.155469	2.50673	0.00489503	0.0285973	10	ENSDARG00000070319
1340	glb1l	0.0584295	0.145915	2.49727	0.00745872	0.0407525	10	ENSDARG00000029955
1341	amd1	0.18402	0.457184	2.48443	2.15908e-06	3.95957e-05	10	ENSDARG00000043856
1342	cnn2	0.12687	0.315142	2.48398	9.93446e-05	0.00109124	10	ENSDARG00000035858
1343	f11r	0.096208	0.238926	2.48343	0.000961315	0.00758509	10	ENSDARG00000017320
1344	ahr2	0.0917561	0.227861	2.48334	0.00143229	0.0105493	10	ENSDARG00000021833
1345	lta4h	0.25482	0.632348	2.48155	1.18709e-07	2.66338e-06	10	ENSDARG00000006029
1346	itm2ba	0.152484	0.376374	2.46828	3.76816e-05	0.000478801	10	ENSDARG00000007098
1347	NA	0.0702168	0.1728	2.46094	0.00505035	0.0292615	10	ENSDARG00000079358
1348	pygb	0.140512	0.344025	2.44838	0.000107491	0.00115076	10	ENSDARG00000002021
1349	sepw1	0.537523	1.3098	2.43674	9.29311e-13	4.55795e-11	10	ENSDARG00000035136
1350	cd81	0.0959917	0.233594	2.43349	0.000961316	0.00758509	10	ENSDARG00000036080
1351	mapk3	0.110536	0.268261	2.42691	0.00121195	0.00910596	10	ENSDARG00000070573
1352	aldoaa	0.274684	0.665919	2.42431	5.4084e-08	1.32632e-06	10	ENSDARG00000011665
1353	atp11b	0.112974	0.272882	2.41545	0.000486624	0.00420611	10	ENSDARG00000054028
1354	anxa2a	0.157381	0.379159	2.40917	8.30979e-05	0.000922386	10	ENSDARG00000003216
1355	abracl	0.0850331	0.204803	2.40851	0.00317023	0.0200781	10	ENSDARG00000042876
1356	tmed7	0.0640536	0.153366	2.39434	0.00563727	0.0320458	10	ENSDARG00000046022
1357	adam10a	0.113067	0.269029	2.37938	0.000486624	0.00420611	10	ENSDARG00000053468
1358	si:ch211-152p11.4	0.086233	0.204786	2.3748	0.00317023	0.0200781	10	ENSDARG00000079705
1359	syngr2a	0.0895413	0.212641	2.37478	0.00213202	0.01467	10	ENSDARG00000052429
1360	tspan14	0.101627	0.240974	2.37116	0.000720186	0.00593309	10	ENSDARG00000055938
1361	gpx1a	0.469735	1.10213	2.34628	3.10833e-11	1.33785e-09	10	ENSDARG00000018146
1362	tgfb1b	0.155428	0.363358	2.33779	0.000130028	0.00136433	10	ENSDARG00000034895
1363	ponzr1	0.170529	0.397197	2.32921	5.69753e-05	0.000665563	10	ENSDARG00000090444
1364	CABZ01068274.1	0.18603	0.431368	2.31881	3.7655e-05	0.000478801	10	ENSDARG00000039884
1365	entpd1	0.0671493	0.155615	2.31745	0.00761092	0.0414766	10	ENSDARG00000045066
1366	birc2	0.0892194	0.205968	2.30856	0.00395567	0.0238357	10	ENSDARG00000044619
1367	cotl1	0.462298	1.06207	2.29737	1.42692e-10	5.10063e-09	10	ENSDARG00000026829
1368	ARF5	0.0607007	0.13896	2.28926	0.00855971	0.0457024	10	ENSDARG00000042382
1369	vat1	0.222145	0.508214	2.28776	1.3997e-05	0.000210854	10	ENSDARG00000056481
1370	anxa4	0.160989	0.367924	2.2854	0.000175752	0.0018081	10	ENSDARG00000036456
1371	WDR1	0.18487	0.421773	2.28146	5.87141e-05	0.000676656	10	ENSDARG00000077991
1372	si:ch211-214j24.10	0.082084	0.186847	2.27629	0.00863247	0.0458586	10	ENSDARG00000045847
1373	hbegfa	0.0876793	0.198544	2.26443	0.00352291	0.0215357	10	ENSDARG00000075121
1374	actb1	2.14955	4.86122	2.2615	1.18764e-14	8.07976e-13	10	ENSDARG00000037746
1375	ostf1	0.141588	0.318394	2.24873	0.000574853	0.00484946	10	ENSDARG00000045096
1376	elovl1b	0.175049	0.393141	2.24589	0.000105516	0.00113538	10	ENSDARG00000058356
1377	tdh	0.0852493	0.191411	2.24531	0.00584936	0.0330732	10	ENSDARG00000002745
1378	atp2b4	0.0930082	0.207884	2.23511	0.00267047	0.0174366	10	ENSDARG00000044902
1379	dap	0.0741807	0.164108	2.21227	0.00946704	0.0496666	10	ENSDARG00000000069
1380	stk17b	0.292322	0.638989	2.18591	2.57457e-06	4.68083e-05	10	ENSDARG00000014348
1381	SH3BGRL	0.23154	0.504627	2.17944	1.90272e-05	0.000270044	10	ENSDARG00000058302
1382	gapdhs	0.448734	0.972013	2.16613	6.01951e-09	1.71556e-07	10	ENSDARG00000039914
1383	CD68	0.108992	0.235913	2.1645	0.00846701	0.0454375	10	ENSDARG00000055504
1384	arpc4l	0.132371	0.286165	2.16185	0.00172356	0.0122804	10	ENSDARG00000058225
1385	myh9a	0.31778	0.685966	2.15862	1.60306e-06	3.06987e-05	10	ENSDARG00000063295
1386	fam65b	0.131559	0.283723	2.15662	0.00172356	0.0122804	10	ENSDARG00000061752
1387	pfn1	2.27137	4.88183	2.14929	4.42027e-13	2.27375e-11	10	ENSDARG00000088091
1388	sc:d0139	0.139749	0.299731	2.14477	0.00232078	0.0155877	10	ENSDARG00000078824
1389	CD53	0.11612	0.24692	2.12642	0.00417671	0.0250247	10	ENSDARG00000068233
1390	si:ch211-136m16.8	0.229225	0.485313	2.11719	4.84777e-05	0.000590979	10	ENSDARG00000090767
1391	cyp4f3	0.0970397	0.205184	2.11443	0.00925651	0.0488147	10	ENSDARG00000053530
1392	capza1b	0.208123	0.439564	2.11204	0.000232091	0.00229802	10	ENSDARG00000056090
1393	spi1b	0.382737	0.806092	2.10612	5.8961e-07	1.24349e-05	10	ENSDARG00000000767
1394	si:ch1073-392o20.2	0.134386	0.280671	2.08855	0.00188086	0.0132667	10	ENSDARG00000041346
1395	calm2a	0.14934	0.311203	2.08386	0.00121326	0.00910596	10	ENSDARG00000015050
1396	prkcda	0.180393	0.371958	2.06193	0.000543708	0.00462371	10	ENSDARG00000009208
1397	tpi1b	0.131242	0.269679	2.05482	0.00680734	0.0376815	10	ENSDARG00000040988
1398	clic1	0.150879	0.308953	2.04769	0.00212267	0.01467	10	ENSDARG00000058858
1399	stat5.1	0.123809	0.249884	2.01831	0.0055134	0.0315116	10	ENSDARG00000019392
1400	adam8a	0.316292	0.637367	2.01512	2.07163e-05	0.000285559	10	ENSDARG00000001452
1401	srgn	1.8533	3.72508	2.00997	1.32162e-10	4.80569e-09	10	ENSDARG00000077069
1402	ppdpfa	0.196723	0.395243	2.00914	0.000598165	0.00496666	10	ENSDARG00000007682
1403	elovl5	0.243092	0.487994	2.00745	0.000172836	0.00178682	10	ENSDARG00000004979
1404	sla1	0.168943	0.337481	1.9976	0.00349905	0.0214682	10	ENSDARG00000054340
1405	taldo1	0.264756	0.5199	1.9637	0.000311232	0.00291728	10	ENSDARG00000012256
1406	cybb	0.369549	0.722235	1.95437	1.63809e-05	0.000238972	10	ENSDARG00000056615
1407	mhc1zba	0.168014	0.327769	1.95085	0.00230184	0.0155877	10	ENSDARG00000036588
1408	ACTR3	0.210009	0.408429	1.94481	0.000887763	0.00709202	10	ENSDARG00000076772
1409	kctd12.2	0.152537	0.295943	1.94014	0.00511876	0.0295766	10	ENSDARG00000053542
1410	gnai2a	0.198549	0.384309	1.93559	0.00143559	0.0105493	10	ENSDARG00000018174
1411	mhc2dab	0.228213	0.441234	1.93343	0.000597678	0.00496666	10	ENSDARG00000079105
1412	psap	0.221262	0.427118	1.93037	0.00075702	0.00611707	10	ENSDARG00000013968
1413	ppiab	0.733093	1.40866	1.92153	6.73142e-08	1.61325e-06	10	ENSDARG00000042247
1414	arhgap30	0.171373	0.329185	1.92087	0.00363883	0.0221161	10	ENSDARG00000088344
1415	NA	6.62113	12.7057	1.91897	8.89939e-11	3.54128e-09	10	ENSDARG00000077777
1416	lcp1	0.681625	1.30654	1.9168	1.08624e-07	2.46331e-06	10	ENSDARG00000023188
1417	rac2	0.21491	0.410147	1.90846	0.00146851	0.0107165	10	ENSDARG00000038010
1418	abhd2a	0.179193	0.337798	1.88511	0.00656535	0.0364513	10	ENSDARG00000025797
1419	add3a	0.18157	0.341983	1.88348	0.00467581	0.0277002	10	ENSDARG00000040874
1420	ITGAL	0.224158	0.421615	1.88088	0.00126728	0.00944418	10	ENSDARG00000044670
1421	cyba	0.195271	0.366399	1.87636	0.0030025	0.0191887	10	ENSDARG00000018283
1422	NA	0.201767	0.378437	1.87562	0.00342202	0.0212633	10	ENSDARG00000009313
1423	arpc1b	0.434776	0.815052	1.87465	7.68507e-06	0.000125642	10	ENSDARG00000027063
1424	ubc	0.313627	0.582294	1.85664	0.000212335	0.00212234	10	ENSDARG00000067755
1425	pgk1	0.178227	0.329126	1.84666	0.00634303	0.0354656	10	ENSDARG00000054191
1426	arhgdig	0.539648	0.994777	1.84338	1.29256e-06	2.50093e-05	10	ENSDARG00000004034
1427	hmha1	0.166131	0.302301	1.81965	0.00721594	0.0397347	10	ENSDARG00000062049
1428	alox5ap	0.316663	0.574334	1.81371	0.000463026	0.00405196	10	ENSDARG00000054755
1429	arpc5a	0.190183	0.343863	1.80806	0.00810298	0.0438184	10	ENSDARG00000039142
1430	capg	0.178116	0.321452	1.80473	0.00928151	0.0488147	10	ENSDARG00000021318
1431	hspa8	1.34504	2.42294	1.80139	2.41655e-07	5.30887e-06	10	ENSDARG00000068992
1432	zgc:153867	0.227848	0.408876	1.79451	0.00284879	0.0185435	10	ENSDARG00000033738
1433	cd63	0.856549	1.53248	1.78913	1.04828e-06	2.06618e-05	10	ENSDARG00000025147
1434	FP102157.1	0.346477	0.617864	1.78328	0.000273552	0.00263435	10	ENSDARG00000063018
1435	jak1	0.284697	0.504543	1.77221	0.000981518	0.00769525	10	ENSDARG00000020625
1436	eno3	0.206384	0.365071	1.76889	0.00779507	0.0423706	10	ENSDARG00000039007
1437	cfl1	1.41984	2.50488	1.7642	4.43105e-07	9.53581e-06	10	ENSDARG00000021124
1438	hck	0.268551	0.46953	1.74839	0.00294792	0.0189547	10	ENSDARG00000058647
1439	slc25a3b	0.264354	0.459716	1.73902	0.00195121	0.0136262	10	ENSDARG00000025566
1440	ATP5B	0.355204	0.616884	1.7367	0.000449092	0.00396291	10	ENSDARG00000070083
1441	si:ch73-248e21.7	0.288145	0.490943	1.7038	0.00293348	0.0189196	10	ENSDARG00000096331
1442	coro1a	0.457196	0.775747	1.69675	0.000243621	0.00240092	10	ENSDARG00000054610
1443	arpc2	0.315762	0.533156	1.68847	0.00231767	0.0155877	10	ENSDARG00000075989
1444	msna	0.968079	1.57863	1.63068	3.69735e-05	0.000478801	10	ENSDARG00000058128
1445	ywhaba	0.420094	0.679264	1.61694	0.0011999	0.00910284	10	ENSDARG00000013078
1446	cebpb	0.781044	1.19953	1.5358	0.000428326	0.00381156	10	ENSDARG00000042725
1447	NA	0.424842	0.644793	1.51772	0.00635657	0.0354656	10	ENSDARG00000044694
1448	lyz	11.579	17.2507	1.48983	8.23032e-05	0.000918399	10	ENSDARG00000057789
1449	crip1	0.580844	0.843716	1.45257	0.0054255	0.0312633	10	ENSDARG00000053858
1450	lect2l	3.40342	4.66201	1.3698	0.00343233	0.0212633	10	ENSDARG00000033227
1451	NA	0.00319066	0.548775	171.994	3.0353e-21	4.57246e-19	11	ENSDARG00000092806
1452	gata2a	0.0027901	0.456609	163.654	2.17208e-17	2.54495e-15	11	ENSDARG00000059327
1453	CR381551.1	0.0427281	6.05227	141.646	0	0	11	ENSDARG00000091736
1454	NA	0.00192252	0.265676	138.192	1.77019e-10	1.20431e-08	11	ENSDARG00000094408
1455	si:ch211-14a17.10	0.0399673	5.08464	127.22	0	0	11	ENSDARG00000076534
1456	itln1	0.00193112	0.24435	126.533	1.7702e-10	1.20431e-08	11	ENSDARG00000007534
1457	NA	0.00601713	0.654679	108.802	1.69124e-23	2.74371e-21	11	ENSDARG00000096586
1458	si:dkey-203a12.2	0.053694	5.68828	105.939	0	0	11	ENSDARG00000094434
1459	si:ch211-212d10.1	0.0109424	1.10457	100.944	6.14095e-39	1.43903e-36	11	ENSDARG00000014623
1460	NA	0.0165055	1.53533	93.0192	2.62737e-52	7.91588e-50	11	ENSDARG00000093877
1461	CABZ01058646.1	0.0924869	8.55269	92.4746	0	0	11	ENSDARG00000091236
1462	osmr	0.00728316	0.602776	82.7629	2.40905e-20	3.17545e-18	11	ENSDARG00000042903
1463	si:dkeyp-75b4.10	0.0220745	1.55766	70.5639	2.43579e-51	6.42134e-49	11	ENSDARG00000079043
1464	NA	0.00838577	0.570896	68.0792	2.40907e-20	3.17545e-18	11	ENSDARG00000087909
1465	il13	0.0277393	1.71028	61.6553	1.53499e-53	5.39549e-51	11	ENSDARG00000077809
1466	hsc70	0.0108589	0.360978	33.2425	4.73659e-11	3.56766e-09	11	ENSDARG00000012381
1467	cfd	0.306231	9.30892	30.3984	0	0	11	ENSDARG00000039579
1468	si:ch211-214p16.2	0.0196483	0.42148	21.4513	2.52439e-11	2.04767e-09	11	ENSDARG00000094975
1469	mapk1	0.058912	1.16549	19.7836	2.38166e-28	4.56628e-26	11	ENSDARG00000027552
1470	pdia2	0.0571201	1.10039	19.2644	1.44655e-26	2.5423e-24	11	ENSDARG00000018263
1471	C13H20orf194	0.0225696	0.357974	15.8609	4.88314e-10	3.2183e-08	11	ENSDARG00000079056
1472	fam212ab	0.0134584	0.175329	13.0275	0.000294404	0.00850544	11	ENSDARG00000070404
1473	sla2	0.0360254	0.4245	11.7834	3.6269e-09	2.12476e-07	11	ENSDARG00000020788
1474	agpat3	0.0172849	0.201915	11.6816	7.66795e-05	0.0026511	11	ENSDARG00000036549
1475	h2afx	0.0230193	0.214762	9.32964	0.000286632	0.00839593	11	ENSDARG00000029406
1476	ACER2	0.0576657	0.527682	9.15071	1.21444e-09	7.76137e-08	11	ENSDARG00000077782
1477	TRBC2	0.0545826	0.482501	8.83983	4.38943e-09	2.50198e-07	11	ENSDARG00000091233
1478	si:ch211-214p16.1	0.448314	3.84242	8.57081	9.29874e-37	1.9611e-34	11	ENSDARG00000044129
1479	pik3c2b	0.0194832	0.166718	8.55702	0.000110517	0.00353153	11	ENSDARG00000086927
1480	pim2	0.0585453	0.498119	8.50825	1.0685e-08	5.93019e-07	11	ENSDARG00000059001
1481	abo	0.0875439	0.696628	7.95748	4.61913e-12	4.63893e-10	11	ENSDARG00000019207
1482	CBFA2T3	0.0481351	0.349762	7.26626	2.27324e-06	9.58851e-05	11	ENSDARG00000079012
1483	unc13d	0.108704	0.78188	7.19272	5.34517e-12	5.12407e-10	11	ENSDARG00000078249
1484	slc12a7a	0.0207983	0.145776	7.00906	0.00107926	0.0258655	11	ENSDARG00000073756
1485	txn	0.0635375	0.39365	6.19555	4.20479e-06	0.00017388	11	ENSDARG00000044125
1486	si:dkey-25o1.5	0.107064	0.653657	6.10531	3.44444e-09	2.12476e-07	11	ENSDARG00000094002
1487	nfe2	0.052388	0.313101	5.97658	0.000127634	0.00401762	11	ENSDARG00000020606
1488	btk	0.0800145	0.457974	5.72364	1.29372e-06	5.80523e-05	11	ENSDARG00000004433
1489	CR388416.1	0.158424	0.88456	5.5835	3.94298e-11	3.07991e-09	11	ENSDARG00000076953
1490	grap2b	0.119952	0.666774	5.55866	3.5332e-09	2.12476e-07	11	ENSDARG00000074837
1491	znfl2a	0.0358774	0.196682	5.48204	0.00182718	0.0397271	11	ENSDARG00000008333
1492	nfkbiaa	0.11508	0.607524	5.27913	4.37598e-08	2.25096e-06	11	ENSDARG00000005481
1493	ndfip2	0.107061	0.531007	4.95985	1.57655e-06	6.78558e-05	11	ENSDARG00000033928
1494	mafg2	0.107222	0.528438	4.92843	1.57655e-06	6.78558e-05	11	ENSDARG00000030791
1495	CR936442.1	0.201946	0.976969	4.83778	1.23812e-11	1.04448e-09	11	ENSDARG00000009890
1496	CABZ01066957.1	0.0923712	0.430542	4.66099	5.53996e-06	0.000224688	11	ENSDARG00000086206
1497	rgs13	0.110712	0.437203	3.94901	3.38509e-05	0.00127485	11	ENSDARG00000017653
1498	mhc2dab	0.227601	0.845568	3.71512	1.128e-07	5.53246e-06	11	ENSDARG00000079105
1499	slc25a22	0.124178	0.460939	3.71193	0.000105261	0.00344656	11	ENSDARG00000020893
1500	fli1b	0.0833718	0.286002	3.43044	0.00208828	0.0444868	11	ENSDARG00000040080
1501	arfip1	0.107224	0.364615	3.4005	0.00110998	0.0260106	11	ENSDARG00000070055
1502	acap3a	0.292772	0.987507	3.37296	1.07979e-07	5.42211e-06	11	ENSDARG00000075990
1503	UBC	0.146902	0.472811	3.21854	0.000151154	0.00462006	11	ENSDARG00000002369
1504	cdk6	0.0955251	0.300845	3.14938	0.00152657	0.0346188	11	ENSDARG00000070228
1505	stat5.1	0.128301	0.388817	3.03052	0.00130928	0.0300138	11	ENSDARG00000019392
1506	caprin1b	0.217846	0.617177	2.83309	0.000149074	0.00462006	11	ENSDARG00000054272
1507	si:busm1-266f07.2	0.212867	0.594883	2.79462	0.000106224	0.00344656	11	ENSDARG00000031745
1508	NA	0.156095	0.432161	2.76858	0.00219407	0.0462729	11	ENSDARG00000095807
1509	socs3a	0.220337	0.593921	2.69551	0.000161911	0.00480944	11	ENSDARG00000025428
1510	atp1a3a	0.201963	0.53852	2.66644	0.000439075	0.0120261	11	ENSDARG00000018259
1511	id3	0.154889	0.411314	2.65553	0.00202584	0.0435969	11	ENSDARG00000054823
1512	qkia	0.175328	0.465328	2.65404	0.00079885	0.0202985	11	ENSDARG00000044462
1513	fos	0.372885	0.947236	2.54029	2.53733e-05	0.00097295	11	ENSDARG00000031683
1514	WU:FC32F04	0.226421	0.570246	2.51852	0.000575994	0.0151846	11	ENSDARG00000019045
1515	tagln2	0.331583	0.778178	2.34685	0.000464978	0.0124766	11	ENSDARG00000033466
1516	tln1	0.344698	0.806455	2.3396	0.000326782	0.00906821	11	ENSDARG00000005333
1517	xbp1	0.513561	1.17224	2.28256	2.23222e-05	0.000871805	11	ENSDARG00000035622
1518	AL954137.2	0.474054	1.05962	2.23522	6.67226e-05	0.00242617	11	ENSDARG00000076532
1519	ptmaa	0.538041	1.14932	2.13612	0.000100881	0.00343158	11	ENSDARG00000021113
1520	cd74b	0.38117	0.79672	2.0902	0.00109422	0.0259292	11	ENSDARG00000036628
1521	txnipa	0.404721	0.811919	2.00612	0.000989594	0.0242681	11	ENSDARG00000036107
1522	rab11fip1b	0.503833	0.996614	1.97806	0.000815951	0.0204862	11	ENSDARG00000036462
1523	rpl14	1.09952	2.1578	1.96249	0.000153737	0.00463186	11	ENSDARG00000036174
1524	pnrc2	1.10207	2.0853	1.89217	0.000325592	0.00906821	11	ENSDARG00000053291
1525	rplp2	1.40819	2.46501	1.75048	0.00180001	0.0395439	11	ENSDARG00000022833
1526	pabpc1a	1.71868	2.98829	1.73872	0.0016168	0.0362748	11	ENSDARG00000017219
1527	lyz	6.64917	74.7194	11.2374	1.78281e-132	3.75996e-129	12	ENSDARG00000057789
1528	sult2st2	0.0124247	0.130216	10.4805	9.82833e-05	0.00300405	12	ENSDARG00000053331
1529	prdx1	0.0281476	0.172834	6.1403	3.59933e-05	0.00124443	12	ENSDARG00000058734
1530	npsn	1.16782	6.90988	5.91691	4.7385e-50	4.99675e-47	12	ENSDARG00000010423
1531	si:ch1073-429i10.1	0.424724	2.46633	5.80689	4.3726e-35	1.53697e-32	12	ENSDARG00000075664
1532	sult2st1	0.0634518	0.353137	5.56544	2.93815e-08	1.54914e-06	12	ENSDARG00000033170
1533	papss2b	0.166052	0.893149	5.37873	8.40979e-18	1.18242e-15	12	ENSDARG00000056600
1534	sms	0.120779	0.618378	5.1199	1.40286e-12	1.30839e-10	12	ENSDARG00000008155
1535	wu:fj29h11	0.0542618	0.267316	4.9264	4.92371e-06	0.000199694	12	ENSDARG00000096562
1536	cpa5	0.663126	3.26014	4.91631	5.65463e-33	1.4907e-30	12	ENSDARG00000021339
1537	dscamb	0.0235051	0.114533	4.87269	0.00113504	0.0234687	12	ENSDARG00000028118
1538	NA	0.155255	0.73221	4.71616	2.54313e-13	2.68173e-11	12	ENSDARG00000086446
1539	abcb9	0.160825	0.748969	4.65704	1.56681e-13	1.74372e-11	12	ENSDARG00000056200
1540	pdia4	0.0413929	0.176594	4.26629	0.000421349	0.0105789	12	ENSDARG00000018491
1541	srgn	1.64978	7.03342	4.26325	8.92853e-34	2.69004e-31	12	ENSDARG00000077069
1542	lect2l	2.81023	11.9062	4.23674	1.27018e-36	5.35761e-34	12	ENSDARG00000033227
1543	serp1	0.0434506	0.180748	4.15986	0.000685186	0.0164211	12	ENSDARG00000025493
1544	calrl	0.179678	0.713066	3.96858	3.44724e-11	2.69267e-09	12	ENSDARG00000020103
1545	hsd3b7	0.0459245	0.179736	3.91373	0.000860959	0.0195393	12	ENSDARG00000036966
1546	ch25hl2	0.159488	0.619079	3.88165	6.77651e-10	4.61021e-08	12	ENSDARG00000038728
1547	dbi	0.261227	0.973303	3.7259	1.57092e-13	1.74372e-11	12	ENSDARG00000026369
1548	NA	0.055007	0.2021	3.67407	0.000944613	0.0211935	12	ENSDARG00000087263
1549	PPAP2A	0.0745193	0.265162	3.55829	0.000112237	0.00333392	12	ENSDARG00000053381
1550	ckbb	0.149505	0.52614	3.51921	5.73283e-08	2.94891e-06	12	ENSDARG00000043257
1551	mpx	1.2578	4.40964	3.50584	4.72326e-23	9.96135e-21	12	ENSDARG00000019521
1552	hmgn2	0.793464	2.70339	3.40707	2.33581e-19	4.10519e-17	12	ENSDARG00000093817
1553	amd1	0.184136	0.612003	3.32366	1.40278e-08	7.99585e-07	12	ENSDARG00000043856
1554	hyal3	0.083486	0.265921	3.18522	0.000286712	0.00755843	12	ENSDARG00000036818
1555	ssr4	0.0855246	0.258894	3.02713	0.00109852	0.0231678	12	ENSDARG00000019444
1556	dhrs9	0.101077	0.304651	3.01405	0.000235181	0.00661329	12	ENSDARG00000019260
1557	ssr2	0.169348	0.505219	2.98331	1.405e-06	5.92627e-05	12	ENSDARG00000005230
1558	CABZ01040055.1	1.52403	4.39324	2.88265	9.59717e-17	1.26503e-14	12	ENSDARG00000086869
1559	cfd	0.627501	1.75589	2.79822	1.42688e-12	1.30839e-10	12	ENSDARG00000039579
1560	tpd52	0.0734106	0.20317	2.76759	0.00226904	0.0409009	12	ENSDARG00000061713
1561	calm2a	0.149349	0.403599	2.7024	0.000114561	0.00335568	12	ENSDARG00000015050
1562	kctd12.2	0.15036	0.401837	2.67251	0.000239244	0.00663903	12	ENSDARG00000053542
1563	AL954137.2	0.440813	1.16385	2.64023	4.32737e-10	3.04214e-08	12	ENSDARG00000076532
1564	calr	0.17339	0.457249	2.63712	9.80758e-05	0.00300405	12	ENSDARG00000043276
1565	FAR2	0.133343	0.345638	2.5921	0.000789022	0.0184894	12	ENSDARG00000009262
1566	ppib	0.134461	0.338229	2.51544	0.00086162	0.0195393	12	ENSDARG00000092798
1567	mtpn	0.213997	0.532273	2.48729	4.07686e-05	0.00136478	12	ENSDARG00000055562
1568	pdia3	0.178259	0.438645	2.46071	0.000404039	0.0102665	12	ENSDARG00000007354
1569	h2afvb	0.192899	0.473729	2.45583	0.000210401	0.00599642	12	ENSDARG00000042502
1570	hdlbp	0.218365	0.527456	2.41548	0.00010214	0.00307734	12	ENSDARG00000009830
1571	ponzr6	0.150681	0.363073	2.40955	0.00164174	0.0320595	12	ENSDARG00000036382
1572	sepw1	0.572495	1.36641	2.38677	7.567e-09	4.55966e-07	12	ENSDARG00000035136
1573	h3f3a	0.183652	0.436313	2.37576	0.000265434	0.00717693	12	ENSDARG00000020504
1574	sri	0.153368	0.354208	2.30953	0.00171918	0.0332637	12	ENSDARG00000058593
1575	ak2	0.135456	0.311831	2.30209	0.00181272	0.0344819	12	ENSDARG00000005926
1576	cd63	0.852616	1.96199	2.30114	2.97467e-09	1.90108e-07	12	ENSDARG00000025147
1577	tuba8l	0.271723	0.623539	2.29476	3.34018e-05	0.00117407	12	ENSDARG00000042708
1578	h1fx	0.19375	0.430835	2.22366	0.00115559	0.0236615	12	ENSDARG00000054058
1579	prkcda	0.186609	0.413057	2.21349	0.00163621	0.0320595	12	ENSDARG00000009208
1580	eno3	0.206531	0.454135	2.19887	0.000575466	0.0141123	12	ENSDARG00000039007
1581	BX005069.4	0.225308	0.493844	2.19186	0.000991633	0.0217849	12	ENSDARG00000090889
1582	vamp8	0.184024	0.400415	2.17588	0.000975279	0.0216512	12	ENSDARG00000024116
1583	cebpa	0.25042	0.543105	2.16878	0.000246371	0.00674799	12	ENSDARG00000036074
1584	hmga1a	0.261045	0.566065	2.16846	0.000199597	0.00576643	12	ENSDARG00000028335
1585	nccrp1	0.541256	1.17	2.16163	3.38159e-07	1.58484e-05	12	ENSDARG00000035326
1586	actb1	2.30107	4.74401	2.06165	1.26699e-08	7.42246e-07	12	ENSDARG00000037746
1587	SH3BGRL	0.246487	0.496262	2.01334	0.00161433	0.0320595	12	ENSDARG00000058302
1588	si:ch211-9d9.1	0.465244	0.934872	2.00943	1.95351e-05	0.000735706	12	ENSDARG00000041524
1589	thy1	0.254505	0.509675	2.00261	0.00198389	0.0367019	12	ENSDARG00000035018
1590	alox5ap	0.324317	0.637377	1.96529	0.000825412	0.0191296	12	ENSDARG00000054755
1591	arhgdia	0.309937	0.608365	1.96286	0.00066568	0.016137	12	ENSDARG00000043795
1592	pfn1	2.42288	4.70697	1.94272	1.92153e-07	9.42442e-06	12	ENSDARG00000088091
1593	coro1a	0.462955	0.894428	1.932	6.35888e-05	0.00203195	12	ENSDARG00000054610
1594	cfl1	1.45911	2.69295	1.84562	5.74451e-06	0.000224355	12	ENSDARG00000021124
1595	lcp1	0.714115	1.30625	1.82919	4.56463e-05	0.00148849	12	ENSDARG00000023188
1596	cotl1	0.506316	0.920595	1.81822	0.000270784	0.0072289	12	ENSDARG00000026829
1597	NA	7.02341	11.7575	1.67405	2.3501e-05	0.000854545	12	ENSDARG00000077777
1598	gapdhs	0.49044	0.812257	1.65618	0.00183119	0.0344819	12	ENSDARG00000039914
1599	dlgap1b	0.0902853	1.85729	20.5714	1.76431e-24	2.18878e-22	13	ENSDARG00000037415
1600	CABZ01034082.1	0.308533	5.75961	18.6677	1.14416e-43	2.06976e-40	13	ENSDARG00000088325
1601	cx31.7	0.0874479	1.56327	17.8766	1.47496e-20	9.72092e-19	13	ENSDARG00000058064
1602	ptpn9a	0.198701	3.54481	17.8399	4.38054e-33	1.84771e-30	13	ENSDARG00000077495
1603	CABZ01067609.1	0.120999	2.02394	16.7269	7.64094e-24	8.05737e-22	13	ENSDARG00000078541
1604	rab6a	0.085882	1.42404	16.5814	6.1922e-19	3.43667e-17	13	ENSDARG00000090667
1605	cngb3	0.102688	1.68833	16.4414	9.44681e-21	6.42688e-19	13	ENSDARG00000061945
1606	thumpd3	0.257684	4.21095	16.3416	5.07308e-34	3.56638e-31	13	ENSDARG00000059634
1607	zgc:101130	0.0918168	1.5004	16.3412	2.76726e-19	1.62115e-17	13	ENSDARG00000003102
1608	CABZ01048956.1	0.0381996	0.606888	15.8873	6.22726e-09	1.30033e-07	13	ENSDARG00000089465
1609	si:dkeyp-89h8.1	0.136366	2.16346	15.8651	6.35379e-24	7.05271e-22	13	ENSDARG00000096161
1610	AL840638.1	0.131718	2.07248	15.7342	1.14343e-23	1.09613e-21	13	ENSDARG00000074519
1611	si:ch73-353p21.5	0.260998	4.09748	15.6993	2.66304e-33	1.40409e-30	13	ENSDARG00000077631
1612	NA	0.185443	2.90158	15.6468	3.75903e-27	8.80867e-25	13	ENSDARG00000080381
1613	kcnf1a	0.0880469	1.36216	15.4709	1.38606e-17	6.49599e-16	13	ENSDARG00000027940
1614	si:dkeyp-109b10.3	0.109679	1.68568	15.3692	4.33598e-20	2.68958e-18	13	ENSDARG00000093507
1615	TRIM65	0.172161	2.56882	14.921	5.12426e-25	7.43947e-23	13	ENSDARG00000077098
1616	hmbox1a	0.195974	2.91965	14.8981	2.59409e-26	5.47093e-24	13	ENSDARG00000027082
1617	SLC17A7	0.167137	2.46392	14.7419	5.26823e-24	6.17262e-22	13	ENSDARG00000090106
1618	NA	0.132654	1.93413	14.5803	3.16307e-21	2.77955e-19	13	ENSDARG00000010376
1619	CABZ01033205.2	0.279887	4.04617	14.4565	9.30715e-31	2.80411e-28	13	ENSDARG00000090943
1620	ccny	0.0938331	1.35384	14.4281	4.82582e-16	1.85048e-14	13	ENSDARG00000063677
1621	cplx4b	0.618682	8.80898	14.2383	1.96278e-43	2.06976e-40	13	ENSDARG00000059486
1622	slc1a6	0.10873	1.47233	13.5411	5.88339e-18	2.8856e-16	13	ENSDARG00000010096
1623	esm1	0.105051	1.42177	13.5341	2.65196e-17	1.18316e-15	13	ENSDARG00000060189
1624	CU914629.1	0.113767	1.52683	13.4207	2.69282e-17	1.18316e-15	13	ENSDARG00000036573
1625	zgc:113363	0.0407273	0.539427	13.2449	1.36718e-06	2.42302e-05	13	ENSDARG00000038382
1626	map7d2b	0.0941485	1.23686	13.1374	5.14603e-15	1.61985e-13	13	ENSDARG00000045316
1627	MYO7B	0.245115	3.21859	13.1309	5.90407e-26	1.13197e-23	13	ENSDARG00000044441
1628	NA	0.170328	2.23489	13.1211	4.39486e-21	3.31027e-19	13	ENSDARG00000090148
1629	pak7	0.131821	1.68858	12.8097	2.11271e-18	1.08676e-16	13	ENSDARG00000030154
1630	adcy7	0.234504	2.9951	12.7721	5.64398e-25	7.43947e-23	13	ENSDARG00000060070
1631	sspn	0.135109	1.70682	12.6329	5.01081e-18	2.51614e-16	13	ENSDARG00000041747
1632	CABZ01023601.1	0.101149	1.27557	12.6108	1.35989e-15	4.70166e-14	13	ENSDARG00000086784
1633	acsbg1	0.175723	2.18244	12.4198	6.93777e-21	5.04543e-19	13	ENSDARG00000062077
1634	CABZ01114098.1	0.104988	1.30341	12.4149	2.84667e-15	9.09642e-14	13	ENSDARG00000077677
1635	RPH3A	0.128015	1.58115	12.3514	4.33038e-17	1.79074e-15	13	ENSDARG00000076712
1636	rbm41	0.110493	1.36289	12.3346	5.86085e-16	2.20724e-14	13	ENSDARG00000054096
1637	CU302316.1	0.252763	3.11221	12.3127	5.59043e-25	7.43947e-23	13	ENSDARG00000026900
1638	NEK3	0.114088	1.40468	12.3123	1.19454e-15	4.26996e-14	13	ENSDARG00000058869
1639	tmed1b	0.181639	2.21999	12.2219	3.48872e-21	2.91711e-19	13	ENSDARG00000017255
1640	CU571336.1	0.089088	1.05658	11.86	2.02061e-12	5.13429e-11	13	ENSDARG00000089355
1641	CU469577.1	0.192383	2.27546	11.8277	3.84567e-21	3.0039e-19	13	ENSDARG00000074925
1642	NA	0.0934052	1.10112	11.7886	4.15082e-13	1.07043e-11	13	ENSDARG00000075926
1643	NA	0.504035	5.93303	11.7711	2.43881e-32	8.57241e-30	13	ENSDARG00000092077
1644	prickle3	0.128422	1.506	11.7269	2.18218e-16	8.68343e-15	13	ENSDARG00000073996
1645	HECW1	0.113557	1.32803	11.6948	9.45061e-16	3.43644e-14	13	ENSDARG00000090795
1646	fas	0.0861702	1.00632	11.6783	1.54973e-11	3.75676e-10	13	ENSDARG00000043586
1647	si:ch1073-441p17.1	0.179498	2.0773	11.5728	3.01701e-19	1.7197e-17	13	ENSDARG00000095861
1648	mxi1	0.113107	1.29409	11.4412	9.13106e-15	2.79093e-13	13	ENSDARG00000040884
1649	SLC29A1	0.145353	1.65497	11.3859	1.47774e-17	6.77511e-16	13	ENSDARG00000054447
1650	HPDL	0.129395	1.46944	11.3562	1.83361e-15	6.23722e-14	13	ENSDARG00000079720
1651	C6H2orf40	0.246635	2.78934	11.3096	6.76182e-22	6.2003e-20	13	ENSDARG00000088717
1652	CR382385.2	0.12586	1.4067	11.1767	7.02763e-15	2.1796e-13	13	ENSDARG00000093378
1653	tspan11	0.0852147	0.951888	11.1705	1.16138e-10	2.69159e-09	13	ENSDARG00000001781
1654	ezh1	0.117636	1.30482	11.092	1.77251e-14	5.19198e-13	13	ENSDARG00000037894
1655	si:dkeyp-27e10.3	0.132226	1.45367	10.9938	2.54189e-15	8.24745e-14	13	ENSDARG00000063008
1656	cpe	0.134715	1.47767	10.9689	4.4407e-16	1.73434e-14	13	ENSDARG00000055874
1657	si:ch211-132g1.6	0.12052	1.32128	10.9631	2.72029e-14	7.5488e-13	13	ENSDARG00000093102
1658	asns	0.227825	2.48038	10.8872	8.19509e-21	5.76115e-19	13	ENSDARG00000016375
1659	si:ch211-10d23.5	0.445994	4.84108	10.8546	9.34723e-28	2.46416e-25	13	ENSDARG00000095510
1660	slc25a35	0.148354	1.60663	10.8297	1.28918e-16	5.22862e-15	13	ENSDARG00000014802
1661	CT573393.1	0.198996	2.13248	10.7162	1.01723e-18	5.50088e-17	13	ENSDARG00000063097
1662	CCDC150	0.132665	1.38588	10.4465	1.60242e-14	4.75985e-13	13	ENSDARG00000090935
1663	NA	0.263174	2.73143	10.3788	1.9604e-20	1.25287e-18	13	ENSDARG00000087473
1664	si:dkey-150i13.2	0.45079	4.58723	10.176	6.93909e-26	1.21955e-23	13	ENSDARG00000071052
1665	MDC1	0.053106	0.538592	10.1418	7.10922e-06	0.000117135	13	ENSDARG00000086764
1666	ECEL1	0.22381	2.26961	10.1408	1.4552e-18	7.67256e-17	13	ENSDARG00000060549
1667	lyrm2	0.135657	1.36536	10.0648	2.38612e-14	6.70978e-13	13	ENSDARG00000033138
1668	si:dkey-256i11.1	0.202671	2.03275	10.0298	2.91657e-17	1.25532e-15	13	ENSDARG00000087387
1669	si:dkey-82i20.5	0.433299	4.31802	9.96544	5.2251e-25	7.43947e-23	13	ENSDARG00000086346
1670	shroom1	0.185141	1.81646	9.81121	3.19752e-17	1.34871e-15	13	ENSDARG00000094181
1671	caly	0.314412	3.05687	9.72249	3.59625e-21	2.91711e-19	13	ENSDARG00000036008
1672	crfb5	0.149478	1.42695	9.54623	2.07774e-14	6.00267e-13	13	ENSDARG00000078042
1673	TSPAN4	0.157462	1.48877	9.4548	1.13035e-14	3.40559e-13	13	ENSDARG00000089354
1674	gnao1b	0.179803	1.68884	9.39272	2.14922e-15	7.19478e-14	13	ENSDARG00000036058
1675	si:ch1073-357b18.3	0.0756462	0.704946	9.31899	1.94223e-07	3.72378e-06	13	ENSDARG00000079888
1676	syt10	0.244201	2.24427	9.19024	1.31763e-17	6.31564e-16	13	ENSDARG00000045750
1677	susd5	0.142362	1.29721	9.11208	4.16193e-13	1.07043e-11	13	ENSDARG00000088277
1678	AL954697.2	0.195619	1.78174	9.10822	6.03359e-16	2.23243e-14	13	ENSDARG00000087906
1679	si:ch211-213a13.1	0.125363	1.13775	9.07565	2.87035e-11	6.87906e-10	13	ENSDARG00000090600
1680	cfh	0.0801935	0.721301	8.9945	3.2349e-07	6.03752e-06	13	ENSDARG00000075761
1681	FP102157.1	0.321076	2.88054	8.97152	2.57521e-19	1.55175e-17	13	ENSDARG00000063018
1682	smad3a	0.0947611	0.821046	8.66437	2.51469e-08	5.05094e-07	13	ENSDARG00000036096
1683	dnajb11	0.0550026	0.47267	8.59359	8.50703e-06	0.000135919	13	ENSDARG00000015088
1684	CABZ01081490.1	0.609454	5.23077	8.58272	1.06908e-23	1.07366e-21	13	ENSDARG00000086201
1685	copz2	0.230641	1.93562	8.39234	2.20533e-15	7.26727e-14	13	ENSDARG00000006786
1686	CABZ01007930.1	0.0796695	0.659439	8.27718	2.73815e-07	5.15603e-06	13	ENSDARG00000087805
1687	rgs19	0.107674	0.878651	8.16033	1.45861e-08	2.98661e-07	13	ENSDARG00000077385
1688	unc93b1	0.115134	0.938216	8.14891	4.44539e-09	9.37533e-08	13	ENSDARG00000069114
1689	si:dkey-193i10.4	0.132399	1.07574	8.12499	4.85491e-10	1.08926e-08	13	ENSDARG00000094834
1690	NA	0.120262	0.975021	8.10748	7.04545e-09	1.45675e-07	13	ENSDARG00000036189
1691	mao	0.193336	1.54295	7.98064	1.67362e-13	4.46794e-12	13	ENSDARG00000023712
1692	si:dkey-18f7.2	0.228618	1.81521	7.93989	2.77312e-14	7.59546e-13	13	ENSDARG00000093300
1693	HYAL2	0.25095	1.99164	7.9364	2.3462e-14	6.68666e-13	13	ENSDARG00000059931
1694	pcyt1aa	0.220596	1.71992	7.79671	2.22979e-13	5.87828e-12	13	ENSDARG00000011233
1695	nt5c1bb	0.0699625	0.545333	7.79464	5.80301e-06	9.71313e-05	13	ENSDARG00000033742
1696	zgc:101664	0.110431	0.830276	7.5185	1.70382e-08	3.45515e-07	13	ENSDARG00000035700
1697	NA	0.380831	2.68521	7.05093	1.23692e-15	4.34777e-14	13	ENSDARG00000089390
1698	nfkbiz	0.110604	0.776126	7.01717	8.69517e-07	1.56736e-05	13	ENSDARG00000095117
1699	CU633848.1	0.146826	1.02919	7.00961	1.8244e-09	3.96667e-08	13	ENSDARG00000086735
1700	gpd1c	0.0707587	0.493019	6.96761	4.0426e-05	0.000600412	13	ENSDARG00000036942
1701	dynlt1	0.205925	1.43206	6.95428	1.03812e-11	2.54581e-10	13	ENSDARG00000045909
1702	cd79b	0.187715	1.28358	6.83792	4.35695e-11	1.03245e-09	13	ENSDARG00000088902
1703	ndrg3b	0.0470479	0.321161	6.82625	0.00155861	0.0187835	13	ENSDARG00000010052
1704	GPRC5B	0.111658	0.761899	6.8235	8.69517e-07	1.56736e-05	13	ENSDARG00000077080
1705	CR381544.1	0.224521	1.52841	6.80744	3.09024e-12	7.75871e-11	13	ENSDARG00000091818
1706	MRVI1	0.124016	0.840633	6.7784	6.27942e-08	1.23769e-06	13	ENSDARG00000074602
1707	si:dkeyp-120h9.1	0.0356408	0.239444	6.71825	0.00363886	0.0397634	13	ENSDARG00000020278
1708	FAM72B	0.214197	1.42595	6.65719	1.27019e-10	2.91177e-09	13	ENSDARG00000070621
1709	LANCL2	0.0982694	0.652853	6.64351	1.67569e-06	2.92068e-05	13	ENSDARG00000045465
1710	mllt10	0.114625	0.751164	6.55326	1.12179e-06	2.00497e-05	13	ENSDARG00000045401
1711	smarcc1a	0.0827845	0.536705	6.48315	1.82013e-05	0.000276163	13	ENSDARG00000017397
1712	commd1	0.174344	1.12468	6.45095	3.11325e-09	6.69985e-08	13	ENSDARG00000031203
1713	ifi35	0.0933314	0.586741	6.28664	7.17202e-06	0.000117254	13	ENSDARG00000075643
1714	malt1b	0.0865674	0.533188	6.15922	0.000155547	0.00220166	13	ENSDARG00000077768
1715	elovl5	0.245159	1.50532	6.14017	8.57368e-11	2.0091e-09	13	ENSDARG00000004979
1716	FDXR	0.125971	0.772538	6.13269	2.90003e-06	5.01324e-05	13	ENSDARG00000089369
1717	slc35d2	0.320042	1.9555	6.11014	5.71155e-12	1.41714e-10	13	ENSDARG00000089837
1718	CABZ01111496.1	0.0366856	0.223146	6.08265	0.00416605	0.0443747	13	ENSDARG00000003041
1719	rgl2	0.0977799	0.584802	5.9808	1.04585e-05	0.000163384	13	ENSDARG00000007727
1720	NA	0.232088	1.37409	5.92055	3.75412e-10	8.51337e-09	13	ENSDARG00000090882
1721	dnajb1a	0.15615	0.922892	5.9103	1.43084e-07	2.79411e-06	13	ENSDARG00000015831
1722	neu3.3	0.480255	2.81883	5.86945	1.53078e-13	4.139e-12	13	ENSDARG00000058327
1723	hspa12b	0.0509757	0.286497	5.62026	0.00199523	0.0235639	13	ENSDARG00000030307
1724	NA	0.120496	0.675442	5.60553	1.02643e-05	0.000161548	13	ENSDARG00000062182
1725	snrnp40	0.0993103	0.547181	5.50981	6.72085e-05	0.000964237	13	ENSDARG00000023160
1726	tnni2a.2	0.259046	1.42616	5.50544	7.7562e-10	1.72188e-08	13	ENSDARG00000005841
1727	ugp2a	0.0555054	0.299642	5.39844	0.00280864	0.031676	13	ENSDARG00000005578
1728	GPR78	0.11791	0.636099	5.39477	8.24752e-06	0.000132779	13	ENSDARG00000077645
1729	si:ch73-131e21.5	0.0916901	0.492027	5.36619	0.000213883	0.00298727	13	ENSDARG00000052263
1730	ccs	0.129072	0.690766	5.3518	1.90955e-05	0.000287659	13	ENSDARG00000092003
1731	PARP6	0.278685	1.45859	5.23381	3.49221e-09	7.43946e-08	13	ENSDARG00000078528
1732	SHKBP1	0.152321	0.788777	5.17837	3.29022e-06	5.64153e-05	13	ENSDARG00000061005
1733	ptpn11b	0.232168	1.19458	5.14533	3.51864e-08	7.00078e-07	13	ENSDARG00000012340
1734	map2k2b	0.0984541	0.499256	5.07095	0.000350191	0.00470416	13	ENSDARG00000068918
1735	tsnax	0.339405	1.72101	5.07065	1.74331e-09	3.82984e-08	13	ENSDARG00000038995
1736	TTYH3	0.123717	0.627051	5.06842	6.48578e-05	0.000936885	13	ENSDARG00000034473
1737	BAHD1	0.234621	1.15626	4.92822	1.98215e-07	3.76608e-06	13	ENSDARG00000090712
1738	dbf4	0.172154	0.838331	4.86967	1.09872e-05	0.000170382	13	ENSDARG00000074796
1739	nudt3a	0.178583	0.865172	4.84466	3.3798e-06	5.74839e-05	13	ENSDARG00000016256
1740	C21H5orf15	0.0894477	0.432053	4.83023	0.000988435	0.0122766	13	ENSDARG00000090747
1741	si:ch211-229i14.2	0.142817	0.683421	4.78528	4.43712e-05	0.000654397	13	ENSDARG00000086048
1742	CABZ01076275.1	0.123497	0.589184	4.77083	0.000305602	0.00415815	13	ENSDARG00000059295
1743	wu:fc75a09	0.0815615	0.385226	4.72314	0.00303726	0.0340722	13	ENSDARG00000089342
1744	gnaia	0.166561	0.77031	4.62478	7.71874e-06	0.000125222	13	ENSDARG00000044760
1745	NA	0.150985	0.692537	4.5868	6.81278e-05	0.000970821	13	ENSDARG00000058630
1746	mcl1b	0.250244	1.14348	4.56947	4.6108e-07	8.45581e-06	13	ENSDARG00000008363
1747	ACVR1B	0.0625032	0.283632	4.53788	0.00465871	0.0488816	13	ENSDARG00000052142
1748	zgc:113413	0.111581	0.502435	4.50287	0.000708689	0.00916948	13	ENSDARG00000039099
1749	camlg	0.107885	0.482162	4.46921	0.00262084	0.0297169	13	ENSDARG00000045207
1750	DCUN1D3	0.179928	0.787656	4.37761	1.67415e-05	0.000255854	13	ENSDARG00000011493
1751	atp1a1a.4	0.148299	0.647213	4.36425	5.75696e-05	0.000837341	13	ENSDARG00000001870
1752	PHLPP1	0.103938	0.452532	4.35387	0.00209385	0.0243974	13	ENSDARG00000078694
1753	wdr45l	0.10666	0.452089	4.23861	0.002435	0.0279099	13	ENSDARG00000021557
1754	slc16a1	0.0949467	0.398998	4.20234	0.00128737	0.0156941	13	ENSDARG00000068572
1755	CEP250	0.100908	0.423111	4.19302	0.00179083	0.0214594	13	ENSDARG00000020834
1756	CU207301.4	0.301659	1.24043	4.11204	3.69142e-07	6.82912e-06	13	ENSDARG00000061282
1757	peli1b	0.186563	0.763463	4.09225	2.30987e-05	0.000345498	13	ENSDARG00000044083
1758	prkceb	0.164206	0.661745	4.02997	0.000551296	0.00726678	13	ENSDARG00000069928
1759	acap3a	0.303242	1.20954	3.9887	1.54538e-06	2.71601e-05	13	ENSDARG00000075990
1760	matk	0.0887966	0.352033	3.96448	0.00419779	0.0444881	13	ENSDARG00000074670
1761	hck	0.275602	1.08485	3.93628	6.5396e-06	0.000108599	13	ENSDARG00000058647
1762	tfe3a	0.0903298	0.353948	3.9184	0.00453295	0.0478	13	ENSDARG00000004729
1763	CCNDBP1	0.188564	0.733811	3.89158	0.000416622	0.00556111	13	ENSDARG00000039328
1764	si:dkey-3b8.4	0.131904	0.507947	3.85088	0.00199997	0.0235639	13	ENSDARG00000068398
1765	sart3	0.175788	0.676322	3.84738	0.000229669	0.00318665	13	ENSDARG00000008032
1766	AIM1L	0.140536	0.526974	3.74974	0.000715822	0.0092053	13	ENSDARG00000005901
1767	RGS13	0.143547	0.528127	3.67914	0.000824651	0.0104143	13	ENSDARG00000007265
1768	CR388047.3	0.144672	0.510809	3.53079	0.00331314	0.0369704	13	ENSDARG00000086496
1769	vstm2l	0.164586	0.570459	3.46603	0.00202005	0.0236683	13	ENSDARG00000043692
1770	thoc2	0.149271	0.505558	3.38684	0.00394906	0.0424926	13	ENSDARG00000037503
1771	prkar2aa	0.214294	0.686435	3.20324	0.00111786	0.0137068	13	ENSDARG00000033184
1772	zgc:56064	0.203414	0.606905	2.98359	0.00237263	0.0273436	13	ENSDARG00000053404
1773	BX511252.1	0.912265	2.6566	2.9121	3.88622e-06	6.55683e-05	13	ENSDARG00000091334
1774	GUSB	1.14433	2.97195	2.59712	4.79573e-05	0.000702374	13	ENSDARG00000063126
1775	rab11fip1b	0.509365	1.23179	2.41829	0.000867822	0.0108943	13	ENSDARG00000036462
