# Supplementary material for: Stage-specific and cell type-specific requirements of ikzf1 during haematopoietic differentiation in zebrafish
Source: Sci Rep. 2022 Dec 10;12:21401. doi: 10.1038/s41598-022-25978-6 (PMC9741631; doi:10.1038/s41598-022-25978-6)
Supplement: Supplementary file 9 — Supplementary Information 9. [file 41598_2022_25978_MOESM9_ESM.xlsx]

## Sheet: ii032wt_CRISPRmut_upregulated_g
Supplementary Data 9. Upregulated genes in individual cell clusters as determined by the VarID algorithm on scRNA-seq data of adult whole kidney marrow of fr105 mutants.
	geneID	mean.not.in.cluster	mean.in.cluster	foldchange	pvalue	padj	cluster	ensID
1	ba1	1.77964	185.996	104.513	0	0	1	ENSDARG00000089087
2	hbaa1	2.09154	181.198	86.6334	0	0	1	ENSDARG00000079078
3	si:ch211-103n10.5	0.0873964	6.85313	78.4143	0	0	1	ENSDARG00000077504
4	alas2	0.0309974	1.80371	58.1891	4.40079e-54	6.90483e-52	1	ENSDARG00000038643
5	NA	0.00557493	0.312981	56.1407	3.1952e-11	1.31928e-09	1	ENSDARG00000069966
6	blvrb	0.0119058	0.557577	46.8324	2.99052e-17	1.86574e-15	1	ENSDARG00000042310
7	zgc:92880	0.200296	9.16258	45.7453	0	0	1	ENSDARG00000069734
8	slc4a1a	0.0658255	2.73945	41.6169	1.0423e-65	2.33624e-63	1	ENSDARG00000012881
9	cahz	0.0628086	2.58681	41.1855	4.43182e-63	7.72613e-61	1	ENSDARG00000011166
10	CR385063.1	0.284721	10.7461	37.7428	0	0	1	ENSDARG00000044212
11	klfd	0.0126036	0.461671	36.6301	5.59048e-15	2.82951e-13	1	ENSDARG00000017400
12	si:ch211-250g4.3	0.0777905	2.80198	36.0195	2.16186e-64	4.23994e-62	1	ENSDARG00000092945
13	sptb	0.0121749	0.419226	34.4338	9.64777e-13	4.32496e-11	1	ENSDARG00000030490
14	nmt1b	0.00527193	0.174969	33.1888	1.76381e-05	0.000297572	1	ENSDARG00000057206
15	NA	0.230755	6.53323	28.3124	1.67349e-96	4.37619e-94	1	ENSDARG00000069735
16	epb41b	0.0207809	0.585861	28.1922	2.9909e-16	1.73805e-14	1	ENSDARG00000029019
17	top1	0.00641074	0.175807	27.4238	3.79921e-05	0.000573171	1	ENSDARG00000086775
18	si:dkey-25o16.2	0.0553075	1.45361	26.2823	8.79277e-38	1.25417e-35	1	ENSDARG00000096667
19	igfbp1a	0.0526437	1.35829	25.8015	2.56217e-35	3.35003e-33	1	ENSDARG00000014947
20	rhd	0.00664649	0.16468	24.777	3.79922e-05	0.000573171	1	ENSDARG00000002194
21	C10H8orf4	0.01359	0.303109	22.3038	4.17737e-08	1.14988e-06	1	ENSDARG00000076858
22	hmbsb	0.0125139	0.233593	18.6666	2.36198e-06	4.75121e-05	1	ENSDARG00000055991
23	rhag	0.0230131	0.396081	17.2111	9.43196e-10	3.44157e-08	1	ENSDARG00000019253
24	urod	0.00774071	0.12255	15.8319	0.000413558	0.00410113	1	ENSDARG00000006818
25	znfl2a	0.00849294	0.131584	15.4933	0.000714006	0.00625852	1	ENSDARG00000008333
26	tspo	0.0571449	0.827733	14.4848	1.96048e-17	1.28166e-15	1	ENSDARG00000026655
27	HIST1H4C	0.00966199	0.129973	13.452	0.00114151	0.00952677	1	ENSDARG00000089737
28	hmbsa	0.0219236	0.256908	11.7183	5.41791e-06	0.000100008	1	ENSDARG00000008840
29	si:ch211-113a14.18	0.0275006	0.319525	11.6188	3.1929e-07	7.70717e-06	1	ENSDARG00000051735
30	NA	0.0233275	0.268234	11.4986	6.75316e-07	1.53561e-05	1	ENSDARG00000090834
31	zgc:110540	0.0102965	0.113681	11.0407	0.00902958	0.0477028	1	ENSDARG00000054929
32	creg1	0.0446802	0.478823	10.7167	5.84383e-09	1.83379e-07	1	ENSDARG00000063345
33	ppox	0.0135626	0.132532	9.77186	0.00247645	0.0171171	1	ENSDARG00000025200
34	zgc:56095	0.0374177	0.351427	9.39201	3.11567e-07	7.63825e-06	1	ENSDARG00000018461
35	tubb1	0.0316259	0.277142	8.76313	5.03042e-06	9.39611e-05	1	ENSDARG00000053066
36	itgb1a	0.0177628	0.15411	8.67604	0.000697872	0.00615147	1	ENSDARG00000071863
37	CU302436.4	0.0202338	0.166568	8.23216	0.00131911	0.0106137	1	ENSDARG00000091905
38	MGST1	0.0147917	0.118267	7.99548	0.00247646	0.0171171	1	ENSDARG00000022165
39	tal1	0.0219173	0.174492	7.96138	0.00174946	0.0135278	1	ENSDARG00000019930
40	prdx2	0.154968	1.08441	6.99767	2.13123e-15	1.11463e-13	1	ENSDARG00000025350
41	fth1a	0.688888	4.75142	6.89722	2.12592e-33	2.56582e-31	1	ENSDARG00000015551
42	si:ch211-113a14.12	0.0161853	0.111302	6.87673	0.00343217	0.0222524	1	ENSDARG00000077456
43	kif11	0.0109589	0.072654	6.62969	0.00902978	0.0477028	1	ENSDARG00000010948
44	h2afva	0.0458269	0.294038	6.41628	5.21069e-05	0.000743233	1	ENSDARG00000068820
45	ccnd1	0.0409807	0.261557	6.38244	2.38164e-05	0.000389249	1	ENSDARG00000035750
46	anp32b	0.0611549	0.315527	5.15948	7.804e-05	0.00102037	1	ENSDARG00000023330
47	lmnb2	0.034289	0.167201	4.87622	0.00803947	0.0429045	1	ENSDARG00000009933
48	metap2b	0.03165	0.147323	4.65476	0.005545	0.0324631	1	ENSDARG00000092768
49	histh1l	0.0731301	0.311498	4.2595	0.00106735	0.0089555	1	ENSDARG00000035519
50	tuba8l4	0.560968	2.18426	3.89373	6.42987e-14	3.05711e-12	1	ENSDARG00000006260
51	MKI67	0.0944415	0.355067	3.75965	0.000449998	0.00430027	1	ENSDARG00000091150
52	prdx3	0.0478966	0.176915	3.69368	0.00615815	0.0356536	1	ENSDARG00000032102
53	ap2m1a	0.100317	0.325469	3.24439	0.00216691	0.0154951	1	ENSDARG00000002790
54	eif5	0.114539	0.361401	3.15528	0.00191042	0.0143418	1	ENSDARG00000003681
55	kdm6bb	0.187098	0.469825	2.51111	0.00154818	0.0122065	1	ENSDARG00000056929
56	cfd	0.258989	1.70738	6.59247	1.18537e-27	6.19949e-25	2	ENSDARG00000039579
57	sult2st1	0.0794291	0.505239	6.36088	1.57069e-10	1.71087e-08	2	ENSDARG00000033170
58	dscamb	0.0342616	0.199285	5.81658	0.000112445	0.00411677	2	ENSDARG00000028118
59	lyz	13.5873	62.9291	4.63145	1.38132e-55	2.16729e-52	2	ENSDARG00000057789
60	dbi	0.177396	0.639071	3.60252	1.17084e-07	8.74787e-06	2	ENSDARG00000026369
61	si:ch1073-429i10.1	0.791575	2.79831	3.53511	1.26789e-17	2.84188e-15	2	ENSDARG00000075664
62	thy1	0.303445	1.04556	3.44564	4.50402e-11	5.88901e-09	2	ENSDARG00000035018
63	MAPT	0.0687839	0.234423	3.40812	0.000674102	0.021585	2	ENSDARG00000087616
64	papss2b	0.280448	0.940107	3.35217	1.18827e-09	1.16525e-07	2	ENSDARG00000056600
65	sms	0.158193	0.487072	3.07896	1.33938e-05	0.000677898	2	ENSDARG00000008155
66	ch25hl2	0.2525	0.744207	2.94736	4.00811e-07	2.73423e-05	2	ENSDARG00000038728
67	nccrp1	0.62477	1.81928	2.91192	2.22135e-11	3.16846e-09	2	ENSDARG00000035326
68	ponzr6	0.20611	0.597789	2.90033	4.10883e-06	0.000238768	2	ENSDARG00000036382
69	lect2l	5.86967	16.8572	2.87191	2.67821e-19	7.00351e-17	2	ENSDARG00000033227
70	cpa5	0.995057	2.84718	2.86133	8.96699e-13	1.40692e-10	2	ENSDARG00000021339
71	srgn	2.04501	5.78841	2.83051	6.47143e-15	1.26921e-12	2	ENSDARG00000077069
72	tuba8l	0.253359	0.65664	2.59174	2.10684e-05	0.000893416	2	ENSDARG00000042708
73	h3f3a	0.195145	0.503757	2.58145	0.000255866	0.00892118	2	ENSDARG00000020504
74	aldh9a1a.1	0.176141	0.440156	2.49889	0.00047762	0.016291	2	ENSDARG00000069100
75	AL954137.2	0.515805	1.25353	2.43025	1.32632e-07	9.45907e-06	2	ENSDARG00000076532
76	si:ch211-9d9.1	0.396965	0.942206	2.37353	4.28747e-06	0.000240251	2	ENSDARG00000041524
77	FAR2	0.180411	0.427651	2.37043	0.00124218	0.0354361	2	ENSDARG00000009262
78	hmgn2	0.929811	2.15804	2.32094	3.69861e-08	3.22396e-06	2	ENSDARG00000093817
79	CABZ01040055.1	2.0034	4.63353	2.31284	1.48353e-09	1.36921e-07	2	ENSDARG00000086869
80	vamp8	0.259604	0.552464	2.1281	0.00162714	0.0425496	2	ENSDARG00000024116
81	NA	0.260591	0.550422	2.11221	0.00172401	0.0443439	2	ENSDARG00000086446
82	hmga1a	0.283846	0.588955	2.07491	0.00153319	0.0414755	2	ENSDARG00000028335
83	abcb9	0.271782	0.562203	2.06858	0.00133925	0.0375228	2	ENSDARG00000056200
84	sepw1	0.725501	1.47345	2.03094	1.63772e-05	0.000734164	2	ENSDARG00000035136
85	cebpa	0.379072	0.722597	1.90622	0.00123769	0.0354361	2	ENSDARG00000036074
86	icn	1.38994	2.60238	1.87229	2.78298e-05	0.00109163	2	ENSDARG00000009978
87	cd63	1.23957	2.09234	1.68795	0.00066246	0.021585	2	ENSDARG00000025147
88	actb1	2.94328	4.66015	1.58332	0.000950189	0.0286701	2	ENSDARG00000037746
89	NA	9.31599e-05	0.0645578	692.978	9.02138e-06	6.18398e-05	3	ENSDARG00000089023
90	si:dkey-203a12.2	0.0459207	2.40005	52.265	7.24254e-122	1.13635e-118	3	ENSDARG00000094434
91	NA	0.00259231	0.131201	50.6117	9.16973e-10	1.08176e-08	3	ENSDARG00000094408
92	CR381551.1	0.0473155	2.33346	49.317	9.41132e-120	7.38318e-117	3	ENSDARG00000091736
93	itln1	0.00284366	0.129803	45.6464	9.16976e-10	1.08176e-08	3	ENSDARG00000007534
94	CABZ01058646.1	0.0376927	1.55939	41.3713	2.83248e-92	1.48139e-89	3	ENSDARG00000091236
95	si:dkeyp-75b4.10	0.0213458	0.861587	40.3632	3.93637e-51	4.75089e-49	3	ENSDARG00000079043
96	grn2	0.0173122	0.562582	32.4962	1.70835e-32	1.48911e-30	3	ENSDARG00000088641
97	lgals3bpb	0.004828	0.147147	30.4778	9.24667e-10	1.08269e-08	3	ENSDARG00000040528
98	si:ch211-14a17.10	0.0581688	1.75229	30.1242	2.97945e-91	1.16869e-88	3	ENSDARG00000076534
99	pdia2	0.00740719	0.214809	29.0001	5.20187e-13	1.14954e-11	3	ENSDARG00000018263
100	NA	0.00366393	0.0973916	26.5812	6.42354e-06	4.47935e-05	3	ENSDARG00000077239
101	cx32.2	0.00353563	0.08734	24.7028	3.57833e-05	0.000230098	3	ENSDARG00000076789
102	NA	0.00437666	0.103868	23.7322	1.12853e-06	8.80933e-06	3	ENSDARG00000038681
103	moxd1	0.00437274	0.101775	23.2748	1.12854e-06	8.80933e-06	3	ENSDARG00000031136
104	marco	0.0118087	0.238682	20.2123	2.68434e-13	6.01675e-12	3	ENSDARG00000059294
105	CABZ01112358.1	0.00631452	0.126588	20.0472	1.34202e-07	1.1698e-06	3	ENSDARG00000058941
106	NA	0.0111998	0.221703	19.7951	7.75162e-12	1.39796e-10	3	ENSDARG00000096586
107	NA	0.0108086	0.198425	18.358	2.13488e-10	2.74561e-09	3	ENSDARG00000092806
108	NA	0.0350124	0.642688	18.356	3.8225e-32	3.15658e-30	3	ENSDARG00000093877
109	BX572078.1	0.0316561	0.558865	17.6543	3.57969e-28	2.55297e-26	3	ENSDARG00000071806
110	c1qa	0.0112879	0.193268	17.1217	2.13489e-10	2.74561e-09	3	ENSDARG00000044613
111	grn1	0.126445	2.1116	16.6997	1.44731e-84	4.54165e-82	3	ENSDARG00000089362
112	h6pd	0.00388478	0.0621799	16.006	0.00101679	0.00473395	3	ENSDARG00000060153
113	si:dkey-5n18.1	0.0200961	0.317929	15.8204	3.03003e-16	1.18853e-14	3	ENSDARG00000043436
114	ccr12.3	0.00842535	0.124453	14.7713	4.36915e-07	3.62709e-06	3	ENSDARG00000038541
115	si:ch211-214p16.2	0.00983476	0.139404	14.1746	2.46765e-07	2.08158e-06	3	ENSDARG00000094975
116	CABZ01074946.1	0.0063542	0.0734238	11.5552	0.000104292	0.000617485	3	ENSDARG00000090396
117	c1qb	0.033197	0.362558	10.9214	6.2539e-16	2.28195e-14	3	ENSDARG00000044612
118	CU207276.4	0.0684254	0.710956	10.3902	1.03687e-28	7.74689e-27	3	ENSDARG00000091038
119	flt3	0.00859737	0.0857932	9.97901	5.37717e-05	0.000334793	3	ENSDARG00000058503
120	si:ch211-265g21.1	0.0148363	0.143731	9.6878	3.28042e-06	2.39394e-05	3	ENSDARG00000096508
121	CU694374.3	0.0140812	0.135993	9.65775	1.51222e-06	1.14622e-05	3	ENSDARG00000095695
122	h2afx	0.00698527	0.0600309	8.59393	0.00473473	0.0176876	3	ENSDARG00000029406
123	anxa5b	0.0199743	0.16744	8.38275	1.87612e-07	1.5998e-06	3	ENSDARG00000016470
124	si:dkey-261h17.1	0.0513294	0.404187	7.87438	2.2283e-15	7.94592e-14	3	ENSDARG00000095268
125	sftpbb	0.028816	0.223531	7.7572	2.16859e-08	2.13296e-07	3	ENSDARG00000067566
126	C5H8orf4	0.0239164	0.175173	7.32438	1.87268e-07	1.5998e-06	3	ENSDARG00000079497
127	mhc2dab	0.0913371	0.661056	7.23754	2.32151e-22	1.58367e-20	3	ENSDARG00000079105
128	lgals2a	0.0116208	0.0824692	7.09669	0.000998918	0.00467852	3	ENSDARG00000054942
129	cd74a	0.813204	5.64942	6.94711	2.98802e-75	6.69744e-73	3	ENSDARG00000009087
130	dkc1	0.0257286	0.171661	6.67199	1.39437e-06	1.0672e-05	3	ENSDARG00000016484
131	ms4a17a.11	0.0156444	0.0984718	6.29437	0.000217893	0.00121663	3	ENSDARG00000053561
132	kpna2	0.0139414	0.0865191	6.20593	0.000465064	0.00243228	3	ENSDARG00000038066
133	si:ch211-184m19.3	0.0428993	0.257599	6.00472	7.23267e-09	7.36887e-08	3	ENSDARG00000096655
134	tuba1b	0.0113666	0.068107	5.99185	0.00379943	0.0146469	3	ENSDARG00000045367
135	stmn1a	0.0325649	0.191873	5.89203	3.48536e-06	2.52006e-05	3	ENSDARG00000004169
136	grna	0.0279327	0.157271	5.63035	9.06508e-06	6.18398e-05	3	ENSDARG00000004954
137	nop10	0.0154296	0.0863716	5.59777	0.00287298	0.0116875	3	ENSDARG00000089426
138	chaf1a	0.0277	0.153824	5.5532	9.06511e-06	6.18398e-05	3	ENSDARG00000062152
139	cfp	0.0702595	0.388732	5.5328	1.24818e-11	2.12868e-10	3	ENSDARG00000094451
140	cd74b	0.312111	1.6929	5.42403	1.25695e-38	1.31477e-36	3	ENSDARG00000036628
141	fabp3	0.0630693	0.341981	5.42231	1.2142e-09	1.39057e-08	3	ENSDARG00000023290
142	pmp22b	0.0134826	0.0700307	5.19416	0.00619981	0.022209	3	ENSDARG00000060457
143	rab3ab	0.013828	0.0710046	5.13484	0.0061998	0.022209	3	ENSDARG00000043835
144	foxp4	0.016196	0.0830412	5.12727	0.000812484	0.00388655	3	ENSDARG00000076120
145	FP236789.1	0.0518554	0.265256	5.1153	9.07594e-08	8.13722e-07	3	ENSDARG00000086113
146	MKI67	0.0680416	0.343887	5.05407	9.4736e-10	1.09494e-08	3	ENSDARG00000091150
147	si:busm1-194e12.12	0.0442513	0.221475	5.00495	1.62225e-06	1.22371e-05	3	ENSDARG00000055447
148	si:ch211-113a14.12	0.0133984	0.0666062	4.97119	0.00619984	0.022209	3	ENSDARG00000077456
149	mafba	0.0217584	0.104313	4.79415	0.000998421	0.00467852	3	ENSDARG00000017121
150	mrc1b	0.152602	0.71685	4.69751	2.85696e-17	1.4008e-15	3	ENSDARG00000038822
151	si:ch211-288g17.3	0.020927	0.0967226	4.62191	0.00318639	0.0125301	3	ENSDARG00000070959
152	si:ch1073-403i13.1	0.0515449	0.23686	4.59523	2.81979e-06	2.08691e-05	3	ENSDARG00000001832
153	hspd1	0.0418956	0.191406	4.56864	3.23263e-05	0.000208724	3	ENSDARG00000056160
154	nfe2	0.0229679	0.102416	4.45909	0.00152455	0.00672579	3	ENSDARG00000020606
155	si:busm1-266f07.2	0.122223	0.539047	4.41036	6.57478e-13	1.43275e-11	3	ENSDARG00000031745
156	nop2	0.0239399	0.105172	4.39317	0.000474036	0.00247097	3	ENSDARG00000043304
157	ifi30	0.0307455	0.134701	4.38114	0.000256148	0.00141513	3	ENSDARG00000056378
158	CR762436.1	0.0124816	0.0545727	4.37224	0.0135045	0.0420409	3	ENSDARG00000032637
159	npm1a	0.0738682	0.320372	4.33707	3.35745e-08	3.2121e-07	3	ENSDARG00000014329
160	hspe1	0.0295653	0.127454	4.31094	0.000528637	0.00270173	3	ENSDARG00000056167
161	piezo1	0.0174444	0.0751414	4.30747	0.00447564	0.0168401	3	ENSDARG00000076870
162	mcm2	0.0222284	0.0946879	4.25977	0.00099843	0.00467852	3	ENSDARG00000015911
163	pleca	0.0734197	0.308728	4.20497	9.96843e-08	8.88663e-07	3	ENSDARG00000062590
164	top2a	0.0328841	0.137893	4.19331	0.000379745	0.0020129	3	ENSDARG00000024488
165	NA	0.02163	0.0905911	4.18821	0.0031864	0.0125301	3	ENSDARG00000078069
166	tpx2	0.0246553	0.102567	4.16002	0.00225183	0.0094809	3	ENSDARG00000078654
167	rpl22l1	0.113457	0.465657	4.10427	2.57644e-10	3.28654e-09	3	ENSDARG00000010244
168	ddx39ab	0.0216561	0.0859576	3.96922	0.00318642	0.0125301	3	ENSDARG00000015111
169	ahcy	0.0479017	0.187801	3.92054	9.73882e-05	0.000580996	3	ENSDARG00000005191
170	CABZ01070258.1	0.0564656	0.220054	3.89714	1.75057e-05	0.000116383	3	ENSDARG00000040503
171	cnbpa	0.0423956	0.163578	3.85838	0.000274471	0.00150575	3	ENSDARG00000045776
172	xpo1a	0.0182666	0.0703248	3.84992	0.00447566	0.0168401	3	ENSDARG00000078041
173	nop58	0.0696182	0.266888	3.83359	3.22246e-06	2.36264e-05	3	ENSDARG00000058337
174	anxa1a	0.0208059	0.0794529	3.81877	0.00957161	0.031885	3	ENSDARG00000026726
175	pmaip1	0.0362514	0.137835	3.80221	0.000780376	0.00375586	3	ENSDARG00000089307
176	NA	0.0326853	0.122818	3.75758	0.00111281	0.00512022	3	ENSDARG00000039682
177	CU302436.4	0.0201137	0.0730887	3.63378	0.00666986	0.0237302	3	ENSDARG00000091905
178	C1QBP	0.0276381	0.100053	3.6201	0.0032298	0.0126689	3	ENSDARG00000039887
179	hmgb2b	0.0970363	0.350396	3.61098	1.11487e-07	9.8827e-07	3	ENSDARG00000053990
180	fbl	0.0387008	0.139597	3.6071	0.00108575	0.00501041	3	ENSDARG00000053912
181	zgc:152830	0.0409959	0.146893	3.5831	0.000546899	0.00277697	3	ENSDARG00000079932
182	ddx27	0.0271579	0.095819	3.52822	0.00903012	0.030339	3	ENSDARG00000091831
183	pinx1	0.0389724	0.134741	3.45733	0.00108575	0.00501041	3	ENSDARG00000023532
184	CBFA2T3	0.0283372	0.0966877	3.41204	0.0121236	0.0384282	3	ENSDARG00000079012
185	KRT18	0.150173	0.510237	3.39766	7.08533e-10	8.68507e-09	3	ENSDARG00000028618
186	mcm6	0.0373672	0.126331	3.3808	0.00214589	0.00914918	3	ENSDARG00000057683
187	abce1	0.0277399	0.0936124	3.37465	0.00903013	0.030339	3	ENSDARG00000007216
188	mcm7	0.0490816	0.164536	3.35229	0.000268465	0.00147797	3	ENSDARG00000035761
189	eif5a2	0.0852137	0.285574	3.35127	5.7931e-06	4.07595e-05	3	ENSDARG00000056186
190	mcm4	0.0267332	0.0892326	3.3379	0.00903017	0.030339	3	ENSDARG00000040041
191	si:ch211-214p16.1	0.315701	1.04115	3.2979	5.69101e-17	2.62623e-15	3	ENSDARG00000044129
192	zgc:110425	0.0425488	0.139817	3.28604	0.00199504	0.00852922	3	ENSDARG00000058479
193	pa2g4a	0.0616075	0.199868	3.24421	0.000318363	0.00171654	3	ENSDARG00000039578
194	sub1a	0.049218	0.159178	3.23414	0.000713113	0.00347641	3	ENSDARG00000053446
195	LIG1	0.0857323	0.272473	3.17818	1.47669e-05	9.94386e-05	3	ENSDARG00000060041
196	nop56	0.202167	0.632944	3.1308	1.88161e-10	2.5019e-09	3	ENSDARG00000012820
197	ctsba	0.0673742	0.204898	3.0412	0.000290513	0.0015882	3	ENSDARG00000055120
198	RSL1D1	0.0880755	0.265577	3.01533	1.95529e-05	0.000129445	3	ENSDARG00000055868
199	si:busm1-48c11.3	0.0425518	0.128174	3.0122	0.00502644	0.0186002	3	ENSDARG00000055441
200	CABZ01045618.2	0.168889	0.507716	3.00622	3.05772e-08	2.96146e-07	3	ENSDARG00000087504
201	cdk6	0.0756559	0.22206	2.93513	0.000456885	0.0023975	3	ENSDARG00000070228
202	h2afvb	0.137932	0.401463	2.91059	1.20114e-06	9.28371e-06	3	ENSDARG00000042502
203	mybbp1a	0.0547994	0.159222	2.90554	0.00163639	0.00713193	3	ENSDARG00000028323
204	adh5	0.0679274	0.194261	2.85984	0.00100244	0.00468105	3	ENSDARG00000080010
205	rpl23a	0.599427	1.6931	2.82454	8.8008e-18	4.60282e-16	3	ENSDARG00000006316
206	zgc:123194	0.155036	0.437133	2.81956	1.0365e-06	8.1722e-06	3	ENSDARG00000035423
207	ckbb	0.0798047	0.221839	2.77978	0.000633928	0.00315757	3	ENSDARG00000043257
208	snrpb	0.0510396	0.141808	2.7784	0.00237258	0.00987421	3	ENSDARG00000011125
209	CCDC86	0.0338834	0.0929899	2.74441	0.00823281	0.0284522	3	ENSDARG00000059908
210	cfd	0.292655	0.791836	2.70569	1.53143e-10	2.0894e-09	3	ENSDARG00000039579
211	rps4x	1.1606	3.13683	2.70277	3.1676e-19	1.77498e-17	3	ENSDARG00000014690
212	rplp2l	1.02892	2.76714	2.68936	1.58916e-18	8.59789e-17	3	ENSDARG00000011201
213	smc4	0.0416306	0.110437	2.6528	0.00947239	0.0316217	3	ENSDARG00000038882
214	NA	0.217102	0.574189	2.64478	1.18268e-07	1.03666e-06	3	ENSDARG00000095807
215	rps10	0.947692	2.48463	2.62178	4.89702e-17	2.32831e-15	3	ENSDARG00000034897
216	snoU83B	0.419484	1.09754	2.61641	1.81021e-13	4.11625e-12	3	ENSDARG00000083950
217	rps12	1.08707	2.84072	2.6132	1.33361e-17	6.7498e-16	3	ENSDARG00000036875
218	gnb2l1	0.87638	2.27405	2.59482	1.88442e-16	7.58119e-15	3	ENSDARG00000041619
219	rpl7	0.97473	2.52243	2.58782	9.72492e-17	4.23844e-15	3	ENSDARG00000007320
220	atpif1a	0.0507233	0.131217	2.58692	0.00833647	0.0287471	3	ENSDARG00000067975
221	hmga1a	0.249247	0.643357	2.5812	4.19156e-08	3.86856e-07	3	ENSDARG00000028335
222	rpl13	0.560743	1.43502	2.55914	3.31706e-14	8.53192e-13	3	ENSDARG00000030585
223	rpl3	0.153083	0.39102	2.5543	2.02151e-05	0.000133267	3	ENSDARG00000003599
224	eif4bb	0.0871707	0.222558	2.55312	0.00186278	0.00800739	3	ENSDARG00000010194
225	NA	0.114789	0.292268	2.54613	0.00013726	0.000783132	3	ENSDARG00000081926
226	psap	0.20716	0.527056	2.5442	7.17924e-07	5.8063e-06	3	ENSDARG00000013968
227	bahcc1	0.0559681	0.141995	2.53706	0.0125819	0.0396405	3	ENSDARG00000080009
228	RPS17L	0.645696	1.6319	2.52734	2.3188e-14	6.27276e-13	3	ENSDARG00000046157
229	rps6	1.06726	2.69389	2.52413	3.47948e-16	1.33154e-14	3	ENSDARG00000019778
230	rpl17	0.825252	2.05811	2.49392	6.68538e-15	2.14069e-13	3	ENSDARG00000057556
231	rpl5b	0.813975	2.01941	2.48092	9.61088e-15	2.8999e-13	3	ENSDARG00000015862
232	eif3ha	0.087627	0.216804	2.47417	0.00186278	0.00800739	3	ENSDARG00000077242
233	NA	0.241838	0.592649	2.4506	7.83302e-07	6.27041e-06	3	ENSDARG00000082634
234	rps7	0.799256	1.95347	2.44411	3.27435e-14	8.53192e-13	3	ENSDARG00000042566
235	rpl37	0.396392	0.968466	2.4432	1.46221e-10	2.01246e-09	3	ENSDARG00000034291
236	rps5	1.05218	2.56833	2.44096	4.68643e-15	1.634e-13	3	ENSDARG00000043453
237	rps8a	0.336394	0.820259	2.43838	4.75451e-09	4.90779e-08	3	ENSDARG00000055996
238	TAF15	0.0604328	0.14734	2.43808	0.00860607	0.0293919	3	ENSDARG00000070019
239	rps3a	0.966261	2.3482	2.4302	1.60245e-14	4.41097e-13	3	ENSDARG00000035692
240	rpl15	0.802448	1.94916	2.42902	5.14933e-14	1.30311e-12	3	ENSDARG00000009285
241	rpl27	0.85065	2.0629	2.42509	5.38259e-14	1.34052e-12	3	ENSDARG00000015128
242	eef1b2	0.429345	1.04031	2.42302	5.01346e-11	7.71188e-10	3	ENSDARG00000044521
243	rps25	0.910515	2.20454	2.4212	2.64768e-14	7.04103e-13	3	ENSDARG00000041811
244	rps24	1.00855	2.44104	2.42035	8.75235e-15	2.74649e-13	3	ENSDARG00000039347
245	abcf1	0.0741099	0.179092	2.41657	0.00334676	0.0130623	3	ENSDARG00000031795
246	rpl38	0.502997	1.21023	2.40605	7.21086e-12	1.33104e-10	3	ENSDARG00000006413
247	rps14	1.18714	2.85186	2.40229	5.63774e-15	1.84865e-13	3	ENSDARG00000036629
248	pcna	0.20801	0.49937	2.4007	3.73854e-06	2.67843e-05	3	ENSDARG00000054155
249	syncripl	0.165677	0.397316	2.39814	3.67753e-05	0.000235512	3	ENSDARG00000026723
250	rps9	1.0968	2.62815	2.39619	1.13705e-14	3.30377e-13	3	ENSDARG00000011405
251	canx	0.161448	0.38677	2.39564	5.26634e-05	0.000329199	3	ENSDARG00000037488
252	rpl18	0.929382	2.22457	2.3936	6.13554e-14	1.50416e-12	3	ENSDARG00000029533
253	eif2s2	0.11378	0.270476	2.37718	0.00134115	0.0060122	3	ENSDARG00000053047
254	si:dkey-151g10.6	2.32087	5.47572	2.35933	9.4568e-17	4.23844e-15	3	ENSDARG00000092807
255	banf1	0.0839087	0.197942	2.35901	0.00271438	0.0111197	3	ENSDARG00000037009
256	rpl7a	0.323286	0.761772	2.35634	3.79861e-08	3.52664e-07	3	ENSDARG00000019230
257	srsf3b	0.0604195	0.142187	2.35333	0.00860609	0.0293919	3	ENSDARG00000059360
258	rps20	1.31061	3.08382	2.35296	1.00022e-14	2.96103e-13	3	ENSDARG00000036044
259	uba52	0.989046	2.32024	2.34594	1.10839e-13	2.63494e-12	3	ENSDARG00000041435
260	rpl31	0.667202	1.55707	2.33374	2.59088e-12	5.34881e-11	3	ENSDARG00000053365
261	rps11	0.579887	1.35192	2.33134	7.97275e-12	1.4215e-10	3	ENSDARG00000053058
262	EIF4G1	0.130685	0.30467	2.33133	0.000323351	0.00173153	3	ENSDARG00000006200
263	rps19	0.468898	1.09139	2.32756	5.996e-11	9.04589e-10	3	ENSDARG00000030602
264	hint1	0.0568878	0.132223	2.32427	0.0125819	0.0396405	3	ENSDARG00000040128
265	fosl2	0.094983	0.220269	2.31904	0.00477711	0.0178035	3	ENSDARG00000040623
266	rpl13a	0.470218	1.09006	2.3182	1.59857e-10	2.1622e-09	3	ENSDARG00000044093
267	si:dkeyp-13a3.7	0.282037	0.653441	2.31686	9.79192e-07	7.79874e-06	3	ENSDARG00000095752
268	mibp2	0.282531	0.654395	2.31619	5.93615e-07	4.87634e-06	3	ENSDARG00000042931
269	exosc1	0.0551552	0.127585	2.3132	0.0108141	0.0350911	3	ENSDARG00000059841
270	rpl35	1.14225	2.63822	2.30966	1.14936e-13	2.69156e-12	3	ENSDARG00000018334
271	hyou1	0.0804658	0.185497	2.30529	0.00801394	0.02788	3	ENSDARG00000013670
272	rpl12	0.473265	1.08745	2.29775	1.04017e-10	1.48366e-09	3	ENSDARG00000006691
273	rps17	0.59799	1.37373	2.29724	3.2556e-11	5.15964e-10	3	ENSDARG00000035756
274	rplp1	1.90681	4.36875	2.29113	5.65551e-15	1.84865e-13	3	ENSDARG00000021864
275	rplp0	1.69222	3.87663	2.29085	1.52291e-14	4.26686e-13	3	ENSDARG00000051783
276	rpl36a	1.26167	2.88976	2.29043	1.28252e-13	2.95923e-12	3	ENSDARG00000058105
277	eef1da	0.159994	0.366411	2.29015	0.000414381	0.0021891	3	ENSDARG00000008109
278	tuba8l	0.238938	0.542845	2.27191	3.43775e-06	2.49714e-05	3	ENSDARG00000042708
279	hsp90b1	0.129046	0.292863	2.26944	0.00149786	0.00663883	3	ENSDARG00000003570
280	rpl35a	0.829373	1.88031	2.26714	3.62678e-12	7.02521e-11	3	ENSDARG00000088030
281	rpl6	1.50649	3.40179	2.25809	9.924e-14	2.3955e-12	3	ENSDARG00000058451
282	rps23	1.00495	2.26437	2.25321	2.24019e-12	4.7498e-11	3	ENSDARG00000021838
283	ywhaqb	0.136415	0.306812	2.2491	0.000688418	0.00338598	3	ENSDARG00000023323
284	rps15a	0.975998	2.19273	2.24666	4.02601e-12	7.70344e-11	3	ENSDARG00000010160
285	rps28	0.704509	1.57983	2.24246	4.24123e-11	6.5886e-10	3	ENSDARG00000035860
286	cct2	0.14095	0.315478	2.23823	0.000921937	0.00435698	3	ENSDARG00000041754
287	rpl10a	0.999907	2.22451	2.22471	5.24451e-12	9.91402e-11	3	ENSDARG00000042905
288	rpl32	0.726169	1.61344	2.22186	5.24474e-11	7.98931e-10	3	ENSDARG00000054818
289	eif3k	0.0732874	0.162787	2.22122	0.0164691	0.0494073	3	ENSDARG00000068289
290	rpl11	0.839176	1.86064	2.21723	1.67816e-11	2.74275e-10	3	ENSDARG00000043509
291	faua	0.825707	1.82957	2.21577	2.47467e-11	3.96199e-10	3	ENSDARG00000014830
292	rps16	0.640102	1.41504	2.21065	1.43255e-10	1.9891e-09	3	ENSDARG00000045487
293	rpl24	0.970188	2.14175	2.20756	1.21733e-11	2.09888e-10	3	ENSDARG00000015490
294	rps27.2	0.282384	0.621745	2.20178	4.08561e-06	2.91379e-05	3	ENSDARG00000055475
295	rps13	0.763336	1.67879	2.19929	6.35833e-11	9.50117e-10	3	ENSDARG00000036298
296	eif3ea	0.19171	0.42156	2.19895	0.000116495	0.000676963	3	ENSDARG00000090697
297	IDH2	0.0913742	0.199028	2.17816	0.0112098	0.0360412	3	ENSDARG00000003795
298	mdh1a	0.0781468	0.170199	2.17793	0.0114884	0.0367863	3	ENSDARG00000017772
299	rpl26	1.41829	3.08717	2.17669	2.70663e-12	5.3971e-11	3	ENSDARG00000039641
300	rpl18a	1.40217	3.05208	2.17668	2.71747e-12	5.3971e-11	3	ENSDARG00000025073
301	rps26l	1.67839	3.6502	2.17482	6.83453e-13	1.46896e-11	3	ENSDARG00000030408
302	eef1a1l1	3.63834	7.88718	2.1678	5.10016e-15	1.7396e-13	3	ENSDARG00000020850
303	rpl9	1.07619	2.33056	2.16556	1.5798e-11	2.63692e-10	3	ENSDARG00000037350
304	rpl4	0.797775	1.72755	2.16546	1.25917e-10	1.77985e-09	3	ENSDARG00000041182
305	RPL29	0.463838	1.00004	2.15602	8.24011e-09	8.34111e-08	3	ENSDARG00000077717
306	rpl39	1.18758	2.55645	2.15266	1.55281e-11	2.61975e-10	3	ENSDARG00000036316
307	HNRNPAB	0.112967	0.243021	2.15126	0.00557591	0.0203456	3	ENSDARG00000017568
308	si:ch73-308b14.1	0.149257	0.32097	2.15044	0.00114931	0.00524205	3	ENSDARG00000095351
309	rps27a	1.38679	2.9816	2.15	7.58883e-12	1.38452e-10	3	ENSDARG00000032725
310	hmgn2	0.874602	1.87844	2.14776	7.47088e-11	1.10583e-09	3	ENSDARG00000093817
311	hnrnpa0b	0.17209	0.368498	2.14131	0.000624578	0.00312918	3	ENSDARG00000036162
312	rps29	0.61154	1.30557	2.13488	1.43555e-09	1.63216e-08	3	ENSDARG00000041232
313	kars	0.0871589	0.18529	2.12589	0.0159136	0.0482016	3	ENSDARG00000044220
314	eef1g	0.898382	1.90887	2.12479	1.72756e-10	2.3167e-09	3	ENSDARG00000056119
315	nucks1a	0.106156	0.225498	2.12422	0.0116641	0.037197	3	ENSDARG00000078473
316	rps21	0.681972	1.44689	2.12162	7.67875e-10	9.3395e-09	3	ENSDARG00000025850
317	syncrip	0.175858	0.372514	2.11826	0.000720295	0.00349681	3	ENSDARG00000040184
318	si:dkey-153m14.1	0.238263	0.504652	2.11805	5.69965e-05	0.000350696	3	ENSDARG00000096403
319	rps3	1.32662	2.79768	2.10888	3.54615e-11	5.56391e-10	3	ENSDARG00000046119
320	rpl28	0.876165	1.84164	2.10194	4.16575e-10	5.18736e-09	3	ENSDARG00000005791
321	rpl8	1.20281	2.52012	2.09519	8.63357e-11	1.26578e-09	3	ENSDARG00000014867
322	rpl23	1.16699	2.43463	2.08625	9.90687e-11	1.42604e-09	3	ENSDARG00000053457
323	eef2b	1.92084	3.98163	2.07285	8.91575e-12	1.57178e-10	3	ENSDARG00000003016
324	hspa5	0.246177	0.50796	2.0634	0.000111752	0.000654248	3	ENSDARG00000004665
325	rps15	1.09291	2.25439	2.06273	3.33333e-10	4.18399e-09	3	ENSDARG00000070849
326	rpl5a	0.635505	1.30463	2.0529	9.16993e-09	9.22284e-08	3	ENSDARG00000020197
327	rpl30	0.797109	1.63136	2.0466	2.69416e-09	2.91527e-08	3	ENSDARG00000035871
328	rpl14	1.027	2.09801	2.04286	9.49089e-10	1.09494e-08	3	ENSDARG00000036174
329	RPL37A	0.798918	1.63079	2.04125	2.83007e-09	3.04136e-08	3	ENSDARG00000042389
330	rpl21	0.941039	1.91532	2.03532	2.21652e-09	2.43197e-08	3	ENSDARG00000010516
331	rpl36	1.10357	2.23396	2.0243	8.35932e-10	1.0012e-08	3	ENSDARG00000013012
332	ncl	0.152169	0.306052	2.01126	0.00496446	0.0184143	3	ENSDARG00000002710
333	rpl34	0.987248	1.97922	2.00479	2.08477e-09	2.31986e-08	3	ENSDARG00000029500
334	eif4a1b	0.128443	0.256563	1.99748	0.00395688	0.0151955	3	ENSDARG00000003032
335	pdia3	0.174733	0.348126	1.99233	0.00245814	0.0101763	3	ENSDARG00000007354
336	rps2	1.94502	3.86921	1.98929	2.01786e-10	2.63835e-09	3	ENSDARG00000077291
337	egr1	0.141379	0.280741	1.98573	0.00839339	0.0288799	3	ENSDARG00000037421
338	cct3	0.0954598	0.188884	1.97868	0.0134799	0.0420409	3	ENSDARG00000016173
339	zgc:112425	0.518885	1.02042	1.96657	1.55462e-07	1.34022e-06	3	ENSDARG00000042049
340	rpl19	1.19599	2.34848	1.96363	3.77895e-09	3.93848e-08	3	ENSDARG00000013307
341	si:dkeyp-86f7.3	0.156832	0.307958	1.96361	0.00361645	0.0140451	3	ENSDARG00000087636
342	rps26	0.435396	0.853244	1.9597	2.23093e-06	1.66277e-05	3	ENSDARG00000037071
343	calrl	0.179575	0.351732	1.95869	0.00299673	0.0120252	3	ENSDARG00000020103
344	baz1b	0.146025	0.285968	1.95835	0.00611564	0.0220585	3	ENSDARG00000061394
345	hnrnpa0l	0.253821	0.496315	1.95538	0.000322362	0.00173153	3	ENSDARG00000036161
346	ybx1	0.14366	0.280408	1.95189	0.00396109	0.0151955	3	ENSDARG00000004757
347	rpl10	0.339242	0.66093	1.94826	2.29581e-05	0.000150716	3	ENSDARG00000025581
348	rpl22	0.7508	1.46227	1.94761	3.12631e-08	3.00931e-07	3	ENSDARG00000070437
349	eif5b	0.143164	0.277406	1.93768	0.00877951	0.0297517	3	ENSDARG00000016548
350	junba	0.217065	0.419065	1.9306	0.00141375	0.00631957	3	ENSDARG00000074378
351	AL954137.2	0.50222	0.969483	1.93039	9.86561e-07	7.81775e-06	3	ENSDARG00000076532
352	setb	0.170051	0.32793	1.92842	0.00513581	0.0189602	3	ENSDARG00000003920
353	calr	0.165862	0.318668	1.92129	0.00695721	0.0246965	3	ENSDARG00000043276
354	ran	0.310212	0.595346	1.91916	0.000115242	0.000672171	3	ENSDARG00000057026
355	zeb2a	0.13933	0.266478	1.91256	0.0119886	0.0381545	3	ENSDARG00000062338
356	srsf11	0.13294	0.253887	1.90979	0.0156672	0.0477317	3	ENSDARG00000004342
357	rps18	1.05279	2.00342	1.90297	2.50639e-08	2.44256e-07	3	ENSDARG00000020153
358	ptmab	0.635508	1.20119	1.89013	5.08797e-07	4.20159e-06	3	ENSDARG00000079193
359	rps27.1	1.02937	1.93085	1.87576	8.61496e-08	7.76832e-07	3	ENSDARG00000023298
360	rpsa	1.27831	2.37564	1.85842	7.17669e-08	6.58493e-07	3	ENSDARG00000019181
361	gdi2	0.262073	0.486727	1.85722	0.00056742	0.00286704	3	ENSDARG00000005451
362	hdlbp	0.21961	0.392659	1.78798	0.00456157	0.0171222	3	ENSDARG00000009830
363	tuba8l4	0.578962	1.03266	1.78363	5.00069e-06	3.55027e-05	3	ENSDARG00000006260
364	naca	0.310642	0.543542	1.74974	0.00102087	0.00473889	3	ENSDARG00000005513
365	ssr2	0.190763	0.330856	1.73439	0.0109343	0.0353675	3	ENSDARG00000005230
366	eif3f	0.237167	0.409677	1.72738	0.00446152	0.0168401	3	ENSDARG00000077533
367	hsp90ab1	2.73596	4.67176	1.70754	4.30598e-07	3.59366e-06	3	ENSDARG00000029150
368	eif5a	0.781964	1.31227	1.67817	1.68131e-05	0.000112254	3	ENSDARG00000017235
369	eif3i	0.211675	0.353747	1.67118	0.0153299	0.0468863	3	ENSDARG00000017445
370	s100a10b	0.324042	0.537121	1.65756	0.00329482	0.0128917	3	ENSDARG00000025254
371	khdrbs1a	0.363422	0.594494	1.63582	0.00410201	0.0156595	3	ENSDARG00000052856
372	ATP5B	0.352277	0.565396	1.60498	0.00484754	0.0180232	3	ENSDARG00000070083
373	atp5g3b	0.295038	0.471936	1.59957	0.0100924	0.0331971	3	ENSDARG00000009447
374	nme2b.2	0.890049	1.42035	1.59581	9.3352e-05	0.000559043	3	ENSDARG00000076892
375	btf3	0.817998	1.28508	1.57101	0.000207127	0.00116481	3	ENSDARG00000035400
376	mir21-1	0.424727	0.660872	1.55599	0.00347841	0.0135425	3	ENSDARG00000082187
377	cirbp	0.599074	0.929289	1.55121	0.000673193	0.00332151	3	ENSDARG00000013351
378	rplp2	1.38059	2.06432	1.49525	0.000431642	0.00227264	3	ENSDARG00000022833
379	serbp1a	0.631004	0.928203	1.47099	0.00367878	0.0142519	3	ENSDARG00000074580
380	ppiab	0.77039	1.09622	1.42294	0.00519637	0.0191387	3	ENSDARG00000042247
381	ppiaa	2.44626	3.39201	1.38661	0.00277134	0.0113235	3	ENSDARG00000009212
382	ptmaa	0.603679	0.829058	1.37334	0.0133513	0.0417293	3	ENSDARG00000021113
383	hspa8	1.35873	1.84842	1.3604	0.00849552	0.0291673	3	ENSDARG00000068992
384	ca6	0.0674084	0.619282	9.18702	4.98077e-21	8.68314e-19	4	ENSDARG00000056499
385	zgc:158446	0.0655563	0.469175	7.15683	2.57655e-14	1.75766e-12	4	ENSDARG00000090730
386	mmp13a	0.539517	3.59993	6.67251	2.48388e-56	3.8972e-53	4	ENSDARG00000012395
387	s1pr4	0.139469	0.813	5.82926	6.24849e-21	9.80387e-19	4	ENSDARG00000074851
388	atf3	0.0304206	0.174749	5.74443	1.64225e-05	0.00026734	4	ENSDARG00000007823
389	gadd45aa	0.124979	0.709933	5.6804	4.74203e-18	4.96016e-16	4	ENSDARG00000043581
390	zgc:153129	0.0550579	0.288617	5.24207	4.88834e-08	1.34558e-06	4	ENSDARG00000045980
391	slc7a3a	0.211761	1.02409	4.83609	1.52404e-22	3.41603e-20	4	ENSDARG00000020645
392	si:ch211-9d9.1	0.302364	1.38283	4.57338	4.36506e-27	1.36976e-24	4	ENSDARG00000041524
393	il6r	0.146892	0.613344	4.17548	2.27852e-12	1.19167e-10	4	ENSDARG00000070398
394	MAPT	0.0586033	0.23763	4.0549	1.23464e-05	0.000215239	4	ENSDARG00000087616
395	thy1	0.259767	1.04632	4.02789	1.12596e-19	1.35894e-17	4	ENSDARG00000035018
396	cfl1l	0.12204	0.471764	3.86566	1.36695e-09	5.2311e-08	4	ENSDARG00000012972
397	si:dkey-102g19.3	0.09587	0.365426	3.81168	3.71551e-07	8.44875e-06	4	ENSDARG00000086337
398	mid1ip1l	0.172108	0.621943	3.61367	4.3114e-11	2.04987e-09	4	ENSDARG00000018145
399	zgc:152891	0.0503769	0.181847	3.60974	0.000772966	0.00675912	4	ENSDARG00000016789
400	si:dkey-10p5.7	0.249386	0.888792	3.56392	1.9619e-14	1.39919e-12	4	ENSDARG00000070315
401	matk	0.0795668	0.28278	3.554	1.38641e-05	0.000228976	4	ENSDARG00000074670
402	CU181898.3	0.0501674	0.174078	3.46995	0.000204617	0.00222948	4	ENSDARG00000076025
403	gstp1	0.0995865	0.344182	3.45611	4.88257e-06	9.01265e-05	4	ENSDARG00000005039
404	ctssb.1	0.13532	0.465931	3.44318	2.99341e-08	8.86162e-07	4	ENSDARG00000074656
405	si:ch211-284o19.8	0.090781	0.311887	3.4356	9.44003e-06	0.00016642	4	ENSDARG00000053836
406	klf2b	0.078371	0.261886	3.34162	2.89664e-05	0.000428758	4	ENSDARG00000040432
407	gapdh	0.0673335	0.2244	3.33267	0.000402182	0.00389521	4	ENSDARG00000043457
408	dusp1	0.196097	0.643226	3.28014	5.16685e-10	2.13337e-08	4	ENSDARG00000007628
409	calm3a	0.0859718	0.278352	3.23771	3.079e-05	0.000451491	4	ENSDARG00000034187
410	adam8a	0.322622	1.04247	3.23126	1.35663e-15	1.06428e-13	4	ENSDARG00000001452
411	hk2	0.0967284	0.31071	3.21219	2.02022e-05	0.000316973	4	ENSDARG00000026964
412	ARF5	0.060164	0.191727	3.18673	0.00102518	0.0084215	4	ENSDARG00000042382
413	cebpb	0.842073	2.68323	3.18646	1.00154e-21	1.96427e-19	4	ENSDARG00000042725
414	si:dkeyp-1h4.9	0.599769	1.90554	3.17712	1.08915e-19	1.35894e-17	4	ENSDARG00000094719
415	adam19b	0.104892	0.332899	3.17374	8.08416e-06	0.000144137	4	ENSDARG00000067545
416	chia.6	0.193462	0.609563	3.15082	2.07125e-09	7.22176e-08	4	ENSDARG00000093193
417	odc1	0.145597	0.458041	3.14595	3.57444e-07	8.24749e-06	4	ENSDARG00000007377
418	nfil3-6	0.206433	0.635985	3.08083	2.61015e-09	8.71344e-08	4	ENSDARG00000087188
419	ponzr6	0.186579	0.573397	3.07321	2.25537e-08	6.80514e-07	4	ENSDARG00000036382
420	sult2st1	0.0879086	0.269541	3.06615	3.96083e-05	0.000559869	4	ENSDARG00000033170
421	cyth1a	0.0902198	0.276428	3.06394	0.000160393	0.00183691	4	ENSDARG00000076742
422	si:ch73-248e21.7	0.299446	0.912534	3.04741	8.71938e-13	5.06693e-11	4	ENSDARG00000096331
423	NA	0.451878	1.37647	3.04611	1.23493e-16	1.07645e-14	4	ENSDARG00000044694
424	ywhabb	0.0659697	0.199957	3.03103	0.000812135	0.00688779	4	ENSDARG00000075758
425	rasgef1ba	0.172482	0.521098	3.02117	1.277e-07	3.28461e-06	4	ENSDARG00000033614
426	illr4	0.349356	1.04736	2.99798	6.38724e-14	4.17566e-12	4	ENSDARG00000008075
427	lpar5a	0.110473	0.328597	2.97446	1.65277e-05	0.00026734	4	ENSDARG00000010384
428	timp2b	0.322006	0.956946	2.97183	1.21124e-12	6.7873e-11	4	ENSDARG00000075261
429	scinlb	0.337832	0.988585	2.92627	4.37844e-13	2.64222e-11	4	ENSDARG00000058348
430	antxr2a	0.0997306	0.289226	2.90007	0.000248069	0.00257762	4	ENSDARG00000060520
431	nccrp1	0.578773	1.64937	2.84976	9.70941e-16	8.01792e-14	4	ENSDARG00000035326
432	gpia	0.15695	0.446988	2.84796	3.47747e-06	6.736e-05	4	ENSDARG00000012987
433	ZDHHC20	0.0788684	0.223844	2.8382	0.00194864	0.0140895	4	ENSDARG00000055066
434	NA	0.112564	0.311987	2.77166	6.68662e-05	0.000874276	4	ENSDARG00000018532
435	sat1a.1	0.173046	0.47437	2.74129	2.22187e-06	4.52742e-05	4	ENSDARG00000035652
436	tsc22d3	0.186247	0.500662	2.68816	1.30248e-06	2.76161e-05	4	ENSDARG00000075666
437	capg	0.226579	0.608936	2.68752	3.24455e-07	7.59807e-06	4	ENSDARG00000021318
438	sc:d0139	0.17405	0.46709	2.68365	4.6159e-06	8.62185e-05	4	ENSDARG00000078824
439	vamp8	0.232597	0.621548	2.67221	2.40201e-07	5.79809e-06	4	ENSDARG00000024116
440	stx11a	0.0970048	0.258053	2.6602	0.000384271	0.00374485	4	ENSDARG00000044039
441	aldh2.2	0.0830162	0.220291	2.6536	0.00254538	0.0172887	4	ENSDARG00000037094
442	cybb	0.480184	1.26374	2.63178	1.41192e-12	7.63896e-11	4	ENSDARG00000056615
443	mrps15	0.851995	2.23492	2.62316	6.03037e-15	4.50555e-13	4	ENSDARG00000031153
444	cited4b	0.130142	0.340515	2.61649	0.000212494	0.00228359	4	ENSDARG00000028514
445	anxa2a	0.0958553	0.250132	2.60948	0.00168517	0.0125309	4	ENSDARG00000003216
446	C13H10orf54	0.342202	0.89068	2.60279	1.49853e-09	5.4679e-08	4	ENSDARG00000068784
447	CABZ01040055.1	1.83098	4.76024	2.59983	7.15759e-18	7.01892e-16	4	ENSDARG00000086869
448	socs3a	0.270134	0.701734	2.59772	8.58222e-08	2.24425e-06	4	ENSDARG00000025428
449	LIMD2	0.171724	0.444633	2.58923	1.67097e-05	0.000267526	4	ENSDARG00000078092
450	nfil3-5	0.0966649	0.247649	2.56194	0.000796792	0.00686904	4	ENSDARG00000094965
451	yrk	0.113819	0.290382	2.55127	0.000351995	0.00355166	4	ENSDARG00000004378
452	WIPF1	0.0982555	0.250179	2.54621	0.000931954	0.0077367	4	ENSDARG00000038458
453	si:dkey-238c7.12	13.9433	35.4765	2.54434	4.74723e-26	1.2414e-23	4	ENSDARG00000095556
454	lta4h	0.346966	0.882626	2.54384	1.8936e-09	6.75239e-08	4	ENSDARG00000006029
455	fam107b	0.0861995	0.218009	2.52912	0.00342123	0.0216772	4	ENSDARG00000026865
456	mical1	0.182456	0.459496	2.5184	1.32053e-05	0.000222447	4	ENSDARG00000011809
457	si:ch73-248e21.5	0.131709	0.330018	2.50567	0.000464431	0.00444324	4	ENSDARG00000088283
458	mapk11	0.104974	0.262781	2.5033	0.000709258	0.00632287	4	ENSDARG00000045836
459	rab27a	0.166386	0.416427	2.50278	6.46984e-05	0.00085304	4	ENSDARG00000040532
460	CU915778.1	0.227789	0.563147	2.47223	1.25114e-06	2.70026e-05	4	ENSDARG00000086717
461	ostf1	0.115169	0.284409	2.46949	0.00111102	0.00885945	4	ENSDARG00000045096
462	si:ch211-193e13.5	0.0870406	0.214508	2.46446	0.00342123	0.0216772	4	ENSDARG00000052656
463	ccng2	0.101013	0.244781	2.42327	0.00109389	0.00885168	4	ENSDARG00000017602
464	stk17b	0.338762	0.81252	2.3985	4.04559e-08	1.13349e-06	4	ENSDARG00000014348
465	fam65b	0.138629	0.332374	2.39758	0.000352164	0.00355166	4	ENSDARG00000061752
466	RABGAP1L	0.0968567	0.231221	2.38725	0.0046907	0.0281981	4	ENSDARG00000061757
467	cab39l1	0.126354	0.301524	2.38635	0.00179319	0.013209	4	ENSDARG00000021374
468	pygb	0.170584	0.404864	2.3734	0.000146349	0.0017009	4	ENSDARG00000002021
469	taldo1	0.31146	0.739163	2.37322	1.72043e-07	4.35381e-06	4	ENSDARG00000012256
470	alox5ap	0.397236	0.941594	2.37037	9.93861e-09	3.05758e-07	4	ENSDARG00000054755
471	sort1b	0.101582	0.238927	2.35206	0.00342635	0.0216772	4	ENSDARG00000056252
472	BX004828.1	0.516964	1.21578	2.35177	2.45277e-10	1.09954e-08	4	ENSDARG00000077954
473	ppdpfa	0.329188	0.773739	2.35044	2.18812e-07	5.36431e-06	4	ENSDARG00000007682
474	snx12	0.086923	0.203308	2.33894	0.0097017	0.049583	4	ENSDARG00000019060
475	plek	0.134058	0.313192	2.33624	0.00139755	0.0109092	4	ENSDARG00000017298
476	skap2	0.143217	0.333472	2.32844	0.000695676	0.00623723	4	ENSDARG00000000906
477	pim1	0.16853	0.392318	2.32789	0.000367356	0.00367122	4	ENSDARG00000059120
478	zgc:66427	0.10244	0.238397	2.3272	0.00342635	0.0216772	4	ENSDARG00000023303
479	ptpn22	0.102444	0.238054	2.32375	0.00342635	0.0216772	4	ENSDARG00000075062
480	si:ch211-102c2.4	0.10531	0.24449	2.32161	0.00424789	0.0260349	4	ENSDARG00000079387
481	rca2.1	0.130255	0.301824	2.31718	0.00206147	0.0147692	4	ENSDARG00000056075
482	hyal3	0.108119	0.250043	2.31266	0.00252576	0.017268	4	ENSDARG00000036818
483	scpp8	0.262152	0.605881	2.31118	3.01607e-06	5.91526e-05	4	ENSDARG00000093124
484	hbegfa	0.0923212	0.211855	2.29476	0.00703428	0.0387256	4	ENSDARG00000075121
485	cited4a	0.564931	1.29599	2.29406	4.54582e-10	1.92767e-08	4	ENSDARG00000035990
486	ccnd2a	0.160335	0.367631	2.29289	0.000775425	0.00675912	4	ENSDARG00000051748
487	efhd2	0.14108	0.3231	2.2902	0.000596706	0.00550724	4	ENSDARG00000055759
488	atp11b	0.122018	0.279059	2.28703	0.00159841	0.0120347	4	ENSDARG00000054028
489	rnaset2	0.244508	0.555746	2.27291	1.28022e-05	0.000218333	4	ENSDARG00000036282
490	gapdhs	0.496516	1.1258	2.26741	1.03288e-09	4.05147e-08	4	ENSDARG00000039914
491	hspa5	0.246235	0.549438	2.23136	3.5832e-05	0.000515783	4	ENSDARG00000004665
492	mcl1b	0.320498	0.710744	2.21763	1.25634e-06	2.70026e-05	4	ENSDARG00000008363
493	myh11a	0.139547	0.304934	2.18516	0.00186162	0.0135226	4	ENSDARG00000009782
494	aldocb	0.137104	0.299549	2.18483	0.00152376	0.0115496	4	ENSDARG00000019702
495	VASP	0.210421	0.45943	2.18339	0.000126595	0.00150475	4	ENSDARG00000059110
496	TBC1D10C	0.11238	0.24532	2.18295	0.0031856	0.0206538	4	ENSDARG00000037408
497	CABZ01030094.1	0.258424	0.563644	2.18108	1.99045e-05	0.000315456	4	ENSDARG00000010556
498	nrros	0.124127	0.269592	2.17191	0.00487008	0.0291601	4	ENSDARG00000071491
499	itgb3a	0.150939	0.325067	2.15364	0.00253132	0.017268	4	ENSDARG00000056767
500	lasp1	0.26276	0.563636	2.14506	6.19973e-05	0.000832889	4	ENSDARG00000057867
501	mbnl1	1.18668	2.53269	2.13426	2.86091e-10	1.24688e-08	4	ENSDARG00000052978
502	selp	0.0955947	0.203984	2.13385	0.00771797	0.0413293	4	ENSDARG00000042138
503	prkcda	0.232944	0.491931	2.1118	0.000167095	0.0018998	4	ENSDARG00000009208
504	lrrc15	0.11238	0.236947	2.10845	0.0082408	0.0433584	4	ENSDARG00000070792
505	CABZ01068274.1	0.277586	0.58211	2.09705	9.52315e-05	0.00119535	4	ENSDARG00000039884
506	si:ch211-196l7.4	0.197007	0.411767	2.09011	0.000609001	0.00555685	4	ENSDARG00000095451
507	syngr2a	0.115587	0.240782	2.08312	0.00956176	0.0490275	4	ENSDARG00000052429
508	icn	1.30293	2.71384	2.08288	8.66671e-10	3.48669e-08	4	ENSDARG00000009978
509	si:ch211-199g17.2	0.191305	0.397384	2.07723	0.000805041	0.00688779	4	ENSDARG00000092310
510	rab11fip1b	0.459458	0.952904	2.07397	5.1977e-07	1.16503e-05	4	ENSDARG00000036462
511	si:ch211-136m16.8	0.252033	0.522063	2.07141	0.000180184	0.00201935	4	ENSDARG00000090767
512	tpm3	0.179248	0.369476	2.06126	0.00238605	0.0164921	4	ENSDARG00000005162
513	ncf1	0.309967	0.631835	2.03839	6.21084e-05	0.000832889	4	ENSDARG00000033735
514	crip1	0.697902	1.40717	2.01629	5.71202e-08	1.5452e-06	4	ENSDARG00000053858
515	ef1	0.188301	0.37871	2.0112	0.00115927	0.00918636	4	ENSDARG00000020759
516	sms	0.161975	0.324517	2.0035	0.00549897	0.0317202	4	ENSDARG00000008155
517	xbp1	0.570822	1.13928	1.99587	2.08413e-07	5.19048e-06	4	ENSDARG00000035622
518	rab44	0.374722	0.746238	1.99145	2.25486e-05	0.00034685	4	ENSDARG00000028389
519	GPSM3	0.210919	0.418064	1.9821	0.000857743	0.00723547	4	ENSDARG00000086246
520	SH3BGRL	0.237712	0.469944	1.97695	0.00108738	0.00885168	4	ENSDARG00000058302
521	hif1ab	0.157271	0.310355	1.97338	0.00731139	0.0395599	4	ENSDARG00000034293
522	capza1a	0.19739	0.387185	1.96152	0.0022769	0.0159484	4	ENSDARG00000034240
523	actr2a	0.322338	0.62643	1.9434	0.000126009	0.00150475	4	ENSDARG00000052438
524	NA	0.196183	0.379317	1.93348	0.00504343	0.0296373	4	ENSDARG00000068434
525	plxnc1	0.293332	0.565325	1.92725	0.00047687	0.00450728	4	ENSDARG00000015278
526	itm2bb	0.408809	0.784872	1.9199	3.19086e-05	0.000463561	4	ENSDARG00000041505
527	alox5	0.225117	0.430524	1.91245	0.00274224	0.0183871	4	ENSDARG00000057273
528	wasb	0.331568	0.629971	1.89997	0.000227579	0.00241264	4	ENSDARG00000026350
529	h3f3d	0.197821	0.375365	1.8975	0.0022769	0.0159484	4	ENSDARG00000045248
530	eno3	0.258198	0.489862	1.89724	0.00109447	0.00885168	4	ENSDARG00000039007
531	pgk1	0.208839	0.396157	1.89695	0.00287115	0.0190883	4	ENSDARG00000054191
532	jak1	0.31209	0.590716	1.89278	0.000473198	0.00449969	4	ENSDARG00000020625
533	cotl1	0.635278	1.20201	1.8921	9.84866e-07	2.17642e-05	4	ENSDARG00000026829
534	rac2	0.319776	0.604854	1.89149	0.000382231	0.00374485	4	ENSDARG00000038010
535	itgb2	0.694513	1.31308	1.89065	1.48491e-06	3.10644e-05	4	ENSDARG00000016939
536	pxk	0.192037	0.362791	1.88917	0.00300419	0.019805	4	ENSDARG00000063195
537	coro1a	0.564314	1.0505	1.86154	3.67116e-06	6.93982e-05	4	ENSDARG00000054610
538	nfkbiab	0.242558	0.450544	1.85747	0.00261754	0.0177023	4	ENSDARG00000007693
539	hmha1	0.171097	0.317512	1.85574	0.00973869	0.0496104	4	ENSDARG00000062049
540	cebpa	0.36546	0.676436	1.85092	0.000197857	0.00218415	4	ENSDARG00000036074
541	txnipa	0.510468	0.943026	1.84738	2.34698e-05	0.000357515	4	ENSDARG00000036107
542	mhc1uba	0.215364	0.393639	1.82778	0.00735742	0.0396694	4	ENSDARG00000075963
543	mkl1b	0.27721	0.504642	1.82043	0.0016031	0.0120347	4	ENSDARG00000076229
544	arl6ip1	0.254433	0.460251	1.80893	0.0022513	0.0159112	4	ENSDARG00000054578
545	anxa4	0.199201	0.3579	1.79668	0.00805579	0.0427011	4	ENSDARG00000036456
546	pgd	0.207204	0.371111	1.79104	0.00887214	0.0457907	4	ENSDARG00000015343
547	fmnl1a	0.217082	0.385883	1.77759	0.00774826	0.0413504	4	ENSDARG00000055713
548	ACTR3	0.250593	0.443665	1.77046	0.00308361	0.0202434	4	ENSDARG00000076772
549	arpc3	0.229507	0.405789	1.76809	0.00630039	0.0358164	4	ENSDARG00000057882
550	ddx5	0.245512	0.433908	1.76736	0.00826056	0.0433584	4	ENSDARG00000038068
551	arpc1b	0.612092	1.07776	1.76078	2.1538e-05	0.000334586	4	ENSDARG00000027063
552	NA	0.244115	0.425945	1.74486	0.00801475	0.0426276	4	ENSDARG00000009313
553	actb2	15.8308	27.4479	1.73383	3.21613e-09	1.05127e-07	4	ENSDARG00000037870
554	ITGAL	0.277753	0.478785	1.72378	0.00488975	0.0291601	4	ENSDARG00000044670
555	tpt1	0.261905	0.448696	1.7132	0.00544102	0.0316184	4	ENSDARG00000092693
556	sepw1	0.716601	1.22695	1.71219	4.34147e-05	0.000608194	4	ENSDARG00000035136
557	myh9a	0.440979	0.752089	1.7055	0.000894149	0.00746234	4	ENSDARG00000063295
558	NA	8.40679	14.3263	1.70414	7.82787e-08	2.08168e-06	4	ENSDARG00000077777
559	PLEKHO2	0.302887	0.512879	1.6933	0.00671123	0.0373401	4	ENSDARG00000016774
560	spi1b	0.599173	1.00994	1.68555	9.05702e-05	0.001146	4	ENSDARG00000000767
561	elovl5	0.319798	0.533048	1.66683	0.00604929	0.034514	4	ENSDARG00000004979
562	tagln2	0.325506	0.539865	1.65854	0.00663986	0.0371247	4	ENSDARG00000033466
563	atg16l1	0.3049	0.505356	1.65745	0.00692977	0.0384198	4	ENSDARG00000057430
564	arhgdig	0.693886	1.14059	1.64377	0.000130496	0.00153946	4	ENSDARG00000004034
565	tln1	0.382373	0.623938	1.63175	0.00374404	0.023592	4	ENSDARG00000005333
566	cyba	0.303581	0.494255	1.62808	0.00944599	0.0485927	4	ENSDARG00000018283
567	myl12.1	0.37518	0.607815	1.62006	0.00462873	0.0279326	4	ENSDARG00000014433
568	lcp1	0.90941	1.46942	1.6158	0.000197207	0.00218415	4	ENSDARG00000023188
569	cxcr4b	1.64516	2.61569	1.58993	0.000112713	0.0013925	4	ENSDARG00000041959
570	ptmaa	0.592961	0.940575	1.58623	0.000634828	0.0057244	4	ENSDARG00000021113
571	srgn	2.16582	3.39061	1.56551	0.000115496	0.00140476	4	ENSDARG00000077069
572	arpc2	0.411053	0.635518	1.54607	0.00878902	0.0455115	4	ENSDARG00000075989
573	mpx	1.58064	2.4165	1.52881	0.000444101	0.00427481	4	ENSDARG00000019521
574	pfn1	3.05251	4.62563	1.51536	0.000199065	0.00218415	4	ENSDARG00000088091
575	ccni	1.12579	1.65878	1.47344	0.00181003	0.0132708	4	ENSDARG00000068214
576	lect2l	6.30725	9.23517	1.46422	0.000240691	0.00251763	4	ENSDARG00000033227
577	pnrc2	1.12118	1.61209	1.43785	0.00415704	0.025578	4	ENSDARG00000053291
578	cfl1	1.65011	2.31862	1.40513	0.00461306	0.0279326	4	ENSDARG00000021124
579	hspa8	1.36106	1.91032	1.40355	0.00664885	0.0371247	4	ENSDARG00000068992
580	actb1	2.92847	4.05481	1.38462	0.00402119	0.0249377	4	ENSDARG00000037746
581	sepp1a	0.0882626	0.470773	5.33377	9.99512e-13	3.92059e-10	5	ENSDARG00000093549
582	MAPT	0.0669503	0.17596	2.62822	0.00382026	0.046465	5	ENSDARG00000087616
583	matk	0.087056	0.226342	2.59996	0.00206741	0.0289622	5	ENSDARG00000074670
584	adam19b	0.112181	0.277183	2.47086	0.00110023	0.018562	5	ENSDARG00000067545
585	rab11fip1b	0.446629	1.02773	2.30107	2.75416e-09	5.01699e-07	5	ENSDARG00000036462
586	si:ch211-136m16.8	0.245989	0.556334	2.26162	1.61531e-05	0.000784792	5	ENSDARG00000090767
587	add3a	0.177918	0.401239	2.25519	0.0006123	0.0118605	5	ENSDARG00000040874
588	zgc:101664	0.141523	0.314051	2.21908	0.000719678	0.0132457	5	ENSDARG00000035700
589	abhd2a	0.181839	0.390627	2.14821	0.000690937	0.0132205	5	ENSDARG00000025797
590	NA	0.501464	1.01373	2.02153	3.59337e-07	3.75867e-05	5	ENSDARG00000044694
591	NA	0.194465	0.39031	2.0071	0.00152501	0.0230071	5	ENSDARG00000076847
592	alox5	0.223256	0.437901	1.96143	0.000871606	0.0153657	5	ENSDARG00000057273
593	ccdc88b	0.196705	0.380813	1.93596	0.00163735	0.0241429	5	ENSDARG00000076189
594	si:ch211-196l7.4	0.200539	0.382062	1.90517	0.00264962	0.0349059	5	ENSDARG00000095451
595	BX004828.1	0.541633	1.02912	1.90003	2.03185e-06	0.000159398	5	ENSDARG00000077954
596	adam8a	0.370438	0.697139	1.88193	8.60644e-05	0.00300078	5	ENSDARG00000001452
597	mknk2b	0.266283	0.489847	1.83957	0.00148431	0.0226105	5	ENSDARG00000015164
598	vat1	0.29764	0.52017	1.74765	0.00266967	0.0349059	5	ENSDARG00000056481
599	mmp13a	0.858566	1.34096	1.56186	0.000596593	0.0117007	5	ENSDARG00000012395
600	AC024175.17	1.8352	2.80015	1.5258	0.000300153	0.00724524	5	ENSDARG00000082753
601	zgc:158463	2.14328	3.09348	1.44334	0.00130967	0.0213586	5	ENSDARG00000070212
602	AC024175.4	246.379	330.589	1.34179	5.94813e-05	0.00233315	5	ENSDARG00000080337
603	zgc:194275	0.0115844	1.13946	98.3614	1.06971e-40	4.19594e-38	6	ENSDARG00000074014
604	igl3v5	0.012632	1.06278	84.1345	2.39066e-38	7.50188e-36	6	ENSDARG00000079987
605	CU571382.2	0.0161035	1.20345	74.732	9.44662e-43	4.94058e-40	6	ENSDARG00000091281
606	si:ch211-149p10.2	0.014685	0.744076	50.6691	3.93866e-26	6.8664e-24	6	ENSDARG00000079553
607	si:dkey-158e13.14	0.0211066	0.943529	44.7031	1.17042e-30	2.62342e-28	6	ENSDARG00000089547
608	sftpba	0.0567611	2.01344	35.4721	3.51107e-56	2.75443e-53	6	ENSDARG00000094708
609	ighm	0.0265261	0.84693	31.9282	6.03017e-26	9.46134e-24	6	ENSDARG00000096355
610	si:dkey-238c7.13	0.512803	6.55159	12.776	3.46539e-67	5.4372e-64	6	ENSDARG00000092191
611	lgals2a	0.0150706	0.135176	8.96949	0.00478672	0.0318236	6	ENSDARG00000054942
612	si:ch1073-403i13.1	0.0543341	0.479055	8.81684	2.90962e-09	1.1413e-07	6	ENSDARG00000001832
613	si:busm1-194e12.12	0.0486043	0.424887	8.74174	3.84057e-08	1.22977e-06	6	ENSDARG00000055447
614	CR936442.1	0.0436368	0.37663	8.63102	8.25983e-08	2.3563e-06	6	ENSDARG00000009890
615	si:ch73-308b14.1	0.124297	1.00636	8.09637	2.75354e-17	2.70019e-15	6	ENSDARG00000095351
616	ccr9a	0.0676496	0.520586	7.69534	8.80715e-10	3.83845e-08	6	ENSDARG00000055186
617	NA	0.0541767	0.389738	7.19384	5.75125e-07	1.21942e-05	6	ENSDARG00000090164
618	si:busm1-48c11.3	0.0407738	0.291401	7.14677	9.02141e-06	0.000117955	6	ENSDARG00000055441
619	pik3r1	0.126857	0.890249	7.01773	3.60384e-14	2.82721e-12	6	ENSDARG00000038524
620	rgs13	0.0741428	0.508425	6.85738	1.65507e-08	5.52511e-07	6	ENSDARG00000017653
621	dusp2	0.0785042	0.471087	6.00078	1.84122e-07	4.51387e-06	6	ENSDARG00000036572
622	arrdc3b	0.0816856	0.488617	5.98168	4.86303e-08	1.4961e-06	6	ENSDARG00000036028
623	btg2	0.182181	1.06649	5.854	1.11052e-14	9.68001e-13	6	ENSDARG00000020298
624	glb1l	0.0661128	0.38466	5.81823	3.63599e-06	5.4557e-05	6	ENSDARG00000029955
625	cd74a	1.21019	6.54451	5.40783	2.86569e-31	7.49379e-29	6	ENSDARG00000009087
626	ier5	0.0438724	0.218925	4.99003	0.00174529	0.0133579	6	ENSDARG00000009881
627	macf1	0.189601	0.923515	4.87082	4.04117e-11	2.34837e-09	6	ENSDARG00000028533
628	cd74b	0.420189	2.0366	4.84686	2.25972e-18	2.5325e-16	6	ENSDARG00000036628
629	mhc1uba	0.196674	0.921399	4.6849	8.69545e-11	4.70454e-09	6	ENSDARG00000075963
630	nr4a1	0.103572	0.470761	4.54526	3.65104e-06	5.4557e-05	6	ENSDARG00000000796
631	IER2	0.176096	0.776355	4.40871	2.16639e-09	8.94491e-08	6	ENSDARG00000086881
632	tnfaip3	0.076143	0.330404	4.33926	4.63133e-05	0.000522774	6	ENSDARG00000027777
633	egr1	0.13641	0.581148	4.26031	1.83279e-06	3.12571e-05	6	ENSDARG00000037421
634	arl11	0.13796	0.571904	4.14545	4.99524e-07	1.10388e-05	6	ENSDARG00000036637
635	gpatch8	0.128818	0.513433	3.98572	2.92603e-06	4.68463e-05	6	ENSDARG00000059768
636	grap2b	0.121004	0.480763	3.97312	1.96392e-05	0.00023522	6	ENSDARG00000074837
637	zfp36l1a	0.16574	0.638091	3.84996	5.23774e-07	1.14139e-05	6	ENSDARG00000016154
638	ddit3	0.0943493	0.360994	3.82615	0.000291897	0.00269403	6	ENSDARG00000059836
639	ahcy	0.0596345	0.209527	3.51351	0.00748758	0.047371	6	ENSDARG00000005191
640	nr1d2a	0.0967488	0.336201	3.47499	0.00110014	0.00894366	6	ENSDARG00000003820
641	npepps	0.058132	0.201073	3.4589	0.00652084	0.0421037	6	ENSDARG00000044943
642	marcksl1a	0.189331	0.632257	3.33942	1.1635e-05	0.000144883	6	ENSDARG00000039034
643	RSL1D1	0.10079	0.329493	3.26911	0.000446839	0.00396097	6	ENSDARG00000055868
644	CABZ01074309.1	0.099518	0.325049	3.26623	0.00141612	0.0111653	6	ENSDARG00000091620
645	ddx21	0.074543	0.242276	3.25015	0.00202186	0.0151062	6	ENSDARG00000063626
646	NA	0.0841288	0.266802	3.17135	0.00441476	0.0300857	6	ENSDARG00000080636
647	syk	0.0763563	0.242041	3.16989	0.00232429	0.0169619	6	ENSDARG00000008186
648	acap3a	0.318816	1.00986	3.16753	2.02898e-08	6.63224e-07	6	ENSDARG00000075990
649	rpl7a	0.344885	1.08384	3.14261	1.41893e-08	4.83978e-07	6	ENSDARG00000019230
650	NA	0.12535	0.392192	3.12878	0.000279424	0.00260962	6	ENSDARG00000081926
651	gtpbp4	0.202471	0.632072	3.12179	9.13465e-06	0.000118448	6	ENSDARG00000018961
652	JMJD1C	0.0931428	0.289951	3.11297	0.00265223	0.0190888	6	ENSDARG00000079939
653	nfkbiab	0.240192	0.740946	3.08481	4.8476e-06	6.97788e-05	6	ENSDARG00000007693
654	faua	0.87152	2.62773	3.01511	4.95053e-11	2.77406e-09	6	ENSDARG00000014830
655	kctd5	0.163604	0.489325	2.99091	0.000147155	0.00148004	6	ENSDARG00000015722
656	smox	0.102303	0.299432	2.92692	0.00467638	0.0313557	6	ENSDARG00000036967
657	rpl23	1.21834	3.55132	2.91489	2.06204e-11	1.24436e-09	6	ENSDARG00000053457
658	eef1da	0.171764	0.491205	2.85977	0.00068478	0.00578642	6	ENSDARG00000008109
659	btf3	0.801444	2.29022	2.85762	7.90984e-10	3.54587e-08	6	ENSDARG00000035400
660	b2m	0.888765	2.53704	2.85457	4.80684e-10	2.21822e-08	6	ENSDARG00000053136
661	chac1	0.151418	0.43013	2.84068	0.000544019	0.00471583	6	ENSDARG00000070426
662	rps27.1	1.0523	2.95233	2.80559	4.38379e-10	2.08429e-08	6	ENSDARG00000023298
663	rps9	1.19716	3.33573	2.78637	1.80892e-10	9.15545e-09	6	ENSDARG00000011405
664	rps26l	1.78401	4.95634	2.7782	1.84421e-11	1.15743e-09	6	ENSDARG00000030408
665	rpl37	0.435331	1.20857	2.7762	8.48965e-08	2.37862e-06	6	ENSDARG00000034291
666	eif4a1b	0.133627	0.369537	2.76545	0.00144873	0.0113653	6	ENSDARG00000003032
667	rpl10	0.351182	0.962559	2.74091	1.20822e-06	2.25679e-05	6	ENSDARG00000025581
668	rpl8	1.2688	3.46929	2.73431	3.72946e-10	1.8286e-08	6	ENSDARG00000014867
669	NA	0.104426	0.285421	2.73325	0.00519781	0.0339807	6	ENSDARG00000076223
670	rsl24d1	0.406092	1.0931	2.69175	7.16698e-07	1.45687e-05	6	ENSDARG00000040439
671	rps26	0.454591	1.18335	2.6031	5.82985e-07	1.2196e-05	6	ENSDARG00000037071
672	rpl26	1.52196	3.95366	2.59774	1.85332e-09	7.85906e-08	6	ENSDARG00000039641
673	si:dkey-151g10.6	2.5481	6.59086	2.58658	1.26546e-10	6.61838e-09	6	ENSDARG00000092807
674	smad3a	0.147654	0.379975	2.57342	0.00316442	0.0223647	6	ENSDARG00000036096
675	rps12	1.2311	3.16395	2.57002	5.03032e-09	1.79377e-07	6	ENSDARG00000036875
676	rpl13a	0.51421	1.32007	2.56717	8.89497e-07	1.70198e-05	6	ENSDARG00000044093
677	rps17	0.653094	1.66077	2.54292	2.70116e-07	6.23253e-06	6	ENSDARG00000035756
678	tsc22d3	0.207356	0.526542	2.53932	0.00104462	0.00853651	6	ENSDARG00000075666
679	rpl18a	1.50922	3.8324	2.53932	4.23917e-09	1.58363e-07	6	ENSDARG00000025073
680	rpl12	0.517141	1.31056	2.53424	4.79403e-07	1.07455e-05	6	ENSDARG00000006691
681	rpl35	1.25015	3.16448	2.53128	9.95588e-09	3.47128e-07	6	ENSDARG00000018334
682	rpl3	0.172526	0.436544	2.53031	0.0017558	0.013361	6	ENSDARG00000003599
683	rpl4	0.858656	2.15806	2.5133	1.1042e-07	2.98705e-06	6	ENSDARG00000041182
684	rpl11	0.909297	2.27943	2.50681	5.29561e-08	1.5677e-06	6	ENSDARG00000043509
685	cxcr4b	1.62761	4.07984	2.50665	4.97084e-09	1.79377e-07	6	ENSDARG00000041959
686	rplp2l	1.18287	2.9003	2.45192	4.17263e-08	1.30937e-06	6	ENSDARG00000011201
687	rpl28	0.938943	2.29604	2.44535	1.51445e-07	3.89538e-06	6	ENSDARG00000005791
688	rps13	0.828009	2.02351	2.44383	2.34423e-07	5.57288e-06	6	ENSDARG00000036298
689	si:dkeyp-13a3.7	0.310383	0.758016	2.4422	0.000308801	0.00281691	6	ENSDARG00000095752
690	rps23	1.09751	2.67871	2.44072	5.06609e-08	1.5286e-06	6	ENSDARG00000021838
691	rpl7	1.10815	2.70223	2.43852	1.2434e-07	3.30659e-06	6	ENSDARG00000007320
692	fkbp5	0.204155	0.497493	2.43684	0.00182171	0.0137417	6	ENSDARG00000028396
693	rpl10a	1.08911	2.64067	2.42463	1.60987e-07	4.074e-06	6	ENSDARG00000042905
694	rps18	1.10317	2.6421	2.395	1.49947e-07	3.89538e-06	6	ENSDARG00000020153
695	uba52	1.09583	2.60836	2.38027	2.58541e-07	6.0545e-06	6	ENSDARG00000041435
696	RPL37A	0.85261	2.02898	2.37973	5.91699e-07	1.22155e-05	6	ENSDARG00000042389
697	rpl30	0.851363	2.02386	2.3772	5.67128e-07	1.21894e-05	6	ENSDARG00000035871
698	add3a	0.191725	0.452609	2.36072	0.0050895	0.0335522	6	ENSDARG00000040874
699	eif5a	0.79735	1.88143	2.35961	1.19573e-06	2.25679e-05	6	ENSDARG00000017235
700	rps24	1.1291	2.65669	2.35293	2.32972e-07	5.57288e-06	6	ENSDARG00000039347
701	serbp1a	0.626759	1.46253	2.33349	4.99273e-06	6.99428e-05	6	ENSDARG00000074580
702	rpl32	0.794543	1.85229	2.33127	1.57675e-06	2.84359e-05	6	ENSDARG00000054818
703	rps3	1.43219	3.32399	2.32092	1.69439e-07	4.21984e-06	6	ENSDARG00000046119
704	rpl5b	0.919445	2.13339	2.3203	7.89559e-07	1.56812e-05	6	ENSDARG00000015862
705	rps7	0.899027	2.08298	2.31693	1.6095e-06	2.86967e-05	6	ENSDARG00000042566
706	rps4x	1.34598	3.11511	2.31439	2.80927e-07	6.38803e-06	6	ENSDARG00000014690
707	rpl38	0.563635	1.2979	2.30274	8.7919e-06	0.00011592	6	ENSDARG00000006413
708	rps2	2.07085	4.76283	2.29993	6.54984e-08	1.90309e-06	6	ENSDARG00000077291
709	RPL29	0.504363	1.1577	2.29537	1.37287e-05	0.000168284	6	ENSDARG00000077717
710	eef1b2	0.482457	1.10385	2.28798	2.17137e-05	0.000254244	6	ENSDARG00000044521
711	naca	0.32099	0.733422	2.28488	0.000395598	0.00354682	6	ENSDARG00000005513
712	rpl24	1.06232	2.42617	2.28384	8.13562e-07	1.5956e-05	6	ENSDARG00000015490
713	rps28	0.775024	1.76421	2.27633	3.21801e-06	4.94232e-05	6	ENSDARG00000035860
714	s1pr4	0.208294	0.473383	2.27266	0.00442944	0.0300857	6	ENSDARG00000074851
715	rps6	1.21478	2.76061	2.27251	7.24255e-07	1.45687e-05	6	ENSDARG00000019778
716	rpl15	0.903417	2.04695	2.26578	1.66588e-06	2.92848e-05	6	ENSDARG00000009285
717	snoU83B	0.482901	1.09323	2.26388	2.17137e-05	0.000254244	6	ENSDARG00000083950
718	rps15a	1.0754	2.42584	2.25575	1.92617e-06	3.24964e-05	6	ENSDARG00000010160
719	rpl13	0.641496	1.44642	2.25476	9.51081e-06	0.000122315	6	ENSDARG00000030585
720	rps25	1.02485	2.30822	2.25224	1.4728e-06	2.687e-05	6	ENSDARG00000041811
721	rpl35a	0.917352	2.04617	2.23051	2.90424e-06	4.68463e-05	6	ENSDARG00000088030
722	rpl19	1.27414	2.83711	2.22668	1.35915e-06	2.50883e-05	6	ENSDARG00000013307
723	rps27.2	0.309917	0.689966	2.22629	0.000542353	0.00471583	6	ENSDARG00000055475
724	rps11	0.646798	1.4356	2.21955	1.05563e-05	0.000132502	6	ENSDARG00000053058
725	NA	0.273776	0.60501	2.20987	0.00277239	0.0198625	6	ENSDARG00000082634
726	rpl39	1.29731	2.85383	2.1998	1.82716e-06	3.12571e-05	6	ENSDARG00000036316
727	rps19	0.523465	1.14855	2.19412	3.27618e-05	0.000380765	6	ENSDARG00000030602
728	rpl36a	1.40246	3.07147	2.19006	1.67982e-06	2.92848e-05	6	ENSDARG00000058105
729	rps15	1.18138	2.58442	2.18763	3.01086e-06	4.76378e-05	6	ENSDARG00000070849
730	fos	0.384473	0.838894	2.18193	0.000457851	0.00403577	6	ENSDARG00000031683
731	rps21	0.742948	1.61881	2.17889	1.57603e-05	0.00019169	6	ENSDARG00000025850
732	nsa2	0.265531	0.577869	2.17627	0.0022173	0.0162623	6	ENSDARG00000007708
733	rps14	1.33901	2.90523	2.16968	2.47451e-06	4.13032e-05	6	ENSDARG00000036629
734	rps10	1.09747	2.37385	2.16302	4.60067e-06	6.68375e-05	6	ENSDARG00000034897
735	rpl21	1.01541	2.18946	2.15624	8.05275e-06	0.000107579	6	ENSDARG00000010516
736	rpsa	1.34891	2.90472	2.15338	3.72333e-06	5.51122e-05	6	ENSDARG00000019181
737	rps5	1.19424	2.55426	2.13881	8.09073e-06	0.000107579	6	ENSDARG00000043453
738	rps20	1.47296	3.13108	2.12571	3.03619e-06	4.76378e-05	6	ENSDARG00000036044
739	rpl18	1.05099	2.20838	2.10123	1.32085e-05	0.000163183	6	ENSDARG00000029533
740	rpl36	1.1929	2.50116	2.09671	1.00978e-05	0.000127769	6	ENSDARG00000013012
741	rpl6	1.67699	3.5029	2.0888	4.97349e-06	6.99428e-05	6	ENSDARG00000058451
742	rps27a	1.52443	3.16417	2.07564	6.71106e-06	9.07729e-05	6	ENSDARG00000032725
743	rpl31	0.750917	1.54323	2.05513	4.97621e-05	0.000557692	6	ENSDARG00000053365
744	rplp1	2.13708	4.35276	2.03677	5.26868e-06	7.25137e-05	6	ENSDARG00000021864
745	si:ch73-353p21.5	0.451578	0.917053	2.03077	0.0007314	0.00613672	6	ENSDARG00000077631
746	btg1	0.945651	1.91905	2.02934	5.35749e-05	0.000596164	6	ENSDARG00000027249
747	rps8a	0.384091	0.776306	2.02115	0.00201478	0.0151062	6	ENSDARG00000055996
748	rplp0	1.89821	3.83451	2.02007	9.89747e-06	0.000126253	6	ENSDARG00000051783
749	rps29	0.673383	1.35247	2.00846	0.000123151	0.00127963	6	ENSDARG00000041232
750	rpl9	1.19226	2.34347	1.96557	5.57261e-05	0.000615734	6	ENSDARG00000037350
751	rps16	0.713432	1.39584	1.95652	0.000312577	0.00281859	6	ENSDARG00000045487
752	rpl27	0.973486	1.89689	1.94855	0.000176246	0.00173919	6	ENSDARG00000015128
753	rpl17	0.953112	1.84015	1.93067	0.000133737	0.00137146	6	ENSDARG00000057556
754	rpl22	0.811647	1.55304	1.91344	0.000240331	0.00227156	6	ENSDARG00000070437
755	rpl34	1.0759	2.04182	1.89777	0.000145884	0.00147673	6	ENSDARG00000029500
756	eef1g	0.994027	1.88339	1.89471	0.000285522	0.0026508	6	ENSDARG00000056119
757	acin1a	0.608628	1.13853	1.87065	0.000740995	0.00618416	6	ENSDARG00000054290
758	rpl14	1.1265	2.1023	1.86622	0.000311951	0.00281859	6	ENSDARG00000036174
759	rps3a	1.11158	2.0705	1.86267	0.000210167	0.00201068	6	ENSDARG00000035692
760	gnb2l1	1.03129	1.86038	1.80395	0.0008478	0.00700104	6	ENSDARG00000041619
761	b2ml	0.801172	1.41712	1.76881	0.00160884	0.0124964	6	ENSDARG00000015887
762	rplp2	1.42508	2.38544	1.67389	0.00221806	0.0162623	6	ENSDARG00000022833
763	il13	0.013377	1.49617	111.846	9.25185e-49	7.25808e-46	7	ENSDARG00000077809
764	si:dkey-25o1.5	0.0208493	2.26153	108.471	4.07582e-67	6.39496e-64	7	ENSDARG00000094002
765	si:ch211-212d10.1	0.00612513	0.63287	103.324	1.14999e-20	1.64031e-18	7	ENSDARG00000014623
766	ccr7	0.00585912	0.567431	96.8458	3.90611e-20	4.9131e-18	7	ENSDARG00000044561
767	CU855733.1	0.0129906	0.671822	51.7158	2.80271e-21	4.39746e-19	7	ENSDARG00000088017
768	cxcr3.1	0.0131034	0.585143	44.6557	4.15946e-16	4.07887e-14	7	ENSDARG00000007358
769	fosb	0.0359058	1.54933	43.1498	1.59946e-43	6.2739e-41	7	ENSDARG00000055751
770	dusp2	0.0498654	1.10563	22.1722	3.66693e-26	9.58903e-24	7	ENSDARG00000036572
771	jdp2	0.0252982	0.531347	21.0033	1.32359e-12	9.02916e-11	7	ENSDARG00000020133
772	egr3	0.0277813	0.457595	16.4713	2.40906e-10	1.39993e-08	7	ENSDARG00000089156
773	scin	0.0208062	0.334993	16.1006	2.50621e-08	1.06277e-06	7	ENSDARG00000010728
774	si:ch211-214p16.1	0.263531	3.52464	13.3747	2.00822e-45	1.0503e-42	7	ENSDARG00000044129
775	fos	0.279022	3.00445	10.7678	9.87486e-37	3.09873e-34	7	ENSDARG00000031683
776	CR936442.1	0.0426393	0.453787	10.6425	1.14051e-09	5.77245e-08	7	ENSDARG00000009890
777	egr1	0.112322	1.13459	10.1012	1.32729e-19	1.48751e-17	7	ENSDARG00000037421
778	zfp36l1a	0.141376	1.20176	8.50042	8.79601e-19	9.20062e-17	7	ENSDARG00000016154
779	IER2	0.154902	1.29934	8.38813	4.07076e-20	4.9131e-18	7	ENSDARG00000086881
780	ccr9a	0.0692927	0.566156	8.17049	5.38333e-09	2.55953e-07	7	ENSDARG00000055186
781	arrdc3b	0.0791034	0.609889	7.71002	6.05485e-10	3.16669e-08	7	ENSDARG00000036028
782	gadd45ba	0.0531086	0.384334	7.23676	4.36113e-07	1.62919e-05	7	ENSDARG00000027744
783	nfkbiaa	0.113725	0.727206	6.39442	5.77352e-10	3.12367e-08	7	ENSDARG00000005481
784	nr4a1	0.100029	0.6042	6.04027	1.28345e-08	5.75354e-07	7	ENSDARG00000000796
785	junbb	0.0554058	0.278746	5.031	0.000551062	0.00708701	7	ENSDARG00000088371
786	btg2	0.195919	0.947021	4.83373	1.39192e-10	8.39969e-09	7	ENSDARG00000020298
787	zgc:101846	0.0745771	0.344417	4.61827	0.00019206	0.00295433	7	ENSDARG00000068995
788	id3	0.15598	0.682612	4.37627	1.1105e-06	3.95994e-05	7	ENSDARG00000054823
789	mhc1uba	0.205842	0.864883	4.20168	2.303e-08	1.00372e-06	7	ENSDARG00000075963
790	si:dkey-238c7.13	0.746288	2.97136	3.98152	3.49734e-15	3.04851e-13	7	ENSDARG00000092191
791	tnfaip3	0.0794812	0.308168	3.87724	0.00117054	0.0126661	7	ENSDARG00000027777
792	si:ch211-226m16.2	0.0982887	0.376852	3.83414	0.000336061	0.00475027	7	ENSDARG00000036785
793	btg1	0.883092	3.32512	3.76531	2.80076e-14	2.1972e-12	7	ENSDARG00000027249
794	abo	0.0681337	0.253064	3.71423	0.00610618	0.0483869	7	ENSDARG00000019207
795	dusp1	0.222952	0.820917	3.68203	3.13771e-07	1.23077e-05	7	ENSDARG00000007628
796	acap3a	0.318794	1.12945	3.54288	5.08614e-09	2.4938e-07	7	ENSDARG00000075990
797	b2m	0.876557	3.06286	3.49419	9.20295e-13	6.56338e-11	7	ENSDARG00000053136
798	pik3r1	0.152335	0.517576	3.3976	0.000111462	0.00188048	7	ENSDARG00000038524
799	mcl1a	0.208283	0.688738	3.30673	1.36462e-05	0.000350998	7	ENSDARG00000009779
800	arid4a	0.104162	0.339513	3.25946	0.00186022	0.0177969	7	ENSDARG00000043873
801	RFTN1	0.0806632	0.256941	3.18536	0.00410701	0.0337377	7	ENSDARG00000086499
802	fkbp5	0.199861	0.633071	3.16756	7.41026e-05	0.00136785	7	ENSDARG00000028396
803	si:ch73-308b14.1	0.158923	0.473093	2.97688	0.000521622	0.00682021	7	ENSDARG00000095351
804	tagapb	0.151434	0.450796	2.97686	0.00103325	0.0115685	7	ENSDARG00000043475
805	tsc22d3	0.205825	0.611878	2.97281	9.92619e-05	0.00174991	7	ENSDARG00000075666
806	si:ch211-229i14.2	0.269296	0.786664	2.92119	4.75476e-05	0.000944332	7	ENSDARG00000086048
807	socs3a	0.297501	0.844665	2.8392	2.60653e-05	0.000568006	7	ENSDARG00000025428
808	gtpbp4	0.210009	0.556937	2.65196	0.000956289	0.011041	7	ENSDARG00000018961
809	ezh1	0.197919	0.519948	2.62707	0.00141811	0.0144481	7	ENSDARG00000037894
810	peli1b	0.222625	0.575472	2.58494	0.00244927	0.0219594	7	ENSDARG00000044083
811	rsl24d1	0.413941	1.05618	2.55153	2.01831e-05	0.000446018	7	ENSDARG00000040439
812	ywhaqa	0.187273	0.469604	2.50758	0.00210662	0.0199114	7	ENSDARG00000042539
813	rps17	0.661998	1.65828	2.50497	2.53298e-06	8.45584e-05	7	ENSDARG00000035756
814	NA	0.205162	0.502736	2.45044	0.00616931	0.0486415	7	ENSDARG00000076847
815	cxcr4b	1.65144	4.03096	2.44088	1.1068e-07	4.56994e-06	7	ENSDARG00000041959
816	rps16	0.706316	1.65435	2.34222	9.70008e-06	0.000280131	7	ENSDARG00000045487
817	CR388047.3	0.253589	0.592787	2.33759	0.00266678	0.0235066	7	ENSDARG00000086496
818	si:dkey-151g10.6	2.61013	6.06012	2.32177	1.50513e-07	6.05525e-06	7	ENSDARG00000092807
819	rpl7	1.12655	2.61284	2.31933	4.01902e-06	0.000131372	7	ENSDARG00000007320
820	rpl13a	0.526542	1.21491	2.30734	4.61807e-05	0.000928942	7	ENSDARG00000044093
821	rpl10	0.362975	0.834556	2.29921	0.000180364	0.00282992	7	ENSDARG00000025581
822	rpl23	1.27088	2.91366	2.29264	2.14449e-06	7.31458e-05	7	ENSDARG00000053457
823	rpl27	0.966523	2.19391	2.2699	1.15774e-05	0.000318683	7	ENSDARG00000015128
824	txnipa	0.53241	1.19484	2.2442	9.46477e-05	0.00168753	7	ENSDARG00000036107
825	rpl4	0.879428	1.97094	2.24117	1.58495e-05	0.000376785	7	ENSDARG00000041182
826	NA	0.276087	0.616382	2.23257	0.00237655	0.0214299	7	ENSDARG00000082634
827	rps18	1.12479	2.47946	2.20437	1.23983e-05	0.000335396	7	ENSDARG00000020153
828	rpl7a	0.365399	0.80519	2.20359	0.00109745	0.0120943	7	ENSDARG00000019230
829	rpl8	1.31764	2.88196	2.18721	8.73421e-06	0.000276309	7	ENSDARG00000014867
830	faua	0.918142	2.00774	2.18674	2.82167e-05	0.000606466	7	ENSDARG00000014830
831	uba52	1.11749	2.44036	2.18379	1.46727e-05	0.000365421	7	ENSDARG00000041435
832	rps8a	0.384598	0.833882	2.16819	0.00135735	0.0141038	7	ENSDARG00000055996
833	rps9	1.24839	2.69043	2.15512	1.9013e-05	0.000443807	7	ENSDARG00000011405
834	rpsa	1.3614	2.92571	2.14904	1.43092e-05	0.000362116	7	ENSDARG00000019181
835	rps20	1.48514	3.17582	2.1384	9.81975e-06	0.000280131	7	ENSDARG00000036044
836	rpl18a	1.55534	3.32008	2.13463	1.29826e-05	0.000343116	7	ENSDARG00000025073
837	rpl35	1.28848	2.73592	2.12337	2.98382e-05	0.000632651	7	ENSDARG00000018334
838	rps3	1.46004	3.09887	2.12245	1.5549e-05	0.000376677	7	ENSDARG00000046119
839	rpl26	1.5746	3.33102	2.11547	1.95173e-05	0.000443807	7	ENSDARG00000039641
840	rpl12	0.533291	1.1277	2.1146	0.000205704	0.00307381	7	ENSDARG00000006691
841	rps27.1	1.10107	2.3146	2.10214	4.99433e-05	0.000979512	7	ENSDARG00000023298
842	b2ml	0.794014	1.66501	2.09695	0.00013522	0.00223326	7	ENSDARG00000015887
843	rps26l	1.86497	3.90089	2.09166	1.13846e-05	0.000318683	7	ENSDARG00000030408
844	RPL37A	0.873421	1.81988	2.08363	7.68073e-05	0.00140129	7	ENSDARG00000042389
845	rpl36	1.20398	2.50725	2.08246	4.12966e-05	0.000851506	7	ENSDARG00000013012
846	rps14	1.35715	2.81622	2.0751	3.6233e-05	0.000757995	7	ENSDARG00000036629
847	rps5	1.20857	2.50528	2.07294	5.89455e-05	0.00111428	7	ENSDARG00000043453
848	rps11	0.657415	1.36146	2.07093	0.000146675	0.00235187	7	ENSDARG00000053058
849	rpl36a	1.42472	2.91876	2.04866	5.57812e-05	0.0010805	7	ENSDARG00000058105
850	rpl17	0.95555	1.94481	2.03528	0.000113986	0.0019026	7	ENSDARG00000057556
851	rps26	0.47226	0.959275	2.03124	0.000957025	0.011041	7	ENSDARG00000037071
852	rpl15	0.922238	1.87158	2.02939	0.00010306	0.00179669	7	ENSDARG00000009285
853	rps7	0.920509	1.86191	2.0227	0.000187154	0.00290737	7	ENSDARG00000042566
854	rpl39	1.32081	2.65716	2.01177	8.38465e-05	0.00151213	7	ENSDARG00000036316
855	rpl32	0.814994	1.62987	1.99985	0.000341018	0.0047773	7	ENSDARG00000054818
856	rps4x	1.38087	2.72956	1.9767	0.000143602	0.002347	7	ENSDARG00000014690
857	rpl9	1.20136	2.36186	1.966	0.000237257	0.00347903	7	ENSDARG00000037350
858	rplp1	2.16161	4.24936	1.96583	5.8154e-05	0.00111273	7	ENSDARG00000021864
859	rps3a	1.11419	2.18407	1.96023	0.000283022	0.00410612	7	ENSDARG00000035692
860	rps19	0.534427	1.03935	1.9448	0.00128684	0.013735	7	ENSDARG00000030602
861	BX004828.1	0.577755	1.12102	1.9403	0.00152947	0.015383	7	ENSDARG00000077954
862	rps2	2.12714	4.1129	1.93354	0.000104453	0.00180095	7	ENSDARG00000077291
863	rps13	0.857631	1.64331	1.9161	0.000541458	0.00702105	7	ENSDARG00000036298
864	rpl37	0.459023	0.87295	1.90176	0.00223212	0.0204807	7	ENSDARG00000034291
865	rpl10a	1.12776	2.14307	1.90029	0.00051746	0.00682021	7	ENSDARG00000042905
866	rpl13	0.658601	1.24665	1.89288	0.001399	0.0143467	7	ENSDARG00000030585
867	rpl19	1.30652	2.46564	1.88717	0.000456618	0.00607147	7	ENSDARG00000013307
868	rps28	0.797043	1.49894	1.88063	0.00132707	0.0140115	7	ENSDARG00000035860
869	rpl30	0.880325	1.65276	1.87745	0.000925216	0.0108333	7	ENSDARG00000035871
870	rpl28	0.974827	1.81977	1.86676	0.00133953	0.0140115	7	ENSDARG00000005791
871	eef1g	1.00249	1.86917	1.86453	0.000577741	0.00736972	7	ENSDARG00000056119
872	rpl6	1.70949	3.17453	1.85701	0.000384359	0.00529	7	ENSDARG00000058451
873	rpl18	1.07279	1.97638	1.84228	0.00110228	0.0120943	7	ENSDARG00000029533
874	rps24	1.16802	2.14966	1.84043	0.000711024	0.0087156	7	ENSDARG00000039347
875	rps15a	1.10684	2.03644	1.83987	0.000897417	0.0105868	7	ENSDARG00000010160
876	rpl11	0.948368	1.74233	1.83718	0.00101054	0.0114067	7	ENSDARG00000043509
877	rps25	1.05475	1.93768	1.8371	0.000721119	0.00877082	7	ENSDARG00000041811
878	rpl14	1.13583	2.08591	1.83647	0.00113324	0.0123476	7	ENSDARG00000036174
879	rpl24	1.09643	1.98622	1.81154	0.00103962	0.0115685	7	ENSDARG00000015490
880	acin1a	0.614597	1.11175	1.80891	0.00344414	0.0292101	7	ENSDARG00000054290
881	rpl5b	0.951127	1.71561	1.80377	0.0017724	0.0173083	7	ENSDARG00000015862
882	rpl23a	0.729047	1.31488	1.80356	0.00154683	0.0154585	7	ENSDARG00000006316
883	rpl38	0.582564	1.04983	1.80209	0.00315601	0.0271365	7	ENSDARG00000006413
884	rps6	1.25458	2.23939	1.78496	0.00137214	0.0141637	7	ENSDARG00000019778
885	rpl35a	0.945362	1.68639	1.78386	0.00219046	0.0202166	7	ENSDARG00000088030
886	rpl21	1.04282	1.8493	1.77337	0.00287874	0.025093	7	ENSDARG00000010516
887	rps12	1.29223	2.28721	1.76997	0.00177606	0.0173083	7	ENSDARG00000036875
888	rplp2	1.42693	2.51444	1.76213	0.00152439	0.015383	7	ENSDARG00000022833
889	rps10	1.12817	1.98633	1.76067	0.00265218	0.0235066	7	ENSDARG00000034897
890	rpl31	0.767932	1.34305	1.74892	0.00422232	0.0345043	7	ENSDARG00000053365
891	pnrc2	1.14121	1.99439	1.74761	0.00228443	0.0208387	7	ENSDARG00000053291
892	rpl34	1.09197	1.89045	1.73123	0.00316904	0.0271365	7	ENSDARG00000029500
893	eif5a	0.830129	1.41955	1.71004	0.00396397	0.0327363	7	ENSDARG00000017235
894	rps23	1.1481	1.94991	1.69838	0.00364394	0.0307384	7	ENSDARG00000021838
895	rps21	0.766907	1.2956	1.68938	0.0055454	0.0441662	7	ENSDARG00000025850
896	AC024175.17	1.69105	5.35525	3.16682	1.10211e-17	1.92134e-15	8	ENSDARG00000082753
897	AC024175.4	229.718	605.419	2.63549	7.04586e-32	1.1055e-28	8	ENSDARG00000080337
898	cx31.7	0.110443	2.06163	18.667	2.75668e-29	3.08945e-27	9	ENSDARG00000058064
899	kcnf1a	0.102824	1.90409	18.518	7.12954e-27	4.4745e-25	9	ENSDARG00000027940
900	TRIM65	0.213884	3.58407	16.7571	7.17987e-37	2.8163e-34	9	ENSDARG00000077098
901	NA	0.225629	3.65164	16.1842	2.34539e-36	7.35983e-34	9	ENSDARG00000080381
902	CABZ01067609.1	0.148397	2.33655	15.7452	7.0819e-28	5.84816e-26	9	ENSDARG00000078541
903	si:ch73-353p21.5	0.327141	5.10932	15.6181	9.92088e-43	7.78293e-40	9	ENSDARG00000077631
904	AL840638.1	0.171947	2.59651	15.1006	6.71428e-30	8.77893e-28	9	ENSDARG00000074519
905	CU469577.1	0.230145	3.43262	14.915	1.88269e-34	4.92323e-32	9	ENSDARG00000074925
906	si:dkeyp-27e10.3	0.162271	2.41885	14.9063	5.11721e-28	4.4605e-26	9	ENSDARG00000063008
907	SLC17A7	0.209558	3.07865	14.6912	4.11873e-32	7.18031e-30	9	ENSDARG00000090106
908	CHCHD5	0.10475	1.53759	14.6787	2.38304e-21	7.6306e-20	9	ENSDARG00000091754
909	SH3PXD2A	0.106576	1.56351	14.6704	4.57279e-22	1.63062e-20	9	ENSDARG00000061758
910	dlgap1b	0.105882	1.54537	14.5952	3.70875e-21	1.11904e-19	9	ENSDARG00000037415
911	CT573393.1	0.243524	3.53759	14.5267	8.05032e-34	1.80442e-31	9	ENSDARG00000063097
912	cngb3	0.138037	1.99101	14.4238	5.87354e-24	2.71046e-22	9	ENSDARG00000061945
913	CABZ01023601.1	0.136623	1.94358	14.2258	2.94167e-24	1.44234e-22	9	ENSDARG00000086784
914	NA	0.118886	1.68647	14.1856	2.32463e-22	8.4822e-21	9	ENSDARG00000075926
915	CABZ01034082.1	0.386608	5.43407	14.0558	3.71535e-41	1.94313e-38	9	ENSDARG00000088325
916	CCDC150	0.170202	2.382	13.9951	1.62916e-27	1.27808e-25	9	ENSDARG00000090935
917	CPLX1	0.0832875	1.15392	13.8547	2.57119e-16	4.86047e-15	9	ENSDARG00000077736
918	sfxn1	0.0792608	1.08986	13.7503	9.35521e-16	1.68541e-14	9	ENSDARG00000019963
919	map7d2b	0.111301	1.52074	13.6633	8.49083e-21	2.46706e-19	9	ENSDARG00000045316
920	CU571315.2	0.0991658	1.31281	13.2386	5.26415e-18	1.13143e-16	9	ENSDARG00000095253
921	NA	0.174298	2.27868	13.0735	4.74803e-25	2.56885e-23	9	ENSDARG00000010376
922	tspan11	0.116639	1.51091	12.9538	2.16709e-20	5.86234e-19	9	ENSDARG00000001781
923	HPDL	0.173233	2.243	12.9479	2.82124e-25	1.5809e-23	9	ENSDARG00000079720
924	CABZ01048956.1	0.0622486	0.80406	12.9169	3.31693e-12	4.95645e-11	9	ENSDARG00000089465
925	ezh1	0.155983	1.97842	12.6835	2.07971e-23	9.06407e-22	9	ENSDARG00000037894
926	adcy7	0.270498	3.37519	12.4777	3.51191e-30	5.00926e-28	9	ENSDARG00000060070
927	ccny	0.114116	1.41229	12.376	9.11649e-18	1.88208e-16	9	ENSDARG00000063677
928	susd5	0.177108	2.17048	12.2551	1.97901e-24	1.00164e-22	9	ENSDARG00000088277
929	sspn	0.177697	2.17134	12.2194	1.57095e-23	7.04233e-22	9	ENSDARG00000041747
930	RPH3A	0.152007	1.846	12.1442	1.32569e-21	4.42554e-20	9	ENSDARG00000076712
931	slc1a6	0.120258	1.45821	12.1256	2.69222e-19	6.40013e-18	9	ENSDARG00000010096
932	prickle3	0.16642	2.01729	12.1216	2.68639e-23	1.1092e-21	9	ENSDARG00000073996
933	ptpn9a	0.247637	2.99197	12.0821	2.53567e-27	1.84169e-25	9	ENSDARG00000077495
934	CU914629.1	0.133088	1.60594	12.0667	1.52904e-19	3.86945e-18	9	ENSDARG00000036573
935	si:dkeyp-89h8.1	0.169656	2.04357	12.0453	5.84335e-23	2.35082e-21	9	ENSDARG00000096161
936	si:dkeyp-109b10.3	0.142425	1.70948	12.0027	3.69925e-21	1.11904e-19	9	ENSDARG00000093507
937	zgc:101130	0.107603	1.28649	11.9559	2.27691e-16	4.35667e-15	9	ENSDARG00000003102
938	tmed1b	0.181284	2.15115	11.8662	2.4828e-23	1.05284e-21	9	ENSDARG00000017255
939	NEK3	0.141098	1.66948	11.8321	1.47397e-20	4.12973e-19	9	ENSDARG00000058869
940	esm1	0.143335	1.6573	11.5624	1.81813e-19	4.38868e-18	9	ENSDARG00000060189
941	NA	0.207778	2.39965	11.5491	1.44165e-24	7.53981e-23	9	ENSDARG00000090148
942	KLB	0.095133	1.09309	11.4901	1.84796e-13	2.90596e-12	9	ENSDARG00000076294
943	cplx4b	0.715568	8.13964	11.3751	9.75996e-43	7.78293e-40	9	ENSDARG00000059486
944	cpe	0.16171	1.82323	11.2747	4.90845e-21	1.45309e-19	9	ENSDARG00000055874
945	NA	0.123504	1.38153	11.1861	3.79499e-17	7.63377e-16	9	ENSDARG00000031345
946	C6H2orf40	0.292289	3.24549	11.1037	3.83168e-27	2.50496e-25	9	ENSDARG00000088717
947	tmx2b	0.155464	1.71914	11.0581	2.99749e-19	7.01951e-18	9	ENSDARG00000007786
948	MYO7B	0.375502	4.14908	11.0494	4.84574e-31	7.60297e-29	9	ENSDARG00000044441
949	SLC29A1	0.179558	1.98286	11.043	1.31237e-21	4.42554e-20	9	ENSDARG00000054447
950	hmbox1a	0.216379	2.38904	11.041	5.26454e-24	2.50305e-22	9	ENSDARG00000027082
951	CU207301.10	0.181887	1.97255	10.8449	1.61578e-21	5.28157e-20	9	ENSDARG00000091667
952	CABZ01041002.1	0.151382	1.63148	10.7772	4.62303e-19	1.05124e-17	9	ENSDARG00000068104
953	acsbg1	0.194145	2.07883	10.7076	6.30694e-22	2.19902e-20	9	ENSDARG00000062077
954	pcsk5a	0.127303	1.34363	10.5546	6.54064e-17	1.29902e-15	9	ENSDARG00000067537
955	rbm41	0.125903	1.31895	10.4759	5.41717e-16	9.88318e-15	9	ENSDARG00000054096
956	BX511271.1	0.119828	1.24621	10.4	1.56925e-15	2.70567e-14	9	ENSDARG00000043395
957	CABZ01114098.1	0.156998	1.60124	10.1991	7.5223e-18	1.59493e-16	9	ENSDARG00000077677
958	thumpd3	0.402634	4.08727	10.1513	4.16917e-29	4.36095e-27	9	ENSDARG00000059634
959	lyrm2	0.13703	1.37727	10.0508	3.08839e-16	5.7008e-15	9	ENSDARG00000033138
960	CU302316.1	0.359532	3.60886	10.0377	2.62847e-27	1.84169e-25	9	ENSDARG00000026900
961	si:ch1073-441p17.1	0.212916	2.13282	10.0172	2.6847e-21	8.42458e-20	9	ENSDARG00000095861
962	CABZ01033205.2	0.40531	4.05535	10.0056	1.79684e-28	1.76203e-26	9	ENSDARG00000090943
963	caly	0.400656	3.99765	9.97775	2.67511e-28	2.46897e-26	9	ENSDARG00000036008
964	pak7	0.183415	1.81814	9.91272	1.57168e-19	3.91424e-18	9	ENSDARG00000030154
965	CR382385.2	0.135783	1.32555	9.76226	1.8964e-15	3.19941e-14	9	ENSDARG00000093378
966	dynlt1	0.255651	2.49359	9.75388	1.15476e-22	4.52955e-21	9	ENSDARG00000045909
967	NA	0.595444	5.8016	9.74331	1.26467e-32	2.48033e-30	9	ENSDARG00000092077
968	crfb5	0.206031	1.97851	9.60297	6.02443e-20	1.60209e-18	9	ENSDARG00000078042
969	ifi35	0.122686	1.17761	9.59856	1.61975e-13	2.59326e-12	9	ENSDARG00000075643
970	cfh	0.102544	0.982376	9.58007	4.23338e-12	6.20764e-11	9	ENSDARG00000075761
971	si:dkey-150i13.2	0.395836	3.76716	9.51697	8.2632e-27	4.98652e-25	9	ENSDARG00000071052
972	gnao1b	0.216947	2.05125	9.45507	9.11181e-20	2.34368e-18	9	ENSDARG00000036058
973	ECEL1	0.276381	2.61005	9.44365	1.54606e-22	5.77565e-21	9	ENSDARG00000060549
974	NA	0.0814663	0.765116	9.3918	6.63073e-09	8.32289e-08	9	ENSDARG00000095341
975	TANC1	0.148707	1.36656	9.18966	1.64659e-15	2.80815e-14	9	ENSDARG00000089190
976	si:ch211-10d23.5	0.536516	4.92772	9.18468	2.59445e-29	3.08945e-27	9	ENSDARG00000095510
977	si:ch211-132g1.6	0.168404	1.51736	9.01021	1.17355e-16	2.30163e-15	9	ENSDARG00000093102
978	AL954697.2	0.218362	1.95558	8.95568	1.72439e-18	3.81066e-17	9	ENSDARG00000087906
979	si:dkey-256i11.1	0.233251	2.0884	8.95343	1.70742e-19	4.18585e-18	9	ENSDARG00000087387
980	si:dkey-82i20.5	0.493591	4.395	8.90414	2.69974e-27	1.84169e-25	9	ENSDARG00000086346
981	slc25a35	0.215971	1.91583	8.8708	8.735e-19	1.95789e-17	9	ENSDARG00000014802
982	pcyt1aa	0.274134	2.4256	8.84823	1.72357e-20	4.74436e-19	9	ENSDARG00000011233
983	asns	0.279098	2.46916	8.84693	9.22673e-21	2.63213e-19	9	ENSDARG00000016375
984	mao	0.247469	2.16285	8.73987	3.64237e-19	8.40423e-18	9	ENSDARG00000023712
985	smad3a	0.129571	1.11918	8.63757	2.89203e-12	4.36308e-11	9	ENSDARG00000036096
986	NA	0.174202	1.47689	8.47802	1.4144e-15	2.46578e-14	9	ENSDARG00000036189
987	HECW1	0.129937	1.0954	8.43028	2.89203e-12	4.36308e-11	9	ENSDARG00000090795
988	si:ch211-213a13.1	0.173285	1.46056	8.42864	9.88171e-16	1.74207e-14	9	ENSDARG00000090600
989	LAYN	0.172717	1.43504	8.30864	5.35867e-15	8.75807e-14	9	ENSDARG00000056835
990	rab6a	0.108243	0.891873	8.23956	4.52792e-10	6.287e-09	9	ENSDARG00000090667
991	HYAL2	0.254734	2.09752	8.23416	2.6896e-18	5.8611e-17	9	ENSDARG00000059931
992	si:dkey-18f7.2	0.246736	2.01101	8.15046	1.34598e-17	2.74266e-16	9	ENSDARG00000093300
993	TSPAN4	0.179701	1.4592	8.12016	2.36963e-15	3.95527e-14	9	ENSDARG00000089354
994	syt10	0.309827	2.50622	8.0891	9.01608e-20	2.34368e-18	9	ENSDARG00000045750
995	nt5c1bb	0.093774	0.754037	8.041	2.86515e-08	3.51204e-07	9	ENSDARG00000033742
996	NA	0.449964	3.56879	7.93129	1.27117e-22	4.86454e-21	9	ENSDARG00000089390
997	CABZ01081490.1	0.621934	4.90628	7.88874	1.45166e-25	8.43577e-24	9	ENSDARG00000086201
998	NA	0.28565	2.2443	7.85681	8.87789e-18	1.85725e-16	9	ENSDARG00000087473
999	zdhhc16a	0.0810033	0.61623	7.60747	2.69417e-07	3.04112e-06	9	ENSDARG00000007808
1000	smarcc1a	0.0835539	0.634212	7.59045	3.95431e-07	4.36924e-06	9	ENSDARG00000017397
1001	shroom1	0.203661	1.54565	7.58934	1.36945e-14	2.21513e-13	9	ENSDARG00000094181
1002	zgc:101664	0.135551	1.02429	7.55647	3.62035e-11	5.07172e-10	9	ENSDARG00000035700
1003	NA	0.260435	1.92471	7.39036	1.77405e-16	3.4364e-15	9	ENSDARG00000090882
1004	ccs	0.164837	1.21175	7.35119	3.36232e-12	4.97686e-11	9	ENSDARG00000092003
1005	disp1	0.101029	0.714374	7.07096	6.08701e-08	7.34656e-07	9	ENSDARG00000044417
1006	FAM72B	0.276003	1.9397	7.02783	9.45289e-16	1.68541e-14	9	ENSDARG00000070621
1007	NA	0.130854	0.893394	6.82741	5.21103e-09	6.64724e-08	9	ENSDARG00000088910
1008	CR381544.1	0.291102	1.95057	6.70066	4.43121e-15	7.31849e-14	9	ENSDARG00000091818
1009	NCBP1	0.120969	0.802363	6.63282	7.84035e-08	9.32703e-07	9	ENSDARG00000087007
1010	MRVI1	0.144553	0.955472	6.60983	5.69899e-10	7.7754e-09	9	ENSDARG00000074602
1011	unc93b1	0.144977	0.939111	6.47768	3.95522e-09	5.12871e-08	9	ENSDARG00000069114
1012	atp1a1a.4	0.196008	1.25122	6.3835	1.22555e-11	1.78046e-10	9	ENSDARG00000001870
1013	GPRC5B	0.144235	0.914699	6.34171	3.36362e-09	4.39793e-08	9	ENSDARG00000077080
1014	tnni2a.2	0.248781	1.56674	6.29768	3.10961e-13	4.83066e-12	9	ENSDARG00000005841
1015	2004-03-01	0.151289	0.937558	6.19713	6.35401e-09	8.03987e-08	9	ENSDARG00000055839
1016	kank2	0.137761	0.850988	6.17726	1.01269e-08	1.26104e-07	9	ENSDARG00000018393
1017	FP102157.1	0.456719	2.79136	6.11177	2.9071e-16	5.43004e-15	9	ENSDARG00000063018
1018	slc35d2	0.320204	1.90975	5.96418	1.85211e-13	2.90596e-12	9	ENSDARG00000089837
1019	rgs19	0.122106	0.723817	5.92776	4.38754e-07	4.81402e-06	9	ENSDARG00000077385
1020	zgc:123297	0.144101	0.824619	5.72251	1.02591e-07	1.21027e-06	9	ENSDARG00000056798
1021	CU633848.1	0.201459	1.14426	5.67988	3.2564e-09	4.32766e-08	9	ENSDARG00000086735
1022	MDC1	0.0691075	0.390491	5.65049	0.000118707	0.0010349	9	ENSDARG00000086764
1023	copz2	0.318061	1.71339	5.38697	1.37251e-11	1.97567e-10	9	ENSDARG00000006786
1024	slc35b2	0.132635	0.711064	5.36104	1.03336e-06	1.08089e-05	9	ENSDARG00000007886
1025	mllt10	0.139845	0.749533	5.35972	1.99765e-06	2.04857e-05	9	ENSDARG00000045401
1026	LANCL2	0.115197	0.6169	5.35517	6.87529e-06	6.87091e-05	9	ENSDARG00000045465
1027	si:dkey-193i10.6	0.16599	0.886748	5.34218	1.19805e-07	1.3924e-06	9	ENSDARG00000095356
1028	malt1b	0.0941122	0.501873	5.33271	0.000175689	0.00150632	9	ENSDARG00000077768
1029	si:ch73-131e21.5	0.115621	0.609867	5.27472	3.80158e-05	0.000361495	9	ENSDARG00000052263
1030	nfkbiz	0.150754	0.794781	5.27204	8.87539e-07	9.34597e-06	9	ENSDARG00000095117
1031	SHKBP1	0.207934	1.09014	5.24271	4.82428e-09	6.20434e-08	9	ENSDARG00000061005
1032	cdc14b	0.0580404	0.303269	5.22514	0.00149493	0.0106616	9	ENSDARG00000021483
1033	rgl2	0.108487	0.564418	5.2026	2.03119e-05	0.000195517	9	ENSDARG00000007727
1034	cd79b	0.241724	1.23229	5.09794	5.65343e-10	7.7754e-09	9	ENSDARG00000088902
1035	CABZ01076275.1	0.158368	0.805524	5.08641	3.05747e-07	3.42655e-06	9	ENSDARG00000059295
1036	hectd2	0.151068	0.76543	5.06679	8.8754e-07	9.34597e-06	9	ENSDARG00000061194
1037	zgc:113413	0.132644	0.656669	4.95062	5.11533e-06	5.17803e-05	9	ENSDARG00000039099
1038	dnajb11	0.0685974	0.337033	4.91321	0.00310737	0.0205672	9	ENSDARG00000015088
1039	commd1	0.215866	1.04345	4.8338	4.15491e-08	5.05354e-07	9	ENSDARG00000031203
1040	PARP6	0.389435	1.87493	4.81448	2.3439e-11	3.34326e-10	9	ENSDARG00000078528
1041	si:dkey-193i10.4	0.192882	0.925152	4.79647	8.14483e-07	8.75291e-06	9	ENSDARG00000094834
1042	neu3.3	0.650369	3.03007	4.65899	1.21312e-12	1.86606e-11	9	ENSDARG00000058327
1043	NA	0.184335	0.851303	4.61824	2.02876e-06	2.06697e-05	9	ENSDARG00000062182
1044	tsnax	0.453899	2.08562	4.59489	2.97671e-11	4.20762e-10	9	ENSDARG00000038995
1045	elovl5	0.311756	1.40877	4.51882	1.59646e-09	2.14089e-08	9	ENSDARG00000004979
1046	tfe3a	0.0996407	0.449903	4.51526	0.000250619	0.0020916	9	ENSDARG00000004729
1047	CCNDBP1	0.244092	1.08933	4.46277	2.61418e-07	2.97221e-06	9	ENSDARG00000039328
1048	nudt3a	0.247654	1.10108	4.44602	7.84683e-08	9.32703e-07	9	ENSDARG00000016256
1049	acap3a	0.32397	1.39701	4.31216	3.28229e-09	4.32766e-08	9	ENSDARG00000075990
1050	PHLPP1	0.107137	0.459004	4.28427	0.00176535	0.0123653	9	ENSDARG00000078694
1051	dbf4	0.249699	1.05244	4.21483	3.51957e-07	3.91645e-06	9	ENSDARG00000074796
1052	DCUN1D3	0.241179	1.01004	4.18793	8.53078e-07	9.1053e-06	9	ENSDARG00000011493
1053	dnajb1a	0.204828	0.853599	4.1674	6.83667e-06	6.87091e-05	9	ENSDARG00000015831
1054	BAHD1	0.315433	1.30569	4.13935	1.7361e-08	2.14483e-07	9	ENSDARG00000090712
1055	AIM1L	0.1666	0.687075	4.12411	4.60037e-05	0.000432214	9	ENSDARG00000005901
1056	hck	0.302909	1.24037	4.09487	1.14872e-07	1.34504e-06	9	ENSDARG00000058647
1057	prkceb	0.231656	0.919292	3.96834	1.87528e-06	1.93573e-05	9	ENSDARG00000069928
1058	CR848664.2	0.145053	0.573399	3.95304	0.000227511	0.00192954	9	ENSDARG00000069603
1059	TTYH3	0.18184	0.695038	3.82225	0.000104251	0.000918934	9	ENSDARG00000034473
1060	anapc15	0.13887	0.519984	3.74439	0.0006045	0.00458194	9	ENSDARG00000060472
1061	CABZ01084569.1	0.133354	0.498379	3.73725	0.00171406	0.0120599	9	ENSDARG00000036619
1062	CNOT6	0.152021	0.566681	3.72765	0.000325788	0.00260797	9	ENSDARG00000022001
1063	peli1b	0.220896	0.814326	3.68647	5.5304e-05	0.000510424	9	ENSDARG00000044083
1064	vstm2l	0.22079	0.7918	3.58621	5.5304e-05	0.000510424	9	ENSDARG00000043692
1065	gnaia	0.226501	0.807556	3.56536	2.00287e-05	0.000193981	9	ENSDARG00000044760
1066	FDXR	0.182117	0.641386	3.52183	0.000104251	0.000918934	9	ENSDARG00000089369
1067	CU463790.1	0.0761283	0.265515	3.48773	0.00473879	0.0305974	9	ENSDARG00000089838
1068	ptpn11b	0.270911	0.936068	3.45527	1.35224e-05	0.000132604	9	ENSDARG00000012340
1069	klf13	0.114928	0.392638	3.41639	0.0025065	0.0171733	9	ENSDARG00000061368
1070	si:dkey-3b8.4	0.188704	0.644164	3.41362	0.000501671	0.00387745	9	ENSDARG00000068398
1071	mcl1b	0.34315	1.16469	3.3941	8.05964e-07	8.72109e-06	9	ENSDARG00000008363
1072	thoc2	0.164943	0.550261	3.33606	0.000583323	0.00446455	9	ENSDARG00000037503
1073	sart3	0.238365	0.791912	3.32226	0.000118727	0.0010349	9	ENSDARG00000008032
1074	slc47a2	0.175372	0.574034	3.27324	0.000922105	0.00685679	9	ENSDARG00000060051
1075	CR385063.1	0.770665	2.41694	3.13617	1.89703e-07	2.17258e-06	9	ENSDARG00000044212
1076	slc16a1	0.135232	0.418911	3.09772	0.00623994	0.0391532	9	ENSDARG00000068572
1077	NA	0.212721	0.658348	3.09489	0.000423051	0.00333551	9	ENSDARG00000058630
1078	CU207301.4	0.406889	1.24106	3.05013	1.36354e-05	0.000132881	9	ENSDARG00000061282
1079	si:ch1073-392o20.2	0.172449	0.524077	3.03902	0.0027543	0.0183893	9	ENSDARG00000041346
1080	igf2bp2a	0.170961	0.517403	3.02645	0.00257776	0.0175087	9	ENSDARG00000003421
1081	GPR78	0.141161	0.422153	2.99057	0.00762427	0.0464186	9	ENSDARG00000077645
1082	SMARCA4	0.171463	0.51005	2.9747	0.00257776	0.0175087	9	ENSDARG00000008350
1083	prkar2aa	0.251338	0.746323	2.9694	0.000627583	0.00473403	9	ENSDARG00000033184
1084	WU:FC32F04	0.182779	0.528433	2.8911	0.00402633	0.0262129	9	ENSDARG00000019045
1085	pabpn1	0.250645	0.721682	2.8793	0.000589915	0.00449309	9	ENSDARG00000045373
1086	si:ch211-229i14.2	0.279118	0.757052	2.7123	0.00156881	0.0111378	9	ENSDARG00000086048
1087	BX511252.1	1.05979	2.74573	2.59082	9.43931e-06	9.37359e-05	9	ENSDARG00000091334
1088	GUSB	1.5837	3.26558	2.06199	0.000525993	0.00404551	9	ENSDARG00000063126
1089	npsn	1.83671	21.2137	11.5498	7.75817e-160	1.21726e-156	10	ENSDARG00000010423
1090	prdx1	0.0372343	0.345245	9.27223	3.18801e-12	2.27363e-10	10	ENSDARG00000058734
1091	lyz	10.3588	66.7673	6.44544	7.9301e-123	6.22116e-120	10	ENSDARG00000057789
1092	sult2st2	0.0234943	0.136688	5.81793	0.000108885	0.00183699	10	ENSDARG00000053331
1093	wu:fj29h11	0.0729856	0.421735	5.77834	7.69574e-11	5.24983e-09	10	ENSDARG00000096562
1094	NA	0.179737	1.02231	5.6878	2.72398e-25	4.27393e-23	10	ENSDARG00000086446
1095	NA	0.030405	0.160727	5.28619	4.58274e-05	0.000946094	10	ENSDARG00000077372
1096	abcb9	0.198717	0.977306	4.91809	8.14347e-22	1.06476e-19	10	ENSDARG00000056200
1097	cpa5	0.784703	3.63863	4.63695	1.07051e-38	2.79938e-36	10	ENSDARG00000021339
1098	col27a1a	0.040147	0.180452	4.49478	9.27457e-05	0.00168662	10	ENSDARG00000034373
1099	ckbb	0.0710696	0.312498	4.39707	9.06232e-07	2.96225e-05	10	ENSDARG00000043257
1100	papss2b	0.234291	1.01316	4.32435	8.02289e-20	8.99137e-18	10	ENSDARG00000056600
1101	dkk3b	0.0883887	0.362864	4.10532	1.87508e-07	7.54361e-06	10	ENSDARG00000070683
1102	ctssa	0.0692589	0.282883	4.08443	6.12727e-06	0.000157231	10	ENSDARG00000036940
1103	lect2l	4.90475	19.4979	3.97532	1.30786e-49	4.10405e-47	10	ENSDARG00000033227
1104	si:ch1073-429i10.1	0.691778	2.72566	3.94009	6.64025e-29	1.15762e-26	10	ENSDARG00000075664
1105	hsd3b7	0.0598766	0.223456	3.73194	0.000103314	0.00178131	10	ENSDARG00000036966
1106	PPAP2A	0.0961879	0.353068	3.6706	6.22065e-07	2.16894e-05	10	ENSDARG00000053381
1107	tgfbi	0.0449455	0.163874	3.64606	0.0007432	0.00911001	10	ENSDARG00000071586
1108	mpx	1.27869	4.63165	3.62219	4.05746e-30	7.95768e-28	10	ENSDARG00000019521
1109	tpm4a	0.102932	0.357271	3.47095	1.86019e-06	5.83727e-05	10	ENSDARG00000023963
1110	dhrs9	0.137003	0.450938	3.29145	1.85237e-07	7.54361e-06	10	ENSDARG00000019260
1111	steap4	0.0611473	0.198424	3.24501	0.000290265	0.00426481	10	ENSDARG00000055901
1112	pdhb	0.0633775	0.195468	3.08418	0.00124624	0.0139668	10	ENSDARG00000021346
1113	si:ch211-105c13.3	0.0681955	0.206681	3.03072	0.000768828	0.0093511	10	ENSDARG00000089441
1114	sms	0.14674	0.439579	2.99564	2.19417e-06	6.75029e-05	10	ENSDARG00000008155
1115	srgn	1.87907	5.50605	2.9302	1.22666e-22	1.74966e-20	10	ENSDARG00000077069
1116	f13a1b	0.168562	0.491098	2.91345	5.5398e-07	1.97544e-05	10	ENSDARG00000036893
1117	NA	0.0561511	0.161241	2.87155	0.00328459	0.0312335	10	ENSDARG00000087263
1118	anxa3b	0.0606312	0.169546	2.79635	0.00202213	0.0208732	10	ENSDARG00000044254
1119	ch25hl2	0.237001	0.661398	2.79069	3.25072e-08	1.54557e-06	10	ENSDARG00000038728
1120	BX005069.4	0.233999	0.648094	2.76965	5.0353e-08	2.32364e-06	10	ENSDARG00000090889
1121	zgc:153867	0.223079	0.601682	2.69717	1.87192e-07	7.54361e-06	10	ENSDARG00000033738
1122	amd1	0.223123	0.600519	2.69142	1.87192e-07	7.54361e-06	10	ENSDARG00000043856
1123	flna	0.247544	0.630613	2.54748	4.00603e-07	1.53304e-05	10	ENSDARG00000074201
1124	sepw1	0.658356	1.66381	2.52722	1.06449e-12	8.35093e-11	10	ENSDARG00000035136
1125	sri	0.153772	0.384079	2.49772	4.69424e-05	0.000956527	10	ENSDARG00000058593
1126	CABZ01040055.1	1.86723	4.57731	2.45139	1.70363e-15	1.67062e-13	10	ENSDARG00000086869
1127	ssr2	0.179449	0.439867	2.45121	5.18701e-05	0.0010173	10	ENSDARG00000005230
1128	cyba	0.279147	0.676877	2.42481	8.70364e-07	2.90554e-05	10	ENSDARG00000018283
1129	sdcbp2	0.210044	0.504189	2.4004	2.05065e-05	0.000473158	10	ENSDARG00000012513
1130	si:dkey-180p18.9	0.147028	0.349631	2.37799	0.000669754	0.00838735	10	ENSDARG00000045598
1131	cd63	1.11866	2.63141	2.35229	1.8835e-12	1.40724e-10	10	ENSDARG00000025147
1132	h1fx	0.194125	0.454386	2.34069	9.67469e-05	0.00168662	10	ENSDARG00000054058
1133	ahnak	0.223168	0.521748	2.33792	2.12978e-05	0.000479522	10	ENSDARG00000061764
1134	spns3	0.098942	0.223137	2.25523	0.00445906	0.0406759	10	ENSDARG00000035459
1135	actb1	2.66773	5.97869	2.24112	1.63529e-13	1.35041e-11	10	ENSDARG00000037746
1136	s100a10b	0.308491	0.690896	2.2396	4.5567e-06	0.000127669	10	ENSDARG00000025254
1137	kctd12.2	0.229621	0.512576	2.23227	7.91755e-05	0.0014967	10	ENSDARG00000053542
1138	gsr	0.12089	0.268253	2.21899	0.00238079	0.0234935	10	ENSDARG00000019236
1139	ak2	0.168976	0.374777	2.21792	0.000906134	0.0106099	10	ENSDARG00000005926
1140	sla1	0.249089	0.550046	2.20823	5.15113e-05	0.0010173	10	ENSDARG00000054340
1141	calm2a	0.174911	0.386208	2.20802	0.000670369	0.00838735	10	ENSDARG00000015050
1142	hmgn2	0.892098	1.94392	2.17904	6.15208e-10	3.71255e-08	10	ENSDARG00000093817
1143	coro1ca	0.132729	0.286515	2.15864	0.00325076	0.0311002	10	ENSDARG00000035598
1144	cyp4f3	0.136717	0.294663	2.15528	0.00219492	0.0219353	10	ENSDARG00000053530
1145	mat2aa	0.133934	0.285044	2.12824	0.00355565	0.0332072	10	ENSDARG00000040334
1146	arpc3	0.221728	0.467097	2.10662	0.000403683	0.00560512	10	ENSDARG00000057882
1147	icn	1.3087	2.71053	2.07116	1.88302e-09	9.84819e-08	10	ENSDARG00000009978
1148	FAR2	0.175815	0.362797	2.06351	0.00174341	0.0187357	10	ENSDARG00000009262
1149	mtpn	0.221872	0.455083	2.05111	0.00066568	0.00838735	10	ENSDARG00000055562
1150	zgc:56493	0.423132	0.861495	2.036	2.8985e-06	8.42174e-05	10	ENSDARG00000031435
1151	prkcda	0.235772	0.478491	2.02946	0.000572397	0.00754698	10	ENSDARG00000009208
1152	pxk	0.190309	0.38002	1.99686	0.00178653	0.0190684	10	ENSDARG00000063195
1153	odc1	0.164736	0.327647	1.98892	0.00499719	0.0450609	10	ENSDARG00000007377
1154	BX005410.2	0.346748	0.688763	1.98635	7.54309e-05	0.00144331	10	ENSDARG00000089706
1155	prdx5	0.449965	0.887589	1.97257	5.40845e-06	0.000146308	10	ENSDARG00000055064
1156	pfn1	2.90892	5.71118	1.96333	8.72408e-10	4.8886e-08	10	ENSDARG00000088091
1157	rab1a	0.238695	0.462951	1.93951	0.0021888	0.0219353	10	ENSDARG00000029663
1158	pgd	0.204795	0.393088	1.91942	0.00543082	0.0478705	10	ENSDARG00000015343
1159	mrps15	0.922201	1.76309	1.91183	4.35302e-07	1.62616e-05	10	ENSDARG00000031153
1160	crip1	0.708163	1.3521	1.90931	8.658e-07	2.90554e-05	10	ENSDARG00000053858
1161	myl12.1	0.364299	0.693186	1.9028	0.000107894	0.00183699	10	ENSDARG00000014433
1162	AL954137.2	0.516396	0.956173	1.85163	2.13936e-05	0.000479522	10	ENSDARG00000076532
1163	CABZ01068274.1	0.286307	0.527138	1.84117	0.00171797	0.0185896	10	ENSDARG00000039884
1164	elovl1b	0.232189	0.425693	1.83339	0.00417796	0.0383346	10	ENSDARG00000058356
1165	CU915778.1	0.244931	0.447873	1.82856	0.00358037	0.0332402	10	ENSDARG00000086717
1166	cfd	0.331548	0.605195	1.82536	0.000842931	0.00994405	10	ENSDARG00000039579
1167	scpp8	0.277403	0.50457	1.81891	0.00205082	0.0210309	10	ENSDARG00000093124
1168	tagln2	0.320807	0.579848	1.80746	0.00142948	0.0159067	10	ENSDARG00000033466
1169	aldoaa	0.378477	0.678045	1.79151	0.000637933	0.00827204	10	ENSDARG00000011665
1170	coro1a	0.570407	1.01958	1.78746	1.69962e-05	0.000398017	10	ENSDARG00000054610
1171	alox5ap	0.425634	0.750331	1.76286	0.0006326	0.00827125	10	ENSDARG00000054755
1172	cotl1	0.647721	1.12719	1.74024	2.75988e-05	0.000593184	10	ENSDARG00000026829
1173	lta4h	0.380344	0.654974	1.72206	0.00241404	0.0236726	10	ENSDARG00000006029
1174	ppiab	0.755479	1.26697	1.67704	6.94858e-05	0.00134597	10	ENSDARG00000042247
1175	arpc1b	0.619639	1.03572	1.67149	0.000148994	0.00241002	10	ENSDARG00000027063
1176	arhgdia	0.422914	0.701533	1.65881	0.00213392	0.021741	10	ENSDARG00000043795
1177	cfl1	1.61437	2.59639	1.6083	9.59581e-05	0.00168662	10	ENSDARG00000021124
1178	lcp1	0.9141	1.45072	1.58704	0.000318864	0.00450718	10	ENSDARG00000023188
1179	arhgdig	0.706956	1.05794	1.49647	0.00331618	0.0313439	10	ENSDARG00000004034
1180	NA	8.67325	12.5539	1.44743	0.00030033	0.00434855	10	ENSDARG00000077777
1181	GUSB	1.55303	2.24416	1.44502	0.00262371	0.025569	10	ENSDARG00000063126
1182	actb2	16.4197	23.4907	1.43065	0.000189651	0.00297563	10	ENSDARG00000037870
1183	si:dkey-25o1.4	0.00815789	0.0907594	11.1254	6.91126e-05	0.000976916	11	ENSDARG00000093098
1184	mmp9	0.0354771	0.376332	10.6078	2.093e-16	3.6488e-14	11	ENSDARG00000042816
1185	ms4a17a.9	0.0271884	0.246859	9.07957	2.96034e-10	1.60165e-08	11	ENSDARG00000043802
1186	ctssb.2	0.0377975	0.275171	7.28015	1.66733e-10	1.00617e-08	11	ENSDARG00000013771
1187	hspa12b	0.0492975	0.348225	7.06375	7.3932e-13	8.28567e-11	11	ENSDARG00000030307
1188	si:ch211-105c13.3	0.0475062	0.298452	6.28238	2.76675e-10	1.55037e-08	11	ENSDARG00000089441
1189	NA	0.150819	0.940103	6.23333	8.51551e-29	3.34021e-26	11	ENSDARG00000095807
1190	col27a1a	0.032094	0.199852	6.22708	2.62283e-07	8.23043e-06	11	ENSDARG00000034373
1191	BX005410.2	0.22574	1.3139	5.82042	4.12428e-37	2.157e-34	11	ENSDARG00000089706
1192	rcan1a	0.0363259	0.195326	5.37706	4.40689e-06	9.47183e-05	11	ENSDARG00000003109
1193	tgfbi	0.0363634	0.190327	5.23403	4.40691e-06	9.47183e-05	11	ENSDARG00000071586
1194	NA	0.0284827	0.147067	5.16339	7.39786e-05	0.00102719	11	ENSDARG00000077372
1195	zgc:100919	0.0264268	0.13313	5.03767	0.000150384	0.00182309	11	ENSDARG00000024540
1196	ctsk	0.0390111	0.19444	4.98422	2.18465e-06	5.2734e-05	11	ENSDARG00000040251
1197	mafba	0.0215894	0.102525	4.74886	0.00128132	0.0104165	11	ENSDARG00000017121
1198	socs3b	0.0720936	0.303434	4.20889	1.37593e-07	4.59328e-06	11	ENSDARG00000026611
1199	alas1	0.0638425	0.264247	4.13904	7.01292e-07	2.00059e-05	11	ENSDARG00000021059
1200	f13a1b	0.141377	0.585129	4.13879	5.70315e-13	6.88326e-11	11	ENSDARG00000036893
1201	ARHGEF5	0.111712	0.4577	4.09715	4.28056e-11	3.05282e-09	11	ENSDARG00000076383
1202	hipk2	0.0559877	0.216864	3.87342	2.85012e-05	0.000465816	11	ENSDARG00000042518
1203	clic2	0.0339667	0.130887	3.85339	0.000522076	0.00499474	11	ENSDARG00000010625
1204	si:ch211-193e13.5	0.0735634	0.270084	3.67144	4.21334e-06	9.3109e-05	11	ENSDARG00000052656
1205	NA	0.0780535	0.286362	3.6688	1.1493e-06	3.22009e-05	11	ENSDARG00000013681
1206	pgm1	0.0529037	0.187294	3.54029	0.000106209	0.00135481	11	ENSDARG00000013561
1207	krt8	0.32071	1.13499	3.53901	1.3086e-20	3.422e-18	11	ENSDARG00000058358
1208	ZFP36	0.416358	1.45966	3.50578	3.13257e-23	9.83e-21	11	ENSDARG00000044395
1209	scpp8	0.224704	0.762042	3.39131	5.27846e-14	7.51533e-12	11	ENSDARG00000093124
1210	mrc1b	0.172867	0.582535	3.36985	1.25822e-10	8.22563e-09	11	ENSDARG00000038822
1211	dnase2	0.051497	0.171423	3.3288	0.000204156	0.00232116	11	ENSDARG00000073893
1212	nck1a	0.0632948	0.206512	3.2627	7.62205e-05	0.00103223	11	ENSDARG00000074262
1213	KRT18	0.15218	0.486795	3.19881	9.77075e-09	4.14332e-07	11	ENSDARG00000028618
1214	dkk3b	0.0919814	0.29054	3.15869	1.02016e-05	0.000200079	11	ENSDARG00000070683
1215	slc38a5b	0.075033	0.235087	3.13311	2.84404e-05	0.000465816	11	ENSDARG00000014587
1216	coro1ca	0.115351	0.356523	3.09078	1.82892e-06	4.78262e-05	11	ENSDARG00000035598
1217	entpd1	0.0804783	0.247642	3.07713	2.74633e-05	0.000463332	11	ENSDARG00000045066
1218	tpm4a	0.102496	0.311712	3.04121	1.11972e-05	0.000214249	11	ENSDARG00000023963
1219	steap4	0.0596785	0.180866	3.03068	0.00138079	0.0111673	11	ENSDARG00000055901
1220	abca1a	0.074921	0.220437	2.94226	0.000257565	0.00276795	11	ENSDARG00000074635
1221	ppdpfa	0.299292	0.870054	2.90704	1.64174e-12	1.71726e-10	11	ENSDARG00000007682
1222	fam132a	0.120582	0.349369	2.89735	1.24588e-05	0.000235516	11	ENSDARG00000070681
1223	junba	0.192163	0.554274	2.8844	4.03378e-08	1.5069e-06	11	ENSDARG00000074378
1224	ahnak	0.20596	0.563433	2.73564	1.02136e-07	3.56113e-06	11	ENSDARG00000061764
1225	apol1	0.0984767	0.267831	2.71974	0.000232103	0.00256457	11	ENSDARG00000007425
1226	rpz5	0.0379782	0.103136	2.71566	0.00716111	0.0442354	11	ENSDARG00000075718
1227	ponzr1	0.212598	0.565871	2.6617	7.82427e-08	2.79006e-06	11	ENSDARG00000090444
1228	spi1a	0.0959426	0.252866	2.6356	0.000337244	0.00350461	11	ENSDARG00000067797
1229	h2afy2	0.0574342	0.151272	2.63383	0.00386992	0.0266312	11	ENSDARG00000006687
1230	s100a10b	0.285897	0.747447	2.61439	1.82876e-09	8.96666e-08	11	ENSDARG00000025254
1231	gsr	0.111894	0.291694	2.60688	7.69741e-05	0.00103224	11	ENSDARG00000019236
1232	SH3GLB1	0.073299	0.190287	2.59603	0.00219995	0.0165948	11	ENSDARG00000045294
1233	f11r	0.147839	0.37737	2.55258	2.10985e-05	0.000363775	11	ENSDARG00000017320
1234	cnn2	0.176286	0.44977	2.55136	1.93759e-06	4.90335e-05	11	ENSDARG00000035858
1235	plxnc1	0.265888	0.676425	2.54402	1.67713e-08	6.74722e-07	11	ENSDARG00000015278
1236	snx27a	0.0868879	0.22089	2.54225	0.00235877	0.0176234	11	ENSDARG00000033804
1237	ncor2	0.0841002	0.213209	2.53517	0.00182736	0.0141238	11	ENSDARG00000000966
1238	yrk	0.110471	0.280033	2.53489	0.000295036	0.00312778	11	ENSDARG00000004378
1239	sdcbp2	0.199913	0.506375	2.53298	2.2583e-06	5.332e-05	11	ENSDARG00000012513
1240	mkl1b	0.248935	0.627906	2.52237	1.14943e-07	3.92057e-06	11	ENSDARG00000076229
1241	CABZ01054962.1	0.110306	0.277611	2.51673	0.000295036	0.00312778	11	ENSDARG00000088672
1242	atp2b4	0.10621	0.262484	2.47138	0.00035136	0.00355667	11	ENSDARG00000044902
1243	lygl1	0.0777907	0.191407	2.46054	0.00423782	0.0290356	11	ENSDARG00000056874
1244	prdx5	0.413554	1.01247	2.44822	2.46935e-11	1.93721e-09	11	ENSDARG00000055064
1245	ubald2	0.0594228	0.145474	2.44811	0.00450707	0.030746	11	ENSDARG00000076968
1246	mhc1zba	0.140713	0.343269	2.43951	8.01202e-05	0.00105698	11	ENSDARG00000036588
1247	FP102157.1	0.43751	1.05907	2.42068	9.08318e-12	7.9175e-10	11	ENSDARG00000063018
1248	itm2bb	0.375947	0.909511	2.41925	3.07679e-10	1.60916e-08	11	ENSDARG00000041505
1249	ctsba	0.072032	0.173765	2.41233	0.00554681	0.0361118	11	ENSDARG00000055120
1250	arhgap30	0.176671	0.425089	2.4061	3.05845e-05	0.000489664	11	ENSDARG00000088344
1251	bri3	0.118376	0.278919	2.35622	0.000713416	0.00646118	11	ENSDARG00000086332
1252	ikzf1	0.0904076	0.212851	2.35435	0.00143981	0.0115259	11	ENSDARG00000013539
1253	lpp	0.104466	0.245217	2.34734	0.00178016	0.013827	11	ENSDARG00000023578
1254	eef1db	0.227054	0.529827	2.33348	2.68546e-06	6.19631e-05	11	ENSDARG00000030053
1255	arfgef1	0.101898	0.236297	2.31895	0.00150712	0.0118828	11	ENSDARG00000063474
1256	rhoad	0.0937132	0.215191	2.29628	0.00508759	0.0341123	11	ENSDARG00000018328
1257	tacc1	0.0890703	0.20417	2.29223	0.0072244	0.0444513	11	ENSDARG00000073753
1258	itgb2	0.650317	1.46191	2.24799	3.6888e-11	2.75606e-09	11	ENSDARG00000016939
1259	gm2a	0.108581	0.243552	2.24303	0.00224914	0.0168847	11	ENSDARG00000088439
1260	mapk11	0.105271	0.234785	2.23029	0.00315075	0.0226821	11	ENSDARG00000045836
1261	fosl2	0.0957772	0.211566	2.20894	0.00557246	0.0361289	11	ENSDARG00000040623
1262	syngr2a	0.111235	0.244718	2.2	0.00378369	0.0262682	11	ENSDARG00000052429
1263	clic1	0.186423	0.40803	2.18874	0.000216379	0.00240863	11	ENSDARG00000058858
1264	tdh	0.0827955	0.18084	2.18418	0.00546916	0.0359043	11	ENSDARG00000002745
1265	rasgef1ba	0.183522	0.400069	2.17995	0.000175185	0.0020228	11	ENSDARG00000033614
1266	eno1a	0.316863	0.6866	2.16687	1.97784e-06	4.92576e-05	11	ENSDARG00000022456
1267	lta4h	0.352958	0.7592	2.15097	4.44527e-07	1.31597e-05	11	ENSDARG00000006029
1268	si:dkeyp-1h4.9	0.651176	1.39489	2.14211	2.6344e-10	1.53088e-08	11	ENSDARG00000094719
1269	CABZ01034848.1	0.0923643	0.197517	2.13846	0.00786192	0.0469025	11	ENSDARG00000071253
1270	atp6v0ca	0.132712	0.278657	2.09971	0.00309403	0.0225558	11	ENSDARG00000057853
1271	spi1b	0.559758	1.16614	2.0833	3.84977e-09	1.77656e-07	11	ENSDARG00000000767
1272	NA	0.22978	0.477348	2.07742	0.000136209	0.00169613	11	ENSDARG00000009313
1273	cyp4f3	0.134284	0.278695	2.07541	0.0033198	0.0236762	11	ENSDARG00000053530
1274	vat1	0.281243	0.58149	2.06757	1.32458e-05	0.000247412	11	ENSDARG00000056481
1275	flna	0.25405	0.521175	2.05147	7.55448e-05	0.00103223	11	ENSDARG00000074201
1276	rab44	0.364754	0.741136	2.03188	2.27689e-06	5.332e-05	11	ENSDARG00000028389
1277	pgk1	0.20213	0.403178	1.99465	0.000805137	0.00709697	11	ENSDARG00000054191
1278	kctd12.2	0.231136	0.450491	1.94903	0.000741602	0.00664899	11	ENSDARG00000053542
1279	timp2b	0.351621	0.682315	1.94049	1.78408e-05	0.000314519	11	ENSDARG00000075261
1280	skap2	0.146462	0.283264	1.93404	0.00467585	0.0316225	11	ENSDARG00000000906
1281	elovl1b	0.224411	0.433477	1.93162	0.000906461	0.00781449	11	ENSDARG00000058356
1282	si:dkey-10p5.7	0.288856	0.557243	1.92914	0.000133738	0.00169222	11	ENSDARG00000070315
1283	C13H10orf54	0.360581	0.69451	1.92609	3.29175e-05	0.000516476	11	ENSDARG00000068784
1284	abhd2a	0.183587	0.350501	1.90918	0.00238199	0.017629	11	ENSDARG00000025797
1285	rnaset2	0.249885	0.473225	1.89377	0.000514605	0.00498404	11	ENSDARG00000036282
1286	stk17b	0.351157	0.662908	1.88778	4.03125e-05	0.00061408	11	ENSDARG00000014348
1287	gpx1a	0.424337	0.799318	1.88369	1.03649e-05	0.000200772	11	ENSDARG00000018146
1288	ddx5	0.237778	0.44659	1.87818	0.00123161	0.0100646	11	ENSDARG00000038068
1289	pim1	0.173684	0.325638	1.87489	0.0061188	0.0393459	11	ENSDARG00000059120
1290	myh9a	0.424837	0.792245	1.86482	1.55775e-05	0.000277739	11	ENSDARG00000063295
1291	serf2	0.165989	0.306218	1.84481	0.00532877	0.0351296	11	ENSDARG00000074340
1292	CABZ01068274.1	0.280239	0.516231	1.84211	0.000716537	0.00646118	11	ENSDARG00000039884
1293	pxk	0.189748	0.347383	1.83076	0.00287837	0.0212026	11	ENSDARG00000063195
1294	rab27a	0.175786	0.321172	1.82706	0.00645937	0.0413664	11	ENSDARG00000040532
1295	actb2	15.3899	28.0247	1.82097	3.75207e-12	3.67937e-10	11	ENSDARG00000037870
1296	aldoaa	0.36983	0.670746	1.81366	0.000169889	0.00198922	11	ENSDARG00000011665
1297	mir21-1	0.410112	0.736307	1.79538	4.65061e-05	0.000694934	11	ENSDARG00000082187
1298	chia.6	0.219618	0.391121	1.78092	0.00524134	0.034846	11	ENSDARG00000093193
1299	zgc:56493	0.427084	0.756165	1.77053	8.82371e-05	0.00114417	11	ENSDARG00000031435
1300	arpc2	0.393997	0.695328	1.76481	0.000135988	0.00169613	11	ENSDARG00000075989
1301	rac2	0.319018	0.561658	1.76058	0.00103709	0.00865531	11	ENSDARG00000038010
1302	cybb	0.520653	0.902474	1.73335	4.27329e-05	0.000644691	11	ENSDARG00000056615
1303	ccni	1.07504	1.85923	1.72945	2.01528e-06	4.94059e-05	11	ENSDARG00000068214
1304	cd63	1.17423	2.02891	1.72786	1.55869e-06	4.27346e-05	11	ENSDARG00000025147
1305	pgd	0.205313	0.354571	1.72698	0.00811503	0.0482291	11	ENSDARG00000015343
1306	zgc:56064	0.26988	0.465835	1.72608	0.0031515	0.0226821	11	ENSDARG00000053404
1307	caprin1b	0.259686	0.442181	1.70275	0.00385074	0.0266159	11	ENSDARG00000054272
1308	npsn	3.78775	6.43272	1.69829	1.42238e-07	4.6494e-06	11	ENSDARG00000010423
1309	amd1	0.243692	0.411991	1.69062	0.00770784	0.0465138	11	ENSDARG00000043856
1310	zgc:153867	0.24395	0.411202	1.6856	0.00770784	0.0465138	11	ENSDARG00000033738
1311	arpc1b	0.609192	1.01667	1.66889	5.29456e-05	0.00077637	11	ENSDARG00000027063
1312	thumpd3	0.471696	0.786848	1.66813	0.000248545	0.0027081	11	ENSDARG00000059634
1313	sla1	0.260107	0.430394	1.65468	0.00708723	0.043952	11	ENSDARG00000054340
1314	pkma	0.410061	0.673416	1.64224	0.000843414	0.00735247	11	ENSDARG00000003933
1315	si:dkey-111b14.2	0.358277	0.58286	1.62684	0.00335256	0.0238017	11	ENSDARG00000096145
1316	cotl1	0.648459	1.03242	1.59211	0.000175335	0.0020228	11	ENSDARG00000026829
1317	mpx	1.5482	2.46209	1.59029	2.94317e-05	0.000476065	11	ENSDARG00000019521
1318	arhgdig	0.691135	1.08182	1.56528	0.00034458	0.00353363	11	ENSDARG00000004034
1319	myl12.1	0.373291	0.579805	1.55322	0.00510924	0.0341123	11	ENSDARG00000014433
1320	sepw1	0.722265	1.10961	1.53629	0.000661539	0.00606991	11	ENSDARG00000035136
1321	cebpb	0.994199	1.50925	1.51806	0.000392362	0.00394625	11	ENSDARG00000042725
1322	txnipa	0.525332	0.786208	1.49659	0.00293867	0.0215457	11	ENSDARG00000036107
1323	b2ml	0.77853	1.16292	1.49374	0.000854372	0.00740613	11	ENSDARG00000015887
1324	pfn1	3.02854	4.50003	1.48587	0.000151052	0.00182309	11	ENSDARG00000088091
1325	neu3.3	0.681278	0.976569	1.43344	0.00351106	0.0246298	11	ENSDARG00000058327
1326	actb1	2.88498	4.11498	1.42635	0.000770157	0.00686578	11	ENSDARG00000037746
1327	celf2	0.59302	0.842817	1.42123	0.00756689	0.0461963	11	ENSDARG00000002131
1328	crip1	0.740166	1.04805	1.41597	0.00527321	0.03491	11	ENSDARG00000053858
1329	si:dkey-238c7.12	15.6859	21.9549	1.39966	0.000162507	0.00193457	11	ENSDARG00000095556
1330	ppiab	0.77187	1.07692	1.39521	0.0068405	0.0427599	11	ENSDARG00000042247
1331	NA	8.6455	11.9791	1.38559	0.000565125	0.00534146	11	ENSDARG00000077777
