# Supplementary material for: Stage-specific and cell type-specific requirements of ikzf1 during haematopoietic differentiation in zebrafish
Source: Sci Rep. 2022 Dec 10;12:21401. doi: 10.1038/s41598-022-25978-6 (PMC9741631; doi:10.1038/s41598-022-25978-6)
Supplement: Supplementary file 10 — Supplementary Information 10. [file 41598_2022_25978_MOESM10_ESM.xlsx]

## Sheet: Sheet1
Supplementary Data 10. Pathway analysis of IT325 cell clusters
Panther pathways	Number of genes in pathway	Number of genes observed	Number of genes expected	fold Enrichment	raw P-value	FDR
		Cluster 1
Glycolysis (P00024)	19	6	0.13	45.09	1.65e-08	6.52e-07
Pentose phosphate pathway (P02762)	8	2	0.06	35.7	0.00209	0.0137
Fructose galactose metabolism (P02744)	13	3	0.09	32.95	0.000173	0.00228
Opioid prodynorphin pathway (P05916)	44	5	0.31	16.23	2.29e-05	0.000517
Endogenous cannabinoid signaling (P05730)	27	3	0.19	15.87	0.00117	0.00924
Opioid proopiomelanocortin pathway (P05917)	48	5	0.34	14.87	3.37e-05	0.000665
Cytoskeletal regulation by Rho GTPase (P00016)	101	10	0.71	14.14	5.78e-09	3.05e-07
Opioid proenkephalin pathway (P05915)	51	5	0.36	14	4.41e-05	0.000697
PI3 kinase pathway (P00048)	69	6	0.48	12.42	1.41e-05	0.000371
Hypoxia response via HIF activation (P00030)	35	3	0.25	12.24	0.00233	0.0147
Metabotropic glutamate receptor group II pathway (P00040)	60	5	0.42	11.9	9.06e-05	0.0013
Beta3 adrenergic receptor signaling pathway (P04379)	38	3	0.27	11.27	0.0029	0.0164
Enkephalin release (P05913)	54	4	0.38	10.58	0.000716	0.00665
B cell activation (P00010)	82	6	0.57	10.45	3.52e-05	0.000617
GABA-B receptor II signaling (P05731)	43	3	0.3	9.96	0.00403	0.0193
p38 MAPK pathway (P05918)	58	4	0.41	9.85	0.000921	0.00809
5HT1 type receptor mediated signaling pathway (P04373)	58	4	0.41	9.85	0.000921	0.00766
5HT4 type receptor mediated signaling pathway (P04376)	44	3	0.31	9.74	0.00428	0.0199
Muscarinic acetylcholine receptor 2 and 4 signaling pathway (P00043)	76	5	0.53	9.39	0.000257	0.00312
Cortocotropin releasing factor receptor signaling pathway (P04380)	47	3	0.33	9.11	0.0051	0.023
Heterotrimeric G-protein signaling pathway-rod outer segment phototransduction (P00028)	49	3	0.34	8.74	0.00569	0.0243
Oxidative stress response (P00046)	69	4	0.48	8.28	0.00169	0.0122
Inflammation mediated by chemokine and cytokine signaling pathway (P00031)	315	18	2.21	8.16	2.29e-11	1.81e-09
Dopamine receptor mediated signaling pathway (P05912)	72	4	0.5	7.93	0.00196	0.0135
Metabotropic glutamate receptor group III pathway (P00039)	94	5	0.66	7.6	0.000649	0.00684
Oxytocin receptor mediated signaling pathway (P04391)	76	4	0.53	7.52	0.00237	0.0144
Histamine H1 receptor mediated signaling pathway (P04385)	57	3	0.4	7.52	0.00847	0.0326
Beta2 adrenergic receptor signaling pathway (P04378)	58	3	0.41	7.39	0.00886	0.0333
Beta1 adrenergic receptor signaling pathway (P04377)	58	3	0.41	7.39	0.00886	0.0325
Thyrotropin-releasing hormone receptor signaling pathway (P04394)	81	4	0.57	7.05	0.00295	0.0161
Muscarinic acetylcholine receptor 1 and 3 signaling pathway (P00042)	85	4	0.6	6.72	0.00349	0.0178
5HT2 type receptor mediated signaling pathway (P04374)	86	4	0.6	6.64	0.00363	0.0179
Integrin signalling pathway (P00034)	236	10	1.65	6.05	9.31e-06	0.000294
VEGF signaling pathway (P00056)	96	4	0.67	5.95	0.00528	0.0232
T cell activation (P00053)	102	4	0.71	5.6	0.00648	0.0269
Nicotinic acetylcholine receptor signaling pathway (P00044)	129	5	0.9	5.53	0.00249	0.0146
Apoptosis signaling pathway (P00006)	137	5	0.96	5.21	0.0032	0.0169
Huntington disease (P00029)	200	7	1.4	5	0.000636	0.00718
CCKR signaling map (P06959)	202	7	1.41	4.95	0.000673	0.00665
EGF receptor signaling pathway (P00018)	165	5	1.16	4.33	0.00682	0.0276
PDGF signaling pathway (P00047)	172	5	1.2	4.15	0.00805	0.0318
Gonadotropin-releasing hormone receptor pathway (P06664)	294	8	2.06	3.89	0.0013	0.00975
		Cluster 2
T cell activation (P00053)	102	7	0.54	13.07	1.74e-06	0.000275
		Cluster 3
T cell activation (P00053)	102	3	0.11	27	0.000201	0.0317
		Cluster 4
ATP synthesis (P02721)	8	3	0.08	37.8	0.000146	0.023
		Cluster 5
Heme biosynthesis (P02746)	14	3	0.03	> 100	5.48e-06	0.000866
		Cluster 6
T cell activation (P00053)	102	8	0.44	18.16	2.58e-08	4.07e-06
CCKR signaling map (P06959)	202	6	0.87	6.88	0.000285	0.0226
		Cluster 7
B cell activation (P00010)	82	4	0.22	18.44	8e-05	0.0126
T cell activation (P00053)	102	4	0.27	14.82	0.00018	0.0142
		Cluster 8
Heme biosynthesis (P02746)	14	4	0.02	> 100	1.09e-08	1.72e-06
		Cluster 9
		No statistically significant results
		Cluster 10
Glycolysis (P00024)	19	3	0.14	20.81	0.000582	0.0115
Cytoskeletal regulation by Rho GTPase (P00016)	101	9	0.77	11.75	1.56e-07	1.23e-05
EGF receptor signaling pathway (P00018)	165	8	1.25	6.39	5.24e-05	0.00166
Inflammation mediated by chemokine and cytokine signaling pathway (P00031)	315	15	2.39	6.28	3.45e-08	5.46e-06
Integrin signalling pathway (P00034)	236	11	1.79	6.14	2.96e-06	0.000117
Huntington disease (P00029)	200	8	1.52	5.27	0.000188	0.00496
CCKR signaling map (P06959)	202	8	1.53	5.22	0.000201	0.00453
Gonadotropin-releasing hormone receptor pathway (P06664)	294	8	2.23	3.59	0.00214	0.0375
		Cluster 11
T cell activation (P00053)	102	5	0.2	24.71	2.27e-06	0.000359
B cell activation (P00010)	82	4	0.16	24.59	2.57e-05	0.00203
Interleukin signaling pathway (P00036)	100	3	0.2	15.12	0.00113	0.0356
Apoptosis signaling pathway (P00006)	137	4	0.27	14.72	0.000176	0.00928
		Cluster 12
		No statistically significant results
		Cluster 13
Enkephalin release (P05913)	54	4	0.25	15.74	0.00016	0.0126
GABA-B receptor II signaling (P05731)	43	3	0.2	14.82	0.00131	0.0519
Opioid prodynorphin pathway (P05916)	44	3	0.21	14.48	0.0014	0.0442
Opioid proopiomelanocortin pathway (P05917)	48	3	0.23	13.28	0.00177	0.0467
Endothelin signaling pathway (P00019)	102	5	0.48	10.41	0.000151	0.0238
Metabotropic glutamate receptor group III pathway (P00039)	94	4	0.44	9.04	0.00118	0.0621
Reactome pathways	Number of genes in pathway	Number of genes observed	Number of genes expected	fold Enrichment	raw P-value	FDR
		Cluster 1
Biosynthesis of protectins (R-DRE-9018681)	3	2	0.02	95.2	0.000474	0.0217
Biosynthesis of E-series 18(R)-resolvins (R-DRE-9023661)	4	2	0.03	71.4	0.000708	0.0285
Biosynthesis of E-series 18(S)-resolvins (R-DRE-9018896)	5	2	0.04	57.12	0.000987	0.0379
Synthesis of Lipoxins (LX) (R-DRE-2142700)	5	2	0.04	57.12	0.000987	0.037
Cross-presentation of particulate exogenous antigens (phagosomes) (R-DRE-1236973)	8	3	0.06	53.55	5.24e-05	0.00309
Biosynthesis of EPA-derived SPMs (R-DRE-9018679)	6	2	0.04	47.6	0.00131	0.048
Synthesis of 12-eicosatetraenoic acid derivatives (R-DRE-2142712)	6	2	0.04	47.6	0.00131	0.047
PTK6 promotes HIF1A stabilization (R-DRE-8857538)	6	2	0.04	47.6	0.00131	0.046
RHO GTPases Activate NADPH Oxidases (R-DRE-5668599)	22	6	0.15	38.95	3.45e-08	4.75e-06
Glycolysis (R-DRE-70171)	30	8	0.21	38.08	1.91e-10	6.32e-08
RHO GTPases Activate WASPs and WAVEs (R-DRE-5663213)	36	8	0.25	31.73	6.7e-10	1.84e-07
Gluconeogenesis (R-DRE-70263)	32	7	0.22	31.24	8.92e-09	1.63e-06
ROS and RNS production in phagocytes (R-DRE-1222556)	28	5	0.2	25.5	3.12e-06	0.000271
EPHB-mediated forward signaling (R-DRE-3928662)	40	7	0.28	24.99	3.48e-08	4.42e-06
Synthesis of Leukotrienes (LT) and Eoxins (EX) (R-DRE-2142691)	18	3	0.13	23.8	0.000401	0.0201
Detoxification of Reactive Oxygen Species (R-DRE-3299685)	31	5	0.22	23.03	4.87e-06	0.000365
Glucose metabolism (R-DRE-70326)	50	8	0.35	22.85	6.67e-09	1.37e-06
VEGFA-VEGFR2 Pathway (R-DRE-4420097)	92	8	0.64	12.42	5.05e-07	5.21e-05
EPH-Ephrin signaling (R-DRE-2682334)	82	7	0.57	12.19	2.98e-06	0.000273
Arachidonic acid metabolism (R-DRE-2142753)	47	4	0.33	12.15	0.000438	0.0213
Signaling by VEGF (R-DRE-194138)	99	8	0.69	11.54	8.49e-07	8.24e-05
RHO GTPase Effectors (R-DRE-195258)	242	19	1.69	11.21	3.11e-14	1.71e-11
Fcgamma receptor (FCGR) dependent phagocytosis (R-DRE-2029480)	148	10	1.04	9.65	1.69e-07	2e-05
Regulation of actin dynamics for phagocytic cup formation (R-DRE-2029482)	134	8	0.94	8.53	7.11e-06	0.00051
Clathrin-mediated endocytosis (R-DRE-8856828)	135	8	0.95	8.46	7.48e-06	0.000514
Metabolism of carbohydrates (R-DRE-71387)	247	12	1.73	6.94	2.93e-07	3.23e-05
Antigen processing-Cross presentation (R-DRE-1236975)	111	5	0.78	6.43	0.00132	0.0455
RHO GTPases Activate Formins (R-DRE-5663220)	111	5	0.78	6.43	0.00132	0.0446
Innate Immune System (R-DRE-168249)	988	44	6.92	6.36	1.27e-22	2.09e-19
Neutrophil degranulation (R-DRE-6798695)	568	25	3.98	6.29	5.99e-13	2.47e-10
Platelet degranulation (R-DRE-114608)	137	6	0.96	6.25	0.000506	0.0226
Axon guidance (R-DRE-422475)	259	11	1.81	6.06	3.23e-06	0.000267
Nervous system development (R-DRE-9675108)	260	11	1.82	6.04	3.35e-06	0.000263
Response to elevated platelet cytosolic Ca2+ (R-DRE-76005)	142	6	0.99	6.03	0.000606	0.0263
Platelet activation, signaling and aggregation (R-DRE-76002)	246	10	1.72	5.8	1.32e-05	0.000869
Cellular response to chemical stress (R-DRE-9711123)	149	6	1.04	5.75	0.000772	0.0303
Signaling by Rho GTPases (R-DRE-194315)	603	20	4.22	4.74	1.53e-08	2.52e-06
Developmental Biology (R-DRE-1266738)	369	12	2.58	4.64	1.58e-05	0.000963
Signaling by Rho GTPases, Miro GTPases and RHOBTB3 (R-DRE-9716542)	618	20	4.33	4.62	2.26e-08	3.4e-06
Immune System (R-DRE-168256)	1540	45	10.78	4.17	2.69e-16	2.22e-13
Signaling by Receptor Tyrosine Kinases (R-DRE-9006934)	405	11	2.84	3.88	0.000169	0.00899
Membrane Trafficking (R-DRE-199991)	511	13	3.58	3.63	8.23e-05	0.00468
Cellular responses to stress (R-DRE-2262752)	478	11	3.35	3.29	0.00066	0.0279
Cellular responses to stimuli (R-DRE-8953897)	479	11	3.35	3.28	0.000671	0.0277
Hemostasis (R-DRE-109582)	592	13	4.15	3.14	0.000335	0.0173
Vesicle-mediated transport (R-DRE-5653656)	612	13	4.29	3.03	0.000455	0.0214
Metabolism (R-DRE-1430728)	1712	29	11.99	2.42	1.37e-05	0.000872
Signal Transduction (R-DRE-162582)	2235	32	15.65	2.04	0.0001	0.0055
		Cluster 2
SRP-dependent cotranslational protein targeting to membrane (R-DRE-1799339)	80	57	0.42	> 100	1.09e-97	1.8e-94
Nonsense Mediated Decay (NMD) independent of the Exon Junction Complex (EJC) (R-DRE-975956)	81	57	0.43	> 100	1.85e-97	1.53e-94
Formation of a pool of free 40S subunits (R-DRE-72689)	88	57	0.46	> 100	6.59e-96	3.62e-93
L13a-mediated translational silencing of Ceruloplasmin expression (R-DRE-156827)	98	57	0.51	> 100	7.48e-94	3.09e-91
GTP hydrolysis and joining of the 60S ribosomal subunit (R-DRE-72706)	99	57	0.52	> 100	1.18e-93	3.88e-91
Nonsense Mediated Decay (NMD) enhanced by the Exon Junction Complex (EJC) (R-DRE-975957)	100	57	0.53	> 100	1.84e-93	5.06e-91
Nonsense-Mediated Decay (NMD) (R-DRE-927802)	100	57	0.53	> 100	1.84e-93	4.34e-91
Cap-dependent Translation Initiation (R-DRE-72737)	106	57	0.56	> 100	2.52e-92	5.19e-90
Eukaryotic Translation Initiation (R-DRE-72613)	106	57	0.56	> 100	2.52e-92	4.61e-90
Formation of the ternary complex, and subsequently, the 43S complex (R-DRE-72695)	48	25	0.25	99.17	1.61e-39	1.66e-37
Ribosomal scanning and start codon recognition (R-DRE-72702)	55	25	0.29	86.55	2.45e-38	2.38e-36
Translation initiation complex formation (R-DRE-72649)	55	25	0.29	86.55	2.45e-38	2.25e-36
Activation of the mRNA upon binding of the cap-binding complex and eIFs, and subsequent binding to 43S (R-DRE-72662)	56	25	0.29	85	3.53e-38	3.07e-36
ER Quality Control Compartment (ERQC) (R-DRE-901032)	5	2	0.03	76.16	0.000559	0.0256
Major pathway of rRNA processing in the nucleolus and cytosol (R-DRE-6791226)	161	58	0.85	68.59	8.76e-86	1.44e-83
rRNA processing (R-DRE-72312)	161	58	0.85	68.59	8.76e-86	1.31e-83
rRNA processing in the nucleus and cytosol (R-DRE-8868773)	161	58	0.85	68.59	8.76e-86	1.2e-83
Eukaryotic Translation Elongation (R-DRE-156842)	6	2	0.03	63.47	0.000743	0.0307
TRAF6-mediated induction of TAK1 complex within TLR4 complex (R-DRE-937072)	7	2	0.04	54.4	0.000952	0.0349
Translation (R-DRE-72766)	215	59	1.13	52.25	2.2e-81	2.8e-79
Cross-presentation of particulate exogenous antigens (phagosomes) (R-DRE-1236973)	8	2	0.04	47.6	0.00119	0.0416
Calnexin/calreticulin cycle (R-DRE-901042)	8	2	0.04	47.6	0.00119	0.0408
NF-kB is activated and signals survival (R-DRE-209560)	13	3	0.07	43.94	7.43e-05	0.0049
Regulation of expression of SLITs and ROBOs (R-DRE-9010553)	9	2	0.05	42.31	0.00144	0.0458
Activated NOTCH1 Transmits Signal to the Nucleus (R-DRE-2122948)	9	2	0.05	42.31	0.00144	0.045
Signaling by NOTCH1 (R-DRE-1980143)	9	2	0.05	42.31	0.00144	0.0442
Downregulation of ERBB4 signaling (R-DRE-1253288)	10	2	0.05	38.08	0.00173	0.0483
IRAK2 mediated activation of TAK1 complex (R-DRE-937042)	10	2	0.05	38.08	0.00173	0.0475
IRAK2 mediated activation of TAK1 complex upon TLR7/8 or 9 stimulation (R-DRE-975163)	10	2	0.05	38.08	0.00173	0.0467
Regulation of signaling by CBL (R-DRE-912631)	21	4	0.11	36.27	8.28e-06	0.00065
p75NTR signals via NF-kB (R-DRE-193639)	16	3	0.08	35.7	0.000127	0.00749
Downregulation of TGF-beta receptor signaling (R-DRE-2173788)	17	3	0.09	33.6	0.000149	0.00819
TNFR1-induced NFkappaB signaling pathway (R-DRE-5357956)	28	4	0.15	27.2	2.29e-05	0.00164
Interleukin-3, Interleukin-5 and GM-CSF signaling (R-DRE-512988)	30	4	0.16	25.39	2.93e-05	0.00201
Downregulation of SMAD2/3:SMAD4 transcriptional activity (R-DRE-2173795)	27	3	0.14	21.16	0.000511	0.0248
TGF-beta receptor signaling activates SMADs (R-DRE-2173789)	27	3	0.14	21.16	0.000511	0.0241
Metabolism of RNA (R-DRE-8953854)	537	59	2.82	20.92	3.04e-60	3.58e-58
Ovarian tumor domain proteases (R-DRE-5689896)	29	3	0.15	19.7	0.000619	0.0276
TAK1 activates NFkB by phosphorylation and activation of IKKs complex (R-DRE-445989)	31	3	0.16	18.43	0.000741	0.0314
Regulation of TNFR1 signaling (R-DRE-5357905)	42	4	0.22	18.13	9.81e-05	0.00622
Signaling by ERBB4 (R-DRE-1236394)	32	3	0.17	17.85	0.000808	0.0317
SMAD2/SMAD3:SMAD4 heterotrimer regulates transcription (R-DRE-2173796)	32	3	0.17	17.85	0.000808	0.031
Cytosolic sensors of pathogen-associated DNA (R-DRE-1834949)	34	3	0.18	16.8	0.000952	0.0357
TNF signaling (R-DRE-75893)	47	4	0.25	16.2	0.000147	0.00838
NOD1/2 Signaling Pathway (R-DRE-168638)	38	3	0.2	15.03	0.00129	0.0424
Signaling by FGFR3 (R-DRE-5654741)	39	3	0.2	14.65	0.00138	0.0446
Signaling by FGFR4 (R-DRE-5654743)	40	3	0.21	14.28	0.00148	0.0443
Signaling by ERBB2 (R-DRE-1227986)	41	3	0.22	13.93	0.00158	0.0449
Signaling by EGFR (R-DRE-177929)	43	3	0.23	13.28	0.0018	0.0478
Interleukin-1 signaling (R-DRE-9020702)	43	3	0.23	13.28	0.0018	0.0471
Interleukin-1 family signaling (R-DRE-446652)	59	4	0.31	12.91	0.000334	0.0172
Antigen activates B Cell Receptor (BCR) leading to generation of second messengers (R-DRE-983695)	85	5	0.45	11.2	0.000111	0.0068
Metabolism of proteins (R-DRE-392499)	1525	65	8.01	8.12	2.29e-42	2.52e-40
Signaling by the B Cell Receptor (BCR) (R-DRE-983705)	151	6	0.79	7.57	0.00018	0.00959
Death Receptor Signalling (R-DRE-73887)	130	5	0.68	7.32	0.000728	0.0316
Fc epsilon receptor (FCERI) signaling (R-DRE-2454202)	142	5	0.75	6.7	0.00107	0.0383
Signaling by Interleukins (R-DRE-449147)	175	6	0.92	6.53	0.000387	0.0194
Fcgamma receptor (FCGR) dependent phagocytosis (R-DRE-2029480)	148	5	0.78	6.43	0.00127	0.0429
Deubiquitination (R-DRE-5688426)	229	6	1.2	4.99	0.0015	0.0435
Adaptive Immune System (R-DRE-1280218)	696	14	3.66	3.83	2.2e-05	0.00165
Innate Immune System (R-DRE-168249)	988	14	5.19	2.7	0.000779	0.0314
Immune System (R-DRE-168256)	1540	18	8.09	2.23	0.00149	0.044
		Cluster 3
		No statistically significant results.
		Cluster 4
Nonsense Mediated Decay (NMD) independent of the Exon Junction Complex (EJC) (R-DRE-975956)	81	63	0.8	78.4	2.15e-89	5.92e-87
SRP-dependent cotranslational protein targeting to membrane (R-DRE-1799339)	80	62	0.79	78.12	7.2e-88	1.48e-85
Formation of a pool of free 40S subunits (R-DRE-72689)	88	68	0.87	77.89	1.49e-96	4.91e-94
Association of TriC/CCT with target proteins during biosynthesis (R-DRE-390471)	8	6	0.08	75.6	2.38e-09	1.87e-07
Formation of the ternary complex, and subsequently, the 43S complex (R-DRE-72695)	48	35	0.48	73.5	9.81e-49	9.52e-47
GTP hydrolysis and joining of the 60S ribosomal subunit (R-DRE-72706)	99	72	0.98	73.31	4.91e-101	8.11e-98
L13a-mediated translational silencing of Ceruloplasmin expression (R-DRE-156827)	98	71	0.97	73.03	1.7e-99	1.4e-96
Cap-dependent Translation Initiation (R-DRE-72737)	106	72	1.05	68.47	1.91e-99	1.05e-96
Eukaryotic Translation Initiation (R-DRE-72613)	106	72	1.05	68.47	1.91e-99	7.89e-97
Ribosomal scanning and start codon recognition (R-DRE-72702)	55	36	0.55	65.98	7.32e-49	8.05e-47
Translation initiation complex formation (R-DRE-72649)	55	36	0.55	65.98	7.32e-49	7.55e-47
Activation of the mRNA upon binding of the cap-binding complex and eIFs, and subsequent binding to 43S (R-DRE-72662)	56	36	0.56	64.8	1.19e-48	1.09e-46
Nonsense Mediated Decay (NMD) enhanced by the Exon Junction Complex (EJC) (R-DRE-975957)	100	63	0.99	63.5	4.2e-85	5.78e-83
Nonsense-Mediated Decay (NMD) (R-DRE-927802)	100	63	0.99	63.5	4.2e-85	5.33e-83
Hypusine synthesis from eIF5A-lysine (R-DRE-204626)	4	2	0.04	50.4	0.0014	0.0446
Major pathway of rRNA processing in the nucleolus and cytosol (R-DRE-6791226)	161	71	1.6	44.45	1.32e-87	2.42e-85
rRNA processing (R-DRE-72312)	161	71	1.6	44.45	1.32e-87	2.18e-85
rRNA processing in the nucleus and cytosol (R-DRE-8868773)	161	71	1.6	44.45	1.32e-87	1.98e-85
Cristae formation (R-DRE-8949613)	17	7	0.17	41.51	2.44e-09	1.83e-07
Formation of ATP by chemiosmotic coupling (R-DRE-163210)	17	7	0.17	41.51	2.44e-09	1.75e-07
Calnexin/calreticulin cycle (R-DRE-901042)	8	3	0.08	37.8	0.000146	0.0065
Translation (R-DRE-72766)	215	76	2.13	35.63	5.01e-88	1.18e-85
TP53 Regulates Transcription of Genes Involved in G2 Cell Cycle Arrest (R-DRE-6804114)	9	3	0.09	33.6	0.000193	0.00817
Mitochondrial biogenesis (R-DRE-1592230)	27	7	0.27	26.13	3.49e-08	2.4e-06
Translesion synthesis by REV1 (R-DRE-110312)	16	3	0.16	18.9	0.000808	0.031
N-glycan trimming in the ER and Calnexin/Calreticulin cycle (R-DRE-532668)	16	3	0.16	18.9	0.000808	0.0303
Translesion synthesis by POLI (R-DRE-5656121)	17	3	0.17	17.79	0.000944	0.0338
Cooperation of PDCL (PhLP1) and TRiC/CCT in G-protein beta folding (R-DRE-6814122)	34	6	0.34	17.79	2.46e-06	0.00014
Translesion synthesis by POLK (R-DRE-5655862)	17	3	0.17	17.79	0.000944	0.0331
Protein folding (R-DRE-391251)	35	6	0.35	17.28	2.86e-06	0.000157
Chaperonin-mediated protein folding (R-DRE-390466)	35	6	0.35	17.28	2.86e-06	0.000152
Oncogene Induced Senescence (R-DRE-2559585)	18	3	0.18	16.8	0.00109	0.0376
Metabolism of RNA (R-DRE-8953854)	537	85	5.33	15.96	2.42e-73	2.85e-71
Translesion Synthesis by POLH (R-DRE-110320)	19	3	0.19	15.92	0.00126	0.0407
Mitochondrial protein import (R-DRE-1268020)	20	3	0.2	15.12	0.00143	0.0447
Gap-filling DNA repair synthesis and ligation in GG-NER (R-DRE-5696397)	21	3	0.21	14.4	0.00163	0.0471
Dual Incision in GG-NER (R-DRE-5696400)	40	4	0.4	10.08	0.000907	0.0332
Formation of TC-NER Pre-Incision Complex (R-DRE-6781823)	53	5	0.53	9.51	0.000264	0.0109
Gap-filling DNA repair synthesis and ligation in TC-NER (R-DRE-6782210)	64	6	0.63	9.45	6.56e-05	0.00328
Dual incision in TC-NER (R-DRE-6782135)	64	6	0.63	9.45	6.56e-05	0.00319
mRNA Splicing - Minor Pathway (R-DRE-72165)	56	5	0.56	9	0.000334	0.0134
Extension of Telomeres (R-DRE-180786)	48	4	0.48	8.4	0.0017	0.0484
Respiratory electron transport, ATP synthesis by chemiosmotic coupling, and heat production by uncoupling proteins. (R-DRE-163200)	122	10	1.21	8.26	7.66e-07	4.86e-05
Transcription-Coupled Nucleotide Excision Repair (TC-NER) (R-DRE-6781827)	74	6	0.73	8.17	0.000139	0.00635
The citric acid (TCA) cycle and respiratory electron transport (R-DRE-1428517)	174	12	1.73	6.95	3.43e-07	2.26e-05
mRNA Splicing - Major Pathway (R-DRE-72163)	165	11	1.64	6.72	1.45e-06	8.89e-05
Regulation of mRNA stability by proteins that bind AU-rich elements (R-DRE-450531)	90	6	0.89	6.72	0.000375	0.0147
Nucleotide Excision Repair (R-DRE-5696398)	109	7	1.08	6.47	0.000153	0.00663
mRNA Splicing (R-DRE-72172)	174	11	1.73	6.37	2.37e-06	0.00014
Metabolism of proteins (R-DRE-392499)	1525	93	15.13	6.15	8.71e-47	7.56e-45
Synthesis of DNA (R-DRE-69239)	118	6	1.17	5.13	0.00144	0.044
Programmed Cell Death (R-DRE-5357801)	118	6	1.17	5.13	0.00144	0.0432
Processing of Capped Intron-Containing Pre-mRNA (R-DRE-72203)	224	11	2.22	4.95	2.29e-05	0.00118
Transcriptional regulation by RUNX1 (R-DRE-8878171)	165	7	1.64	4.28	0.00161	0.0474
Cell Cycle (R-DRE-1640170)	538	16	5.34	3	0.00013	0.00615
Cellular responses to stress (R-DRE-2262752)	478	13	4.74	2.74	0.00122	0.0412
Cellular responses to stimuli (R-DRE-8953897)	479	13	4.75	2.74	0.00125	0.0412
Gene expression (Transcription) (R-DRE-74160)	887	19	8.8	2.16	0.00177	0.0495
		Cluster 5
Erythrocytes take up oxygen and release carbon dioxide (R-DRE-1247673)	13	5	0.03	> 100	2.55e-10	4.21e-07
O2/CO2 exchange in erythrocytes (R-DRE-1480926)	16	5	0.03	> 100	6.03e-10	4.98e-07
Erythrocytes take up carbon dioxide and release oxygen (R-DRE-1237044)	16	5	0.03	> 100	6.03e-10	3.32e-07
Heme biosynthesis (R-DRE-189451)	13	3	0.03	> 100	4.52e-06	0.00107
Heme signaling (R-DRE-9707616)	13	2	0.03	74.61	0.000429	0.0472
Metabolism of porphyrins (R-DRE-189445)	31	4	0.06	62.58	7.98e-07	0.000219
Apoptosis induced DNA fragmentation (R-DRE-140342)	26	3	0.05	55.96	2.89e-05	0.00531
Formation of Senescence-Associated Heterochromatin Foci (SAHF) (R-DRE-2559584)	28	3	0.06	51.96	3.55e-05	0.00586
DNA Damage/Telomere Stress Induced Senescence (R-DRE-2559586)	59	3	0.12	24.66	0.000286	0.0362
Apoptotic execution phase (R-DRE-75153)	59	3	0.12	24.66	0.000286	0.0337
Cellular Senescence (R-DRE-2559583)	134	4	0.28	14.48	0.000188	0.0283
Cellular response to chemical stress (R-DRE-9711123)	149	4	0.31	13.02	0.00028	0.0384
Cellular responses to stress (R-DRE-2262752)	478	9	0.99	9.13	6.08e-07	0.000251
Cellular responses to stimuli (R-DRE-8953897)	479	9	0.99	9.11	6.18e-07	0.000204
Transport of small molecules (R-DRE-382551)	641	9	1.32	6.81	6.46e-06	0.00133
		Cluster 6
SRP-dependent cotranslational protein targeting to membrane (R-DRE-1799339)	80	38	0.35	> 100	9.08e-63	1.5e-59
Nonsense Mediated Decay (NMD) independent of the Exon Junction Complex (EJC) (R-DRE-975956)	81	38	0.35	> 100	1.33e-62	1.1e-59
Formation of a pool of free 40S subunits (R-DRE-72689)	88	38	0.38	100	1.73e-61	5.72e-59
Interleukin-2 signaling (R-DRE-9020558)	5	2	0.02	92.63	0.000379	0.0216
Nonsense Mediated Decay (NMD) enhanced by the Exon Junction Complex (EJC) (R-DRE-975957)	100	39	0.43	90.31	9.85e-62	5.42e-59
Nonsense-Mediated Decay (NMD) (R-DRE-927802)	100	39	0.43	90.31	9.85e-62	4.06e-59
L13a-mediated translational silencing of Ceruloplasmin expression (R-DRE-156827)	98	38	0.42	89.79	5.12e-60	1.41e-57
GTP hydrolysis and joining of the 60S ribosomal subunit (R-DRE-72706)	99	38	0.43	88.88	7.07e-60	1.67e-57
Cap-dependent Translation Initiation (R-DRE-72737)	106	38	0.46	83.01	6.25e-59	1.29e-56
Eukaryotic Translation Initiation (R-DRE-72613)	106	38	0.46	83.01	6.25e-59	1.15e-56
Formation of the ternary complex, and subsequently, the 43S complex (R-DRE-72695)	48	14	0.21	67.54	7.74e-21	7.98e-19
Ribosomal scanning and start codon recognition (R-DRE-72702)	55	14	0.24	58.94	4.01e-20	3.9e-18
Translation initiation complex formation (R-DRE-72649)	55	14	0.24	58.94	4.01e-20	3.68e-18
Activation of the mRNA upon binding of the cap-binding complex and eIFs, and subsequent binding to 43S (R-DRE-72662)	56	14	0.24	57.89	5e-20	4.34e-18
Major pathway of rRNA processing in the nucleolus and cytosol (R-DRE-6791226)	161	38	0.7	54.66	5.75e-53	9.49e-51
rRNA processing (R-DRE-72312)	161	38	0.7	54.66	5.75e-53	8.63e-51
rRNA processing in the nucleus and cytosol (R-DRE-8868773)	161	38	0.7	54.66	5.75e-53	7.91e-51
Interleukin receptor SHC signaling (R-DRE-912526)	16	3	0.07	43.42	7.13e-05	0.00535
Translation (R-DRE-72766)	215	38	0.93	40.93	1.06e-48	1.35e-46
Interleukin-3, Interleukin-5 and GM-CSF signaling (R-DRE-512988)	30	4	0.13	30.88	1.36e-05	0.00107
Endosomal/Vacuolar pathway (R-DRE-1236977)	25	3	0.11	27.79	0.000234	0.0149
Interleukin-2 family signaling (R-DRE-451927)	27	3	0.12	25.73	0.000289	0.0176
ER-Phagosome pathway (R-DRE-1236974)	37	3	0.16	18.78	0.000681	0.0374
Chemokine receptors bind chemokines (R-DRE-380108)	50	4	0.22	18.53	8.67e-05	0.00622
Metabolism of RNA (R-DRE-8953854)	537	41	2.32	17.68	5.66e-39	6.68e-37
MHC class II antigen presentation (R-DRE-2132295)	71	4	0.31	13.05	0.000311	0.0183
Programmed Cell Death (R-DRE-5357801)	118	5	0.51	9.81	0.000194	0.0128
Signaling by Interleukins (R-DRE-449147)	175	6	0.76	7.94	0.000135	0.00926
Metabolism of proteins (R-DRE-392499)	1525	41	6.59	6.23	5.23e-22	5.76e-20
		Cluster 7
Smooth Muscle Contraction (R-DRE-445355)	29	3	0.08	39.1	8.25e-05	0.0454
Signaling by Rho GTPases (R-DRE-194315)	603	9	1.6	5.64	3.2e-05	0.0529
Signaling by Rho GTPases, Miro GTPases and RHOBTB3 (R-DRE-9716542)	618	9	1.63	5.5	3.87e-05	0.0319
		Cluster 8
Erythrocytes take up oxygen and release carbon dioxide (R-DRE-1247673)	13	4	0.02	> 100	8.48e-09	1.4e-05
Heme biosynthesis (R-DRE-189451)	13	4	0.02	> 100	8.48e-09	7e-06
O2/CO2 exchange in erythrocytes (R-DRE-1480926)	16	4	0.02	> 100	1.72e-08	9.47e-06
Erythrocytes take up carbon dioxide and release oxygen (R-DRE-1237044)	16	4	0.02	> 100	1.72e-08	7.1e-06
Heme signaling (R-DRE-9707616)	13	2	0.02	> 100	0.000209	0.0229
Metabolism of porphyrins (R-DRE-189445)	31	4	0.04	89.64	1.83e-07	4.32e-05
Apoptosis induced DNA fragmentation (R-DRE-140342)	26	3	0.04	80.16	9.73e-06	0.00161
SIRT1 negatively regulates rRNA expression (R-DRE-427359)	18	2	0.03	77.19	0.000376	0.0365
RNA Polymerase I Promoter Opening (R-DRE-73728)	18	2	0.03	77.19	0.000376	0.0344
Negative epigenetic regulation of rRNA expression (R-DRE-5250941)	18	2	0.03	77.19	0.000376	0.0326
Formation of Senescence-Associated Heterochromatin Foci (SAHF) (R-DRE-2559584)	28	3	0.04	74.43	1.2e-05	0.00179
Activated PKN1 stimulates transcription of AR (androgen receptor) regulated genes KLK2 and KLK3 (R-DRE-5625886)	20	2	0.03	69.47	0.000456	0.0376
Assembly of the ORC complex at the origin of replication (R-DRE-68616)	25	2	0.04	55.58	0.00069	0.0495
DNA Damage/Telomere Stress Induced Senescence (R-DRE-2559586)	59	4	0.08	47.1	2.02e-06	0.000371
Apoptotic execution phase (R-DRE-75153)	59	3	0.08	35.32	9.75e-05	0.0115
Cellular Senescence (R-DRE-2559583)	134	5	0.19	25.92	1.62e-06	0.000334
Apoptosis (R-DRE-109581)	106	3	0.15	19.66	0.000517	0.0406
Cellular response to chemical stress (R-DRE-9711123)	149	4	0.21	18.65	6.8e-05	0.00863
Programmed Cell Death (R-DRE-5357801)	118	3	0.17	17.66	0.000701	0.0482
Cellular responses to stress (R-DRE-2262752)	478	9	0.69	13.08	2.24e-08	7.4e-06
Cellular responses to stimuli (R-DRE-8953897)	479	9	0.69	13.05	2.28e-08	6.28e-06
Transport of small molecules (R-DRE-382551)	641	7	0.92	7.59	3.31e-05	0.00455
Vesicle-mediated transport (R-DRE-5653656)	612	6	0.88	6.81	0.000231	0.0238
		Cluster 9
		No statistically significant results
		Cluster 10
Biosynthesis of D-series resolvins (R-DRE-9018676)	4	2	0.03	65.91	0.000829	0.0391
Biosynthesis of E-series 18(S)-resolvins (R-DRE-9018896)	5	2	0.04	52.73	0.00116	0.0502
Synthesis of Lipoxins (LX) (R-DRE-2142700)	5	2	0.04	52.73	0.00116	0.0489
RHO GTPases Activate NADPH Oxidases (R-DRE-5668599)	22	5	0.17	29.96	1.62e-06	0.000191
RHO GTPases Activate WASPs and WAVEs (R-DRE-5663213)	36	7	0.27	25.63	3.15e-08	6.51e-06
ROS and RNS production in phagocytes (R-DRE-1222556)	28	5	0.21	23.54	4.6e-06	0.000506
Cell-extracellular matrix interactions (R-DRE-446353)	19	3	0.14	20.81	0.000582	0.0343
EPHB-mediated forward signaling (R-DRE-3928662)	40	6	0.3	19.77	1.23e-06	0.000156
Glycolysis (R-DRE-70171)	30	4	0.23	17.58	0.000121	0.00951
Detoxification of Reactive Oxygen Species (R-DRE-3299685)	31	4	0.24	17.01	0.000136	0.0102
Gluconeogenesis (R-DRE-70263)	32	4	0.24	16.48	0.000152	0.0109
MAP2K and MAPK activation (R-DRE-5674135)	38	4	0.29	13.88	0.000279	0.0184
EPH-Ephrin signaling (R-DRE-2682334)	82	7	0.62	11.25	5.04e-06	0.00052
Glucose metabolism (R-DRE-70326)	50	4	0.38	10.55	0.000734	0.0367
Platelet degranulation (R-DRE-114608)	137	10	1.04	9.62	1.81e-07	2.98e-05
Response to elevated platelet cytosolic Ca2+ (R-DRE-76005)	142	10	1.08	9.28	2.47e-07	3.7e-05
RHO GTPase Effectors (R-DRE-195258)	242	17	1.84	9.26	1.42e-11	5.84e-09
TP53 Regulates Metabolic Genes (R-DRE-5628897)	73	5	0.55	9.03	0.000311	0.0197
Neutrophil degranulation (R-DRE-6798695)	568	34	4.31	7.89	4.03e-20	3.32e-17
Sphingolipid metabolism (R-DRE-428157)	88	5	0.67	7.49	0.000699	0.0384
Post-translational protein phosphorylation (R-DRE-8957275)	109	6	0.83	7.26	0.00024	0.0165
VEGFA-VEGFR2 Pathway (R-DRE-4420097)	92	5	0.7	7.16	0.000846	0.0388
Fcgamma receptor (FCGR) dependent phagocytosis (R-DRE-2029480)	148	8	1.12	7.13	2.51e-05	0.00243
Platelet activation, signaling and aggregation (R-DRE-76002)	246	13	1.87	6.97	9.28e-08	1.7e-05
Regulation of actin dynamics for phagocytic cup formation (R-DRE-2029482)	134	7	1.02	6.89	9.95e-05	0.0082
Signaling by VEGF (R-DRE-194138)	99	5	0.75	6.66	0.00116	0.0477
Innate Immune System (R-DRE-168249)	988	47	7.5	6.27	9.41e-24	1.55e-20
Clathrin-mediated endocytosis (R-DRE-8856828)	135	6	1.02	5.86	0.000713	0.0379
Regulation of Insulin-like Growth Factor (IGF) transport and uptake by Insulin-like Growth Factor Binding Proteins (IGFBPs) (R-DRE-381426)	148	6	1.12	5.34	0.00113	0.0502
Axon guidance (R-DRE-422475)	259	10	1.96	5.09	3.98e-05	0.00365
Nervous system development (R-DRE-9675108)	260	10	1.97	5.07	4.11e-05	0.00357
Signaling by Rho GTPases (R-DRE-194315)	603	21	4.57	4.59	1.19e-08	3.27e-06
Signaling by Rho GTPases, Miro GTPases and RHOBTB3 (R-DRE-9716542)	618	21	4.69	4.48	1.79e-08	4.22e-06
Immune System (R-DRE-168256)	1540	52	11.68	4.45	6.97e-20	3.84e-17
Metabolism of carbohydrates (R-DRE-71387)	247	8	1.87	4.27	0.000731	0.0377
Hemostasis (R-DRE-109582)	592	18	4.49	4.01	9.4e-07	0.000129
Signaling by Receptor Tyrosine Kinases (R-DRE-9006934)	405	11	3.07	3.58	0.000336	0.0205
Developmental Biology (R-DRE-1266738)	369	10	2.8	3.57	0.000634	0.036
Metabolism (R-DRE-1430728)	1712	26	12.99	2	0.000777	0.0377
		Cluster 11
The NLRP3 inflammasome (R-DRE-844456)	17	3	0.03	88.94	8.14e-06	0.00448
Oncogene Induced Senescence (R-DRE-2559585)	18	3	0.04	84	9.49e-06	0.00261
Inflammasomes (R-DRE-622312)	20	3	0.04	75.6	1.26e-05	0.00297
Senescence-Associated Secretory Phenotype (SASP) (R-DRE-2559582)	51	4	0.1	39.53	4.32e-06	0.00712
Nucleotide-binding domain, leucine rich repeat containing receptor (NLR) signaling pathways (R-DRE-168643)	58	4	0.12	34.76	6.99e-06	0.00577
Oxidative Stress Induced Senescence (R-DRE-2559580)	62	4	0.12	32.52	8.98e-06	0.00296
Cellular Senescence (R-DRE-2559583)	134	5	0.27	18.81	8.2e-06	0.00338
Innate Immune System (R-DRE-168249)	988	10	1.96	5.1	2.2e-05	0.00453
Immune System (R-DRE-168256)	1540	12	3.06	3.93	3.87e-05	0.0071
		Cluster 12
Metabolism (R-DRE-1430728)	1712	13	3.6	3.61	4.32e-05	0.0357
		Cluster 13
		No statistically significant results
