# Supplementary material for: Stage-specific and cell type-specific requirements of ikzf1 during haematopoietic differentiation in zebrafish
Source: Sci Rep. 2022 Dec 10;12:21401. doi: 10.1038/s41598-022-25978-6 (PMC9741631; doi:10.1038/s41598-022-25978-6)
Supplement: Supplementary file 11 — Supplementary Information 11. [file 41598_2022_25978_MOESM11_ESM.xlsx]

## Sheet: Sheet1
Supplementary Data 11. Pathway analysis of fr105 cell clusters
Panther pathways	Number of genes in pathway	Number of genes observed	Number of genes expected	fold Enrichment	raw P-value	FDR
		Cluster 1
Heme biosynthesis (P02746)	14	3	0.02	+	> 100	3.11e-06	0.000492
		Cluster 2
		No statistically significant results
		Cluster 3
		No statistically significant results
		Cluster 4
Glycolysis (P00024)	19	3	0.1	+	30.75	0.000187	0.00492
Cytoskeletal regulation by Rho GTPase (P00016)	101	8	0.52	+	15.42	9.24e-08	7.3e-06
B cell activation (P00010)	82	5	0.42	+	11.87	8.52e-05	0.00269
Nicotinic acetylcholine receptor signaling pathway (P00044)	129	5	0.66	+	7.55	0.000636	0.0144
Inflammation mediated by chemokine and cytokine signaling pathway (P00031)	315	11	1.62	+	6.8	9.72e-07	5.12e-05
Integrin signalling pathway (P00034)	236	8	1.21	+	6.6	3.8e-05	0.0015
Huntington disease (P00029)	200	6	1.03	+	5.84	0.00068	0.0134
		Cluster 5
		No statistically significant results
		Cluster 6
T cell activation (P00053)	102	7	0.48	+	14.58	8.35e-07	0.000132
		Cluster 7
T cell activation (P00053)	102	5	0.4	+	12.35	6.75e-05	0.0107
CCKR signaling map (P06959)	202	6	0.8	+	7.49	0.000181	0.0143
		Cluster 8
		No statistically significant results
		Cluster 9
Enkephalin release (P05913)	54	4	0.27	+	14.65	0.00021	0.0333
		Cluster 10
Cytoskeletal regulation by Rho GTPase (P00016)	101	5	0.29	+	17.2	1.37e-05	0.00217
		Cluster 11
Glycolysis (P00024)	19	3	0.09	+	34.11	0.000138	0.00436
Cytoskeletal regulation by Rho GTPase (P00016)	101	7	0.47	+	14.97	7.01e-07	0.000111
Huntington disease (P00029)	200	7	0.93	+	7.56	5.04e-05	0.00265
Integrin signalling pathway (P00034)	236	8	1.09	+	7.32	1.8e-05	0.00142
Inflammation mediated by chemokine and cytokine signaling pathway (P00031)	315	8	1.46	+	5.49	0.000129	0.00511
Panther pathways	Number of genes in pathway	Number of genes observed	Number of genes expected	fold Enrichment	raw P-value	FDR
		Cluster 1
Erythrocytes take up oxygen and release carbon dioxide (R-DRE-1247673)	13	4	0.02	+	> 100	1.74e-08	4.09e-06
O2/CO2 exchange in erythrocytes (R-DRE-1480926)	16	4	0.03	+	> 100	3.52e-08	7.26e-06
Erythrocytes take up carbon dioxide and release oxygen (R-DRE-1237044)	16	4	0.03	+	> 100	3.52e-08	6.46e-06
Heme biosynthesis (R-DRE-189451)	13	3	0.02	+	> 100	2.57e-06	0.000326
Apoptosis induced DNA fragmentation (R-DRE-140342)	26	5	0.04	+	> 100	1.89e-09	7.81e-07
Formation of Senescence-Associated Heterochromatin Foci (SAHF) (R-DRE-2559584)	28	5	0.05	+	> 100	2.64e-09	8.71e-07
Heme signaling (R-DRE-9707616)	13	2	0.02	+	89.87	0.000295	0.0244
DNA Damage/Telomere Stress Induced Senescence (R-DRE-2559586)	59	6	0.1	+	59.41	1.34e-09	7.36e-07
Metabolism of porphyrins (R-DRE-189445)	31	3	0.05	+	56.53	2.68e-05	0.00277
Apoptotic execution phase (R-DRE-75153)	59	5	0.1	+	49.51	8.15e-08	1.35e-05
Cellular Senescence (R-DRE-2559583)	134	7	0.23	+	30.52	4.11e-09	1.13e-06
Apoptosis (R-DRE-109581)	106	5	0.18	+	27.56	1.29e-06	0.000194
Programmed Cell Death (R-DRE-5357801)	118	5	0.2	+	24.75	2.14e-06	0.000295
Cellular response to chemical stress (R-DRE-9711123)	149	4	0.26	+	15.68	0.000135	0.0124
Cellular responses to stress (R-DRE-2262752)	478	12	0.82	+	14.67	2.4e-11	3.95e-08
Cellular responses to stimuli (R-DRE-8953897)	479	12	0.82	+	14.64	2.45e-11	2.02e-08
Vesicle-mediated transport (R-DRE-5653656)	612	8	1.05	+	7.64	8.91e-06	0.00105
Membrane Trafficking (R-DRE-199991)	511	6	0.87	+	6.86	0.000235	0.0204
Transport of small molecules (R-DRE-382551)	641	7	1.1	+	6.38	0.000106	0.0102
		Cluster 2
		No statistically significant results
		Cluster 3
Nonsense Mediated Decay (NMD) independent of the Exon Junction Complex (EJC) (R-DRE-975956)	81	63	0.67	+	93.42	7.16e-95	1.97e-92
SRP-dependent cotranslational protein targeting to membrane (R-DRE-1799339)	80	62	0.67	+	93.09	3.03e-93	7.13e-91
Formation of a pool of free 40S subunits (R-DRE-72689)	88	65	0.73	+	88.72	6.37e-97	2.1e-94
GTP hydrolysis and joining of the 60S ribosomal subunit (R-DRE-72706)	99	68	0.82	+	82.5	5.62e-100	9.27e-97
L13a-mediated translational silencing of Ceruloplasmin expression (R-DRE-156827)	98	67	0.82	+	82.12	2.4e-98	9.91e-96
Formation of the ternary complex, and subsequently, the 43S complex (R-DRE-72695)	48	31	0.4	+	77.57	1.72e-44	1.58e-42
Cap-dependent Translation Initiation (R-DRE-72737)	106	68	0.88	+	77.05	1.88e-98	1.55e-95
Eukaryotic Translation Initiation (R-DRE-72613)	106	68	0.88	+	77.05	1.88e-98	1.03e-95
Nonsense Mediated Decay (NMD) enhanced by the Exon Junction Complex (EJC) (R-DRE-975957)	100	63	0.83	+	75.67	1.44e-90	2.97e-88
Nonsense-Mediated Decay (NMD) (R-DRE-927802)	100	63	0.83	+	75.67	1.44e-90	2.64e-88
Ribosomal scanning and start codon recognition (R-DRE-72702)	55	32	0.46	+	69.88	8.37e-45	9.21e-43
Translation initiation complex formation (R-DRE-72649)	55	32	0.46	+	69.88	8.37e-45	8.63e-43
Activation of the mRNA upon binding of the cap-binding complex and eIFs, and subsequent binding to 43S (R-DRE-72662)	56	32	0.47	+	68.64	1.31e-44	1.27e-42
Hypusine synthesis from eIF5A-lysine (R-DRE-204626)	4	2	0.03	+	60.06	0.000996	0.0401
Major pathway of rRNA processing in the nucleolus and cytosol (R-DRE-6791226)	161	65	1.34	+	48.49	1.45e-83	2.18e-81
rRNA processing (R-DRE-72312)	161	65	1.34	+	48.49	1.45e-83	2e-81
rRNA processing in the nucleus and cytosol (R-DRE-8868773)	161	65	1.34	+	48.49	1.45e-83	1.84e-81
Calnexin/calreticulin cycle (R-DRE-901042)	8	3	0.07	+	45.04	8.72e-05	0.00533
Translation (R-DRE-72766)	215	70	1.79	+	39.11	7.95e-85	1.31e-82
Translesion synthesis by REV1 (R-DRE-110312)	16	3	0.13	+	22.52	0.000488	0.0252
N-glycan trimming in the ER and Calnexin/Calreticulin cycle (R-DRE-532668)	16	3	0.13	+	22.52	0.000488	0.0244
Formation of Senescence-Associated Heterochromatin Foci (SAHF) (R-DRE-2559584)	28	5	0.23	+	21.45	7.2e-06	0.00054
Translesion synthesis by POLI (R-DRE-5656121)	17	3	0.14	+	21.2	0.00057	0.0277
Translesion synthesis by POLK (R-DRE-5655862)	17	3	0.14	+	21.2	0.00057	0.0269
Oncogene Induced Senescence (R-DRE-2559585)	18	3	0.15	+	20.02	0.000661	0.0303
Translesion Synthesis by POLH (R-DRE-110320)	19	3	0.16	+	18.97	0.000761	0.0339
Apoptosis induced DNA fragmentation (R-DRE-140342)	26	4	0.22	+	18.48	0.000105	0.00617
Gap-filling DNA repair synthesis and ligation in GG-NER (R-DRE-5696397)	21	3	0.17	+	17.16	0.000988	0.0408
Metabolism of RNA (R-DRE-8953854)	537	72	4.47	+	16.1	4.94e-63	5.82e-61
DNA Damage/Telomere Stress Induced Senescence (R-DRE-2559586)	59	6	0.49	+	12.21	1.63e-05	0.00112
MHC class II antigen presentation (R-DRE-2132295)	71	6	0.59	+	10.15	4.3e-05	0.00284
Senescence-Associated Secretory Phenotype (SASP) (R-DRE-2559582)	51	4	0.42	+	9.42	0.00111	0.0425
DNA Double Strand Break Response (R-DRE-5693606)	52	4	0.43	+	9.24	0.00119	0.0445
Programmed Cell Death (R-DRE-5357801)	118	8	0.98	+	8.14	1.03e-05	0.000741
Cellular Senescence (R-DRE-2559583)	134	9	1.12	+	8.07	3.09e-06	0.000243
Regulation of mRNA stability by proteins that bind AU-rich elements (R-DRE-450531)	90	6	0.75	+	8.01	0.000148	0.0084
Assembly of the pre-replicative complex (R-DRE-68867)	87	5	0.72	+	6.9	0.00101	0.0395
Apoptosis (R-DRE-109581)	106	6	0.88	+	6.8	0.000342	0.0182
Metabolism of proteins (R-DRE-392499)	1525	81	12.7	+	6.38	1.77e-42	1.54e-40
Cell Cycle, Mitotic (R-DRE-69278)	455	13	3.79	+	3.43	0.000151	0.00828
Cell Cycle (R-DRE-1640170)	538	15	4.48	+	3.35	6.12e-05	0.00389
Cellular responses to stress (R-DRE-2262752)	478	12	3.98	+	3.02	0.000823	0.0357
Cellular responses to stimuli (R-DRE-8953897)	479	12	3.99	+	3.01	0.000838	0.0354
		Cluster 4
Cross-presentation of particulate exogenous antigens (phagosomes) (R-DRE-1236973)	8	3	0.04	+	73.02	2.09e-05	0.00191
PTK6 promotes HIF1A stabilization (R-DRE-8857538)	6	2	0.03	+	64.91	0.000711	0.0355
RHO GTPases Activate NADPH Oxidases (R-DRE-5668599)	22	6	0.11	+	53.11	5.45e-09	1.28e-06
ROS and RNS production in phagocytes (R-DRE-1222556)	28	5	0.14	+	34.77	6.83e-07	0.000113
Glycolysis (R-DRE-70171)	30	5	0.15	+	32.45	9.26e-07	0.000127
RHO GTPases Activate WASPs and WAVEs (R-DRE-5663213)	36	6	0.18	+	32.45	7.16e-08	1.31e-05
Gluconeogenesis (R-DRE-70263)	32	5	0.16	+	30.43	1.23e-06	0.000157
EPHB-mediated forward signaling (R-DRE-3928662)	40	5	0.21	+	24.34	3.35e-06	0.000368
Glucose metabolism (R-DRE-70326)	50	5	0.26	+	19.47	9.14e-06	0.000943
Detoxification of Reactive Oxygen Species (R-DRE-3299685)	31	3	0.16	+	18.84	0.000695	0.0358
VEGFA-VEGFR2 Pathway (R-DRE-4420097)	92	7	0.47	+	14.82	7.8e-07	0.000117
Signaling by VEGF (R-DRE-194138)	99	7	0.51	+	13.77	1.24e-06	0.000146
RHO GTPase Effectors (R-DRE-195258)	242	17	1.24	+	13.68	2.37e-14	1.95e-11
EPH-Ephrin signaling (R-DRE-2682334)	82	5	0.42	+	11.87	8.52e-05	0.00611
RAC2 GTPase cycle (R-DRE-9013404)	81	4	0.42	+	9.62	0.000957	0.0451
Fcgamma receptor (FCGR) dependent phagocytosis (R-DRE-2029480)	148	7	0.76	+	9.21	1.54e-05	0.00149
Antigen processing-Cross presentation (R-DRE-1236975)	111	5	0.57	+	8.77	0.000329	0.0209
RHO GTPases Activate Formins (R-DRE-5663220)	111	5	0.57	+	8.77	0.000329	0.0201
Regulation of actin dynamics for phagocytic cup formation (R-DRE-2029482)	134	6	0.69	+	8.72	8.5e-05	0.00638
Clathrin-mediated endocytosis (R-DRE-8856828)	135	6	0.69	+	8.65	8.85e-05	0.00608
RAC1 GTPase cycle (R-DRE-9013149)	173	7	0.89	+	7.88	4.02e-05	0.00331
Neutrophil degranulation (R-DRE-6798695)	568	21	2.92	+	7.2	2.72e-12	1.12e-09
Innate Immune System (R-DRE-168249)	988	34	5.07	+	6.7	1.16e-18	1.91e-15
Signaling by Rho GTPases (R-DRE-194315)	603	19	3.1	+	6.14	4.44e-10	1.46e-07
Signaling by Rho GTPases, Miro GTPases and RHOBTB3 (R-DRE-9716542)	618	19	3.17	+	5.99	6.6e-10	1.81e-07
Metabolism of carbohydrates (R-DRE-71387)	247	7	1.27	+	5.52	0.000339	0.02
Axon guidance (R-DRE-422475)	259	7	1.33	+	5.26	0.000447	0.0246
Nervous system development (R-DRE-9675108)	260	7	1.34	+	5.24	0.000458	0.0244
RHO GTPase cycle (R-DRE-9012999)	421	10	2.16	+	4.63	7.69e-05	0.00604
Signaling by Receptor Tyrosine Kinases (R-DRE-9006934)	405	9	2.08	+	4.33	0.000286	0.0189
Immune System (R-DRE-168256)	1540	34	7.91	+	4.3	3.98e-13	2.19e-10
Developmental Biology (R-DRE-1266738)	369	8	1.89	+	4.22	0.000731	0.0355
Membrane Trafficking (R-DRE-199991)	511	10	2.62	+	3.81	0.000354	0.0202
Signal Transduction (R-DRE-162582)	2235	27	11.48	+	2.35	3.08e-05	0.00267
		Cluster 5
		No statistically significant results
		Cluster 6
SRP-dependent cotranslational protein targeting to membrane (R-DRE-1799339)	80	59	0.38	+	> 100	1.08e-105	1.78e-102
Nonsense Mediated Decay (NMD) independent of the Exon Junction Complex (EJC) (R-DRE-975956)	81	59	0.38	+	> 100	1.86e-105	1.53e-102
Formation of a pool of free 40S subunits (R-DRE-72689)	88	59	0.41	+	> 100	7.33e-104	4.03e-101
L13a-mediated translational silencing of Ceruloplasmin expression (R-DRE-156827)	98	59	0.46	+	> 100	9.56e-102	3.94e-99
GTP hydrolysis and joining of the 60S ribosomal subunit (R-DRE-72706)	99	59	0.47	+	> 100	1.52e-101	5.02e-99
Nonsense Mediated Decay (NMD) enhanced by the Exon Junction Complex (EJC) (R-DRE-975957)	100	59	0.47	+	> 100	2.42e-101	6.64e-99
Nonsense-Mediated Decay (NMD) (R-DRE-927802)	100	59	0.47	+	> 100	2.42e-101	5.69e-99
Cap-dependent Translation Initiation (R-DRE-72737)	106	59	0.5	+	> 100	3.57e-100	7.36e-98
Eukaryotic Translation Initiation (R-DRE-72613)	106	59	0.5	+	> 100	3.57e-100	6.54e-98
Formation of the ternary complex, and subsequently, the 43S complex (R-DRE-72695)	48	26	0.23	+	> 100	8.56e-43	8.83e-41
Ribosomal scanning and start codon recognition (R-DRE-72702)	55	26	0.26	+	> 100	1.43e-41	1.39e-39
Translation initiation complex formation (R-DRE-72649)	55	26	0.26	+	> 100	1.43e-41	1.31e-39
Activation of the mRNA upon binding of the cap-binding complex and eIFs, and subsequent binding to 43S (R-DRE-72662)	56	26	0.26	+	98.63	2.09e-41	1.81e-39
ER Quality Control Compartment (ERQC) (R-DRE-901032)	5	2	0.02	+	84.97	0.00045	0.0212
Major pathway of rRNA processing in the nucleolus and cytosol (R-DRE-6791226)	161	60	0.76	+	79.17	1.77e-93	2.93e-91
rRNA processing (R-DRE-72312)	161	60	0.76	+	79.17	1.77e-93	2.66e-91
rRNA processing in the nucleus and cytosol (R-DRE-8868773)	161	60	0.76	+	79.17	1.77e-93	2.44e-91
Eukaryotic Translation Elongation (R-DRE-156842)	6	2	0.03	+	70.81	0.000598	0.0247
TRAF6-mediated induction of TAK1 complex within TLR4 complex (R-DRE-937072)	7	2	0.03	+	60.69	0.000767	0.0294
Translation (R-DRE-72766)	215	61	1.01	+	60.27	5.53e-89	7.02e-87
Calnexin/calreticulin cycle (R-DRE-901042)	8	2	0.04	+	53.11	0.000956	0.0336
NF-kB is activated and signals survival (R-DRE-209560)	13	3	0.06	+	49.02	5.37e-05	0.00369
Regulation of expression of SLITs and ROBOs (R-DRE-9010553)	9	2	0.04	+	47.21	0.00116	0.0377
Activated NOTCH1 Transmits Signal to the Nucleus (R-DRE-2122948)	9	2	0.04	+	47.21	0.00116	0.037
Signaling by NOTCH1 (R-DRE-1980143)	9	2	0.04	+	47.21	0.00116	0.0363
Downregulation of ERBB4 signaling (R-DRE-1253288)	10	2	0.05	+	42.49	0.00139	0.0411
IRAK2 mediated activation of TAK1 complex (R-DRE-937042)	10	2	0.05	+	42.49	0.00139	0.0403
IRAK2 mediated activation of TAK1 complex upon TLR7/8 or 9 stimulation (R-DRE-975163)	10	2	0.05	+	42.49	0.00139	0.0396
Regulation of signaling by CBL (R-DRE-912631)	21	4	0.1	+	40.46	5.37e-06	0.000422
p75NTR signals via NF-kB (R-DRE-193639)	16	3	0.08	+	39.83	9.2e-05	0.00584
Signaling by NOTCH (R-DRE-157118)	11	2	0.05	+	38.62	0.00164	0.0451
PTK6 Regulates RTKs and Their Effectors AKT1 and DOK1 (R-DRE-8849469)	11	2	0.05	+	38.62	0.00164	0.0444
Downregulation of ERBB2:ERBB3 signaling (R-DRE-1358803)	11	2	0.05	+	38.62	0.00164	0.0437
Downregulation of TGF-beta receptor signaling (R-DRE-2173788)	17	3	0.08	+	37.49	0.000108	0.00636
Josephin domain DUBs (R-DRE-5689877)	12	2	0.06	+	35.4	0.00191	0.0492
Pexophagy (R-DRE-9664873)	12	2	0.06	+	35.4	0.00191	0.0485
Regulation of BACH1 activity (R-DRE-9708530)	12	2	0.06	+	35.4	0.00191	0.0477
TNFR1-induced NFkappaB signaling pathway (R-DRE-5357956)	28	4	0.13	+	30.35	1.49e-05	0.00112
Interleukin-3, Interleukin-5 and GM-CSF signaling (R-DRE-512988)	30	4	0.14	+	28.32	1.91e-05	0.00137
Metabolism of RNA (R-DRE-8953854)	537	61	2.53	+	24.13	4.37e-67	5.16e-65
Downregulation of SMAD2/3:SMAD4 transcriptional activity (R-DRE-2173795)	27	3	0.13	+	23.6	0.000371	0.0191
TGF-beta receptor signaling activates SMADs (R-DRE-2173789)	27	3	0.13	+	23.6	0.000371	0.0186
Ovarian tumor domain proteases (R-DRE-5689896)	29	3	0.14	+	21.98	0.000451	0.0207
TAK1 activates NFkB by phosphorylation and activation of IKKs complex (R-DRE-445989)	31	3	0.15	+	20.56	0.00054	0.0241
Regulation of TNFR1 signaling (R-DRE-5357905)	42	4	0.2	+	20.23	6.43e-05	0.00424
Signaling by ERBB4 (R-DRE-1236394)	32	3	0.15	+	19.92	0.000589	0.0256
SMAD2/SMAD3:SMAD4 heterotrimer regulates transcription (R-DRE-2173796)	32	3	0.15	+	19.92	0.000589	0.0249
Cytosolic sensors of pathogen-associated DNA (R-DRE-1834949)	34	3	0.16	+	18.74	0.000694	0.0273
TNF signaling (R-DRE-75893)	47	4	0.22	+	18.08	9.66e-05	0.00591
NOD1/2 Signaling Pathway (R-DRE-168638)	38	3	0.18	+	16.77	0.000939	0.0337
Signaling by FGFR3 (R-DRE-5654741)	39	3	0.18	+	16.34	0.00101	0.0346
Signaling by FGFR4 (R-DRE-5654743)	40	3	0.19	+	15.93	0.00108	0.0364
Signaling by ERBB2 (R-DRE-1227986)	41	3	0.19	+	15.54	0.00115	0.0381
Signaling by EGFR (R-DRE-177929)	43	3	0.2	+	14.82	0.00131	0.0402
Interleukin-1 signaling (R-DRE-9020702)	43	3	0.2	+	14.82	0.00131	0.0394
Interleukin-1 family signaling (R-DRE-446652)	59	4	0.28	+	14.4	0.000221	0.0117
Signaling by FGFR1 (R-DRE-5654736)	49	3	0.23	+	13.01	0.00188	0.0491
Transcriptional activity of SMAD2/SMAD3:SMAD4 heterotrimer (R-DRE-2173793)	50	3	0.24	+	12.75	0.00198	0.0488
Antigen activates B Cell Receptor (BCR) leading to generation of second messengers (R-DRE-983695)	85	4	0.4	+	10	0.000823	0.0309
Metabolism of proteins (R-DRE-392499)	1525	66	7.18	+	9.19	1.55e-47	1.7e-45
Role of phospholipids in phagocytosis (R-DRE-2029485)	100	4	0.47	+	8.5	0.00147	0.0411
Death Receptor Signalling (R-DRE-73887)	130	5	0.61	+	8.17	0.000443	0.0215
Fc epsilon receptor (FCERI) signaling (R-DRE-2454202)	142	5	0.67	+	7.48	0.000653	0.0263
Signaling by Interleukins (R-DRE-449147)	175	6	0.82	+	7.28	0.000215	0.0118
Signaling by the B Cell Receptor (BCR) (R-DRE-983705)	151	5	0.71	+	7.03	0.000854	0.0313
Adaptive Immune System (R-DRE-1280218)	696	12	3.28	+	3.66	0.000126	0.00717
		Cluster 7
SRP-dependent cotranslational protein targeting to membrane (R-DRE-1799339)	80	53	0.32	+	> 100	1.05e-97	1.74e-94
Nonsense Mediated Decay (NMD) independent of the Exon Junction Complex (EJC) (R-DRE-975956)	81	53	0.32	+	> 100	1.74e-97	1.43e-94
Formation of a pool of free 40S subunits (R-DRE-72689)	88	53	0.35	+	> 100	5.11e-96	2.81e-93
L13a-mediated translational silencing of Ceruloplasmin expression (R-DRE-156827)	98	53	0.39	+	> 100	4.48e-94	1.23e-91
Nonsense Mediated Decay (NMD) enhanced by the Exon Junction Complex (EJC) (R-DRE-975957)	100	54	0.4	+	> 100	5.72e-96	2.36e-93
Nonsense-Mediated Decay (NMD) (R-DRE-927802)	100	54	0.4	+	> 100	5.72e-96	1.89e-93
GTP hydrolysis and joining of the 60S ribosomal subunit (R-DRE-72706)	99	53	0.39	+	> 100	6.87e-94	1.62e-91
Cap-dependent Translation Initiation (R-DRE-72737)	106	53	0.42	+	> 100	1.24e-92	2.56e-90
Eukaryotic Translation Initiation (R-DRE-72613)	106	53	0.42	+	> 100	1.24e-92	2.27e-90
Formation of the ternary complex, and subsequently, the 43S complex (R-DRE-72695)	48	22	0.19	+	> 100	8.83e-37	9.11e-35
Ribosomal scanning and start codon recognition (R-DRE-72702)	55	22	0.22	+	> 100	1.02e-35	9.95e-34
Translation initiation complex formation (R-DRE-72649)	55	22	0.22	+	> 100	1.02e-35	9.39e-34
Activation of the mRNA upon binding of the cap-binding complex and eIFs, and subsequent binding to 43S (R-DRE-72662)	56	22	0.22	+	99	1.42e-35	1.24e-33
Major pathway of rRNA processing in the nucleolus and cytosol (R-DRE-6791226)	161	53	0.64	+	82.96	1.24e-84	2.04e-82
rRNA processing (R-DRE-72312)	161	53	0.64	+	82.96	1.24e-84	1.86e-82
rRNA processing in the nucleus and cytosol (R-DRE-8868773)	161	53	0.64	+	82.96	1.24e-84	1.7e-82
Translation (R-DRE-72766)	215	54	0.85	+	63.29	7.43e-81	9.43e-79
Metabolism of RNA (R-DRE-8953854)	537	55	2.13	+	25.81	5.99e-63	7.06e-61
Chemokine receptors bind chemokines (R-DRE-380108)	50	4	0.2	+	20.16	6.25e-05	0.00491
Metabolism of proteins (R-DRE-392499)	1525	58	6.05	+	9.58	1.99e-43	2.19e-41
		Cluster 8
		No statistically significant results
		Cluster 9
		No statistically significant results
		Cluster 10
Formation of annular gap junctions (R-DRE-196025)	11	2	0.03	+	63.15	0.000621	0.0466
RHO GTPases activate IQGAPs (R-DRE-5626467)	12	2	0.03	+	57.89	0.000723	0.0477
Gap junction degradation (R-DRE-190873)	12	2	0.03	+	57.89	0.000723	0.0459
Cell-extracellular matrix interactions (R-DRE-446353)	19	3	0.05	+	54.84	3.36e-05	0.0037
Gap junction trafficking (R-DRE-190828)	14	2	0.04	+	49.62	0.00095	0.0541
Detoxification of Reactive Oxygen Species (R-DRE-3299685)	31	4	0.09	+	44.82	3.06e-06	0.000561
RHO GTPases Activate WASPs and WAVEs (R-DRE-5663213)	36	4	0.1	+	38.59	5.29e-06	0.000793
EPHB-mediated forward signaling (R-DRE-3928662)	40	4	0.12	+	34.74	7.78e-06	0.000918
Metabolism of polyamines (R-DRE-351202)	57	3	0.16	+	18.28	0.000691	0.0475
Platelet degranulation (R-DRE-114608)	137	7	0.39	+	17.75	1.93e-07	6.37e-05
Response to elevated platelet cytosolic Ca2+ (R-DRE-76005)	142	7	0.41	+	17.12	2.44e-07	6.7e-05
EPH-Ephrin signaling (R-DRE-2682334)	82	4	0.24	+	16.94	0.000111	0.0102
Cell junction organization (R-DRE-446728)	65	3	0.19	+	16.03	0.000995	0.0513
VEGFA-VEGFR2 Pathway (R-DRE-4420097)	92	4	0.26	+	15.1	0.00017	0.0148
Signaling by VEGF (R-DRE-194138)	99	4	0.29	+	14.03	0.000223	0.0184
RHO GTPase Effectors (R-DRE-195258)	242	9	0.7	+	12.92	4.34e-08	2.39e-05
Fcgamma receptor (FCGR) dependent phagocytosis (R-DRE-2029480)	148	5	0.43	+	11.73	7.99e-05	0.00776
Platelet activation, signaling and aggregation (R-DRE-76002)	246	8	0.71	+	11.3	6.84e-07	0.000161
Regulation of actin dynamics for phagocytic cup formation (R-DRE-2029482)	134	4	0.39	+	10.37	0.000677	0.0486
Cellular response to chemical stress (R-DRE-9711123)	149	4	0.43	+	9.32	0.000994	0.0529
Signaling by Rho GTPases (R-DRE-194315)	603	13	1.74	+	7.49	2.01e-08	3.32e-05
Signaling by Rho GTPases, Miro GTPases and RHOBTB3 (R-DRE-9716542)	618	13	1.78	+	7.31	2.67e-08	2.2e-05
Metabolism of amino acids and derivatives (R-DRE-71291)	242	5	0.7	+	7.18	0.000729	0.0446
Metabolism of carbohydrates (R-DRE-71387)	247	5	0.71	+	7.03	0.000798	0.047
Axon guidance (R-DRE-422475)	259	5	0.75	+	6.71	0.000982	0.054
Nervous system development (R-DRE-9675108)	260	5	0.75	+	6.68	0.000999	0.05
Neutrophil degranulation (R-DRE-6798695)	568	10	1.64	+	6.12	5.89e-06	0.000809
RHO GTPase cycle (R-DRE-9012999)	421	7	1.21	+	5.78	0.000229	0.018
Hemostasis (R-DRE-109582)	592	9	1.7	+	5.28	5.5e-05	0.00567
Innate Immune System (R-DRE-168249)	988	15	2.84	+	5.27	1.36e-07	5.6e-05
Metabolism (R-DRE-1430728)	1712	18	4.93	+	3.65	1.36e-06	0.000281
Immune System (R-DRE-168256)	1540	16	4.43	+	3.61	6.89e-06	0.000874
		Cluster 11
Cell-extracellular matrix interactions (R-DRE-446353)	19	3	0.09	+	34.11	0.000138	0.0175
RHO GTPases Activate NADPH Oxidases (R-DRE-5668599)	22	3	0.1	+	29.45	0.000204	0.024
RHO GTPases Activate WASPs and WAVEs (R-DRE-5663213)	36	4	0.17	+	24	3.45e-05	0.00812
ROS and RNS production in phagocytes (R-DRE-1222556)	28	3	0.13	+	23.14	0.00039	0.0379
EPHB-mediated forward signaling (R-DRE-3928662)	40	4	0.19	+	21.6	5.05e-05	0.00925
Glycolysis (R-DRE-70171)	30	3	0.14	+	21.6	0.000471	0.0431
Detoxification of Reactive Oxygen Species (R-DRE-3299685)	31	3	0.14	+	20.9	0.000514	0.0424
Gluconeogenesis (R-DRE-70263)	32	3	0.15	+	20.25	0.000561	0.0441
EPH-Ephrin signaling (R-DRE-2682334)	82	5	0.38	+	13.17	5.22e-05	0.00861
RHO GTPase Effectors (R-DRE-195258)	242	11	1.12	+	9.82	2.67e-08	1.1e-05
Platelet degranulation (R-DRE-114608)	137	6	0.63	+	9.46	5.39e-05	0.00808
Response to elevated platelet cytosolic Ca2+ (R-DRE-76005)	142	6	0.66	+	9.13	6.52e-05	0.00897
Neutrophil degranulation (R-DRE-6798695)	568	20	2.63	+	7.61	3.08e-12	2.54e-09
Innate Immune System (R-DRE-168249)	988	29	4.57	+	6.34	1.78e-15	2.93e-12
Axon guidance (R-DRE-422475)	259	7	1.2	+	5.84	0.000239	0.0263
Nervous system development (R-DRE-9675108)	260	7	1.2	+	5.82	0.000244	0.0252
Signaling by Rho GTPases (R-DRE-194315)	603	13	2.79	+	4.66	5.52e-06	0.00182
Signaling by Rho GTPases, Miro GTPases and RHOBTB3 (R-DRE-9716542)	618	13	2.86	+	4.54	7.15e-06	0.00197
Immune System (R-DRE-168256)	1540	30	7.13	+	4.21	1.63e-11	8.94e-09
Hemostasis (R-DRE-109582)	592	10	2.74	+	3.65	0.000481	0.0418
